# Supplementary material for: Microbial Communities Involved in Methane, Sulfur, and Nitrogen Cycling in the Sediments of the Barents Sea
Source: Microorganisms. 2021 Nov 15;9(11):2362. doi: 10.3390/microorganisms9112362 (PMC8625253; doi:10.3390/microorganisms9112362)
Supplement: Supplementary file 1 [file microorganisms-09-02362-s001.zip]

Archive with 1 entries (1 files):
- Supplemental Table S1_rev.xls
