# Supplementary material for: Microbial Communities Involved in Methane, Sulfur, and Nitrogen Cycling in the Sediments of the Barents Sea
Source: Microorganisms. 2021 Nov 15;9(11):2362. doi: 10.3390/microorganisms9112362 (PMC8625253; doi:10.3390/microorganisms9112362)
Supplement: Supplementary file 1 [file microorganisms-09-02362-s001.zip › Supplemental Table S1_rev.xls]

## Sheet: Table S1 title
	Supplementary Table S1. Relative abundance and taxonomic classification of OTUs

## Sheet: Table S1 data
	OTU share (%)
OTU ID	St_6840 (0-1 cm)	St_6844 (0-1 cm)	St_6849 (0-1 cm)	St_6864 (0-1 cm)	St_6841 (0-5 cm)	St_6841 (6-7 cm)	St_6841 (16-19 cm)	OTU sequence	Taxonomic classification (Silva database)
Otu3744	0	0	0	0	0	0	0.0001565	CCAGCCTATGGGAGGCAGCAGGCGCGAAACCTTCACTATGCATTAACGTGCGATGAGGGGATCTGGAGTGCTTATGCTTTGCATAAGCTTTTTTTGAGTCGAAATAGCTCGGAGAATAAGGGGTGGGCAAGACAGGTGCCAGCCGCCGCGGTAATACCTGCGCCCCGAGTGGTATCCGGTTTTAGTTGGTCTAAAGCGTTCGTAGCCGGTCTTGTAAGTCCTTAGTGAAATCTACTGGAAAACTGGTAGGCTTGCTAGGGATACTGCAGGACTTGGGACTGGGAGAGGGTAGAGGTACTACTGGAGAAGGGGTAAAATCCTATAATCCCAGTGGGACCACCTGTGGCGAAGGCGTCTACCTAGAACAGGTCCGACGGTGAGGAACGAAACCTAGGGGAG…	d:Archaea(1.00),p:Aenigmarchaeota(1.00),c:Aenigmarchaeia(1.00),o:Aenigmarchaeales(1.00),f:Aenigmarchaeales(1.00),g:Aenigmarchaeales(1.00),s:Candidatus_Aenigmarchaeota(0.57)
Otu3752	0	0	0	0	0	9.577e-05	0.0002347	CCAGCCTACGGGAGGCACCAGGCGCGAAACCTTCACTATGCATTCACGTGCGATGAGGGGATCTGAAGTGCTTATGCTTTGCATAAGCTTTTATTAAGTTCAAACAGCTTGGTGAATAAGGGGTGGGCAAGACAGGTGCCAGCCGCCGCGGTAATACCTGCGCCCCAAGTGGTATCCCGTATTAGTTGGTCTAAAGCGTCCGTAGCCGGTTTAATAAGTTCTTGATGAAATTCATTAGAAAACTGATGAGCCTGTCGGGAATACTATTAGACTTGGGATCGGGAGAGGATAGAGGTACTGCTGGGGAAGGGGTAAAATCCTATAATCCCAGTGGGACCACCTGTGGCGAAGGCGTCTATCTAGAACGAGTCCGACGGTGAGGGACGAAACCTAGGGTAG…	d:Archaea(1.00),p:Aenigmarchaeota(1.00),c:Aenigmarchaeia(1.00),o:Aenigmarchaeales(1.00),f:Aenigmarchaeales(1.00),g:Aenigmarchaeales(1.00),s:uncultured_archaeon(1.00)
Otu7873	0	0	0	0	0	0.0009577	0	CCAGCCTACGGGTTGCACCAGGCGCGAAAATTTCCCAATGCACGCAAGTGTGAGGAAGAGAACCGAAGCGCTTTCTCTTAGGAGAGAGCTTTTGTTAAGTCTAAACAGCTTGGCGAATAAGGAGTGGGTAAGACGGGTGCCAGCCGCCGCGGTAATACCCGCGCTCCAAGTGATGACCACGATTACTGGGTTTAAAGCGTTCGTAGCCGGTTTCGCAAGTCCCTGGTGAAATCAATCGGTTAACCGATTGGCTTGCTGGGGAGACTTCGAGACTTGGAACCGGGAGAGGTCAAAGGTACTCCAGGGGTAAGGGTAAAATCTTATAATCCTTGGGGGACCACCTGTGGCGAAGGCGTTTGACTAGAACGGATTCGACGGTGAGGGACGAAAGCTAGGGGA…	d:Archaea(1.00),p:Aenigmarchaeota(0.97),c:Deep_Sea_Euryarchaeotic_Group(DSEG)(0.95),o:Deep_Sea_Euryarchaeotic_Group(DSEG)(0.95),f:Deep_Sea_Euryarchaeotic_Group(DSEG)(0.95),g:Deep_Sea_Euryarchaeotic_Group(DSEG)(0.95),s:uncultured_archaeon(0.86)
Otu4744	0	0	0	0	0	0.0002873	0	CCAGCCTACGGGGTGCACCAGGCGCGAAACTTTCCCAATGCACGCAAGTGTGAGGAAGGGATCTGGAGTGCATTCTCTTATATAGGGGATGCTTTTGTGGAGTGTAAACAGCTCCAAGAATAAGTGGTGGGTAAGACGGGTGCCAGCCGCCGCGGTAATACCCGCGCCACGAGTGATAACCACGATTATTGGGCTTAAAGCGTTCGTAGCCGGTCCAAAAAGTCTTTAGTGAAATCTCATAGCTAACTATGAGGCTTGCTAGGGAAACTATTGGACTTGGAACCGGGAGAGGTCTGGGGTACTCAAGGGGTAGGGGTAAAATCCTGTAATCCTTTGGGGACCACCTGTGGCGAAGGCGCCAGACCAGAACGGATTCGACGGTGAGGGACGAAAGCTAGG…	d:Archaea(1.00),p:Aenigmarchaeota(1.00),c:Deep_Sea_Euryarchaeotic_Group(DSEG)(1.00),o:Deep_Sea_Euryarchaeotic_Group(DSEG)(1.00),f:Deep_Sea_Euryarchaeotic_Group(DSEG)(1.00),g:Deep_Sea_Euryarchaeotic_Group(DSEG)(1.00),s:uncultured_archaeon(1.00)
Otu7821	0	0	0	0	0	0.0001915	0	CCAGCCTACGGGGGGCAGCAGGCGCGAAACTTTCCCAATGCGCGCAAGCGTGAGGGAGGGATTCAGAGTGCTTTCTCGTTTTTCGAGGGAGCTTTTCTAGAATGTAAACAGTTCTAGGAATAAGGGGTGGGTAAGACGGGTGCCAGCCGCCGCGGTAATACCCGCGCCCCAAGTGGTGACCACGATTATTGGGCTTAAAGCGTTCGTAGCCGGTTTGGTAAGTTCTCAATGAAATCCTATAGTTGACTATAGGGCTTGTTGAGGATACTGCCAGACTTGAGACCGGGAGAGGTTGAGGGTATCATTGGGGTAGGGGTTAAATTCGAATGACGTTCCCTTCGGAATGTCTACCGATTACATTCCTATAATCCCAATTAGACCACCTGTGGCGAAGGCGCT…	d:Archaea(1.00),p:Aenigmarchaeota(0.91),c:Deep_Sea_Euryarchaeotic_Group(DSEG)(0.91),o:Deep_Sea_Euryarchaeotic_Group(DSEG)(0.91),f:Deep_Sea_Euryarchaeotic_Group(DSEG)(0.91),g:Deep_Sea_Euryarchaeotic_Group(DSEG)(0.91),s:uncultured_archaeon(0.97)
Otu11456	0	0	0	0	0	0.0001915	0	CCAGCCTATGGGTTGCTGCAGGCGCGAAACTTTCCCAATGCACGTAAGTGTGAGGAAGGGATTTGGAGTGTCTTTCATTATATGGGAGACTTTTGTGGAGTGTAAATAGCTTCACGAATAAGTGGTGGGTAAGACGGGTGCCAGCCGCCATGCTTGTAGCAGCCTTGTGCTGCTCCTTGCACGGTAAGCGGTAATACCCGCGCCACGAGTGGTGACCACGTTTATTGGGCTTAAAGCATTCGTAGCCGGTTCAGAAAGTCCTTAGTGAAATCCCGCAGCCAACTGTGGGGCTTGCTAGGGAAACTGCTGGGCTTGGGACTGGGAGAGGTCAAGGGTATTCCAGGGGTAGGGGTAAAATCCTGTAATCCTTGGGAGACCATCTGTGGCGAAGGCGCTTGA…	d:Archaea(1.00),p:Aenigmarchaeota(1.00),c:Deep_Sea_Euryarchaeotic_Group(DSEG)(1.00),o:Deep_Sea_Euryarchaeotic_Group(DSEG)(1.00),f:Deep_Sea_Euryarchaeotic_Group(DSEG)(1.00),g:Deep_Sea_Euryarchaeotic_Group(DSEG)(1.00),s:uncultured_archaeon(1.00)
Otu2944	0	0	0	0	0	0.0002873	0	CCAGCCTATGGGGGGCACCAGGCGCGAAAATTTCCCAATGCACGAAAGTGTGAGGAAGGGATCTGGAGTGTCTTCCATTATATGGGGGACTTTTGTGGAGTGTAAAAAGCTTCAAGAATAAGTGGTGGGTAAGACGGGTGCCAGCCGCCGCGGTAATACCCGCGCCACGAGTGGTGACCATTTTTATTGGGCTTAAAGCGTTCGTAGCCGGTCCAGAAAGTCTCTAGTGAAATCCCGCAGCCAACTGTGGGGCTTGCTAGGGAAACTTCTAGACTTGGGACCGGGAGAGGTCGAGGGTATTCCAAGGGTAGGGGTAAAATCCTGTATTCCTTGGGAGACCATCTGTGGCGAAGGCGCTCGACCAGAACGGATCCGACGGTGAGGGACGAAAGCCAGGGG…	d:Archaea(1.00),p:Aenigmarchaeota(1.00),c:Deep_Sea_Euryarchaeotic_Group(DSEG)(1.00),o:Deep_Sea_Euryarchaeotic_Group(DSEG)(1.00),f:Deep_Sea_Euryarchaeotic_Group(DSEG)(1.00),g:Deep_Sea_Euryarchaeotic_Group(DSEG)(1.00),s:uncultured_archaeon(1.00)
Otu3602	0	0	0	0	0	0.0001915	0	CCAGCCTACGGGTGGCTGCAGGCGCGAAACTTTCCCAATGCACGCAAGTGTGAGGAAGGAATCTGGAGTGTCTTCTCTTTTTGGGGAGACTTTTGTGATGTGTAAAAAGCTTCACGAATAAGTGGTGGGTAAGACGGGTGCCAGCCGCCGCGGTAATACCCGCGCCACGAGTGATGACCACGATTATTGGGCTTAAAGCGTTCGTAGCCGGTTCAACAAGTCTCTAGTGAAATCCCATAGTCAACTGTGGGGCTTGCTAGAGAAACTGTCGAACTTGGGACCGGGAGAGGTAGAGGGTATTCTAGGGGTAAGGGTAAAATCTTGTAATCCCTAGGAGACCACCTGTGGCGAAGGCGCTCTACCAGAACGGATCCGACGGTGAGGGACGAAAGCTAGGGG…	d:Archaea(1.00),p:Aenigmarchaeota(1.00),c:Deep_Sea_Euryarchaeotic_Group(DSEG)(1.00),o:Deep_Sea_Euryarchaeotic_Group(DSEG)(1.00),f:Deep_Sea_Euryarchaeotic_Group(DSEG)(1.00),g:Deep_Sea_Euryarchaeotic_Group(DSEG)(1.00),s:uncultured_archaeon(1.00)
Otu1647	0	0	0	0	0	0	0.0001565	CCAGCCTATGGGTGGCTGCAGTCGCGAAACCTTCGCAATGCACGCAAGTGTGACGAGGGAACTCTAAGTGCTAGCGTTTTTGCGTTAGCTTTTCTAAAGTTTAAAATGCTTTAGGAATAAGTGATGGGTAAGACCGTTGCCAGCCGCCGCGGTAATAACGGCGTCACTAGTGGTAATCACGAGTATTGGGTCTAAAGCATTCGTAGCCGACTTGTTAAGTCTCTTGTGAAATCTCATAGAAAACTATGAGGCGTGCAAGAGATACTGACAGGTTTGGGACCGGGAAGAGTTAGAGGTACTTTTAGGGTAGGGGTTAAATCCTGTAATCCTAAAGGGACCACCTGTGGCGTAATCTTTTTGGAAAAAATATTAATCAAAAAATCTGAAAAGTTTTCACAT…	d:Archaea(1.00),p:Aenigmarchaeota(0.95),c:Deep_Sea_Euryarchaeotic_Group(DSEG)(0.95),o:Deep_Sea_Euryarchaeotic_Group(DSEG)(0.95),f:Deep_Sea_Euryarchaeotic_Group(DSEG)(0.95),g:Deep_Sea_Euryarchaeotic_Group(DSEG)(0.95),s:uncultured_archaeon(0.96)
Otu4831	0	0	0	0	0	0	0.0001565	CCAGCCTATGGGGCGCTGCAGGCGCGAAACTTTCCCAATGCACGCAAGTGTGAGGAAGAGATCCGGAGTGTTTTCTCATTTTGAGAGGACTTTTGCCAAGTGCAAACAGCTTGGAGAATAAGTGGTGGGTAATACAGGTGCCAGCCGCCGCGGTAATACCTGAGCCACGAGTGATGACCACGTTTATTGGGCTTAAAGCGTTCGTAGCCGGTTCTGCAAGTTCCTGGTGAAATCAGCTGGTAAACCAGTTGGCTTGCTGGGAATACTACAGGACTTGGGACCGGGAGAGGTCGAGGGTACTGTTAGGGTAGGGGTAAAAAGCGATTGACTACCTGGATATTCAATACAAGTAGTCTTTCCTTACATTCCTATAATCCTATCAGGACCACCTGTGGCGAA…	d:Archaea(1.00),p:Aenigmarchaeota(0.94),c:Deep_Sea_Euryarchaeotic_Group(DSEG)(0.89),o:Deep_Sea_Euryarchaeotic_Group(DSEG)(0.89),f:Deep_Sea_Euryarchaeotic_Group(DSEG)(0.89),g:Deep_Sea_Euryarchaeotic_Group(DSEG)(0.89),s:uncultured_archaeon(0.91)
Otu9516	0	0	0	0	0	0	0.0001565	CCAGCCTATGGGGTGCACCAGGCGCGAAACTTTCCCAATGCACGCAAGTGTGAGGAAGAGATCCGGAGTGTTTTCTCATTTTGAGAGGACTTTTGCCAAGTGCAAACAGCTTGGAGAATAAGTGGTGGGTAATACAGGTGCCAGCCGCCGCGGTAATACCTGAGCCACGAGTGATGACCACGTTTATTGGGCTTAAAGCGTTCGTAGCCGGTTCTGCAAGTTCCTGGTGAAATCAGCTGGTAAACCAGTTGGCTTGCTGGGAATACTACAGGACTTGGGACCGGGAGAGGTCGAGGGTACTGTTAGGGTAGGGGTAAAATCCTATAATCCTATCAGGACCACCTGTGGCGAAGGCGCTCGACTAGAACGGATCCGACGGTGAGGGACGAAAGCCAGGGG…	d:Archaea(1.00),p:Aenigmarchaeota(0.95),c:Deep_Sea_Euryarchaeotic_Group(DSEG)(0.92),o:Deep_Sea_Euryarchaeotic_Group(DSEG)(0.92),f:Deep_Sea_Euryarchaeotic_Group(DSEG)(0.92),g:Deep_Sea_Euryarchaeotic_Group(DSEG)(0.92),s:uncultured_archaeon(0.96)
Otu5741	0	0	0	0	0	0	0.0001565	CAGCCTATGGGGGGCACCAGCCGCGAAAATTTCACAATGCTCGCAAGAGTGATGGAGGAATTCGGAGTGCCTCCTCTTACTAGAGGGGGCTTTTGACGACCTTAAATAAGTCGTTGAATAAGTGGTGGGTAATACGGGTGCCAGCCGCCGCGGTAATACCCGAGCCACAAGTGGTGACCACGTTTATTGGGCTTAGAGCGTTCGTAGCCTGCTTTACAAGTCTCTAATGAAATCTGACAGCTAACTGTTGGGCGTGTTAGGGAAACTGTTGAGCTTGGGACCGGGAGAGGTCTGGGGTATTCTTGGGGTAGGAGTAAAATCCTATAATCCTAAGAGGACCACCTGTGGCGTAGGCGCCAGACTAGAACGGAACCGACGGTGAGGGACGAAAGCTAGGGG…	d:Archaea(1.00),p:Aenigmarchaeota(0.95),c:Deep_Sea_Euryarchaeotic_Group(DSEG)(0.95),o:Deep_Sea_Euryarchaeotic_Group(DSEG)(0.95),f:Deep_Sea_Euryarchaeotic_Group(DSEG)(0.95),g:Deep_Sea_Euryarchaeotic_Group(DSEG)(0.95),s:uncultured_archaeon(0.94)
Otu4128	0	0	0	0	0	0	0.0001565	CCAGCCTATGGGGTGCACCAGGCGCGAAACCTCTACAATGCACGCAAGTGTGATAGGGGAACCCCAAGTGCCGGCATACTATGTCGGCTTTTTAGGAGTTTAAATTGCTCTTAGAATAAGTGATGGGTAAGACCGTTGCCAGCCGCCGCGGTAATAACGGCGTCACAAGTGGTGGTCACGAATATTGGGTCTAAAGCATCCGTAGCCGGTTTATTAAGTCTCCTGTGAAATCTGACAGAAAACTGTCAGGCGTGCAGGAGATACTGATAAACTAGGAACCGGGAGGGGTTAGGGGTACTTCTAGGGTAGCGGTGGAATGCTGTAATCCTAGAGGGACCACCTGTGGCGAAGGCGCCTAACTGGAACGGATTCGACGGTGAGGGATGAAAGCTAGGGGAG…	d:Archaea(1.00),p:Aenigmarchaeota(1.00),c:Deep_Sea_Euryarchaeotic_Group(DSEG)(1.00),o:Deep_Sea_Euryarchaeotic_Group(DSEG)(1.00),f:Deep_Sea_Euryarchaeotic_Group(DSEG)(1.00),g:Deep_Sea_Euryarchaeotic_Group(DSEG)(1.00),s:uncultured_archaeon(1.00)
Otu7914	0	0	0	0	0	0.0001915	0	CCAGCCTATGGGGTGCAGCAGGCGCGAAAATTTTACAATGCACGCAAGTGTGATAAAGGGATTCAGAGTGCTTCCTGTTATGCAGGGAGCTTTTCTATAGTCCAAATCGCTATAGGAATAAGCGATGGGTAAGACAGGTGCCAGCCGCCGCGGTAATACCTGCGTCGCGAGTGGTGACCACGTTTATTGGGCTTAGAGCATTCGTAGCTGGTTTTGAAAGTTCCTAATGAAATCCCATGGATGACTATGGGGCTTGTTAGGGAAACTACATGACTTGAGACCGGGAGAGGTCTGGGGTATTGTAGGGGTAGGGGTTAAATCCTGTAATCCTTACAAGACCACCTGTGGCGAAGGCGCCAGACTGGAACGGATCTGACAGTGAGGGATGAAAGCTAGGGG…	d:Archaea(1.00),p:Aenigmarchaeota(0.96),c:Deep_Sea_Euryarchaeotic_Group(DSEG)(0.95),o:Deep_Sea_Euryarchaeotic_Group(DSEG)(0.95),f:Deep_Sea_Euryarchaeotic_Group(DSEG)(0.95),g:Deep_Sea_Euryarchaeotic_Group(DSEG)(0.95),s:uncultured_euryarchaeote(0.12)
Otu6801	0	1.685e-05	0	0	9.836e-05	0	0	CCAGCCTATGGGGGGCAGCAGTCGCGAAACCTTCGCAATGCGCGTAAGCGTGACGAGGGAACCCCAAGTGCGCATGTACAACATGTGCTTTTACTAAGTGTAAAAAGCTTAGGGAATAAGGGCTGGGTAAGACTGGTGCCAGCCTCCGCGGTAACACCAGCAGCTCAAGTGGTGACCACGATTACTGGGTTTAAAGCGTGCGTAGTCGGTTTAACAAGTTTTCTGTGAAATCCTGCAGCTCAACTGTAGGGATGGCAGAAAATACTATTAAGCTCGAGACCGGGGCAGGAGTGGGGTATTCTGGGGGTAGCGGTGAAATGTTATCATCCCTGGAAGACCACCAGTAGCGAAGGCGCCACTCTAGAACGGGTCTGACGATGAGGTACGAGAGCTAGGGGA…	d:Archaea(1.00),p:Altiarchaeota(1.00),c:Altiarchaeia(1.00),o:Altiarchaeales(1.00),f:Altiarchaeaceae(1.00),g:Candidatus_Altiarchaeum(1.00),s:uncultured_archaeon(1.00)
Otu118	0	0	0	0	9.836e-05	0.00814	0.002269	CCAGCCTATGGGGGGCAGCAGTTAGGAATTGTGCCCAATGCGCGAAAGCGTGAGACCGCGAATCTGAGTGCCAAGGAGAACCTTGGCTGTGATGGAGTGTTCGTAGCTCCAACAGCAAGCAGAGGGCAAGGCTGGTGCCAGCCGCCGCGGTAAAACCAGCTCTGCGAGTGCCTAGGACGATTATTGGGCTTAAAGCATCCGTAGCCGGGTAAGTAGGTCTCTGATTAAATCTGCAAGCTTAACTTGTAGGCTGTCAGAGATACCGCTAACCTAGGGAATAGGAGAGGTGAACGGTACTGCGAGAGAAGCGGTGAAATGCGTTGATTCTCGCAGGACCCACAGTGGCGAAGGCGGTTCACTGGAATATCTCCGACGGTGATGGATGAAAGCCAGGGGAGC…	d:Archaea(1.00),p:Asgardarchaeota(1.00),c:Heimdallarchaeia(1.00),o:Heimdallarchaeia(1.00),f:Heimdallarchaeia(1.00),g:Heimdallarchaeia(1.00),s:uncultured_archaeon(1.00)
Otu1747	0	0	0	0	0	0.0002873	0.0007042	CCAGCCTACGGGTCGCTGCAGTCGGGAATCGTGCCCAATGCGCGAAAGCGTGAGGCCGCGAACCCAAGTGCTAGGGTTACCCCCTAGCTGTGATGGAGTGTTTAAAGCTCTAACAGCAAGCAGAGGGCAAGGCTGGTGCCAGCCGCCGCGGTAAAACCAGCTCTGCGAGTGCTCAGGACGATTATTGGGCTTAAAGCATCCGTAGCCGGGTAAGTAGGTCCTTGATCAAATCTGCAAGTTTAACTTGTAGGCTGTCAAGGATACCGCTAACCTAGGGAATAGGAGAGGTGAACGGTACTGCGAGAGAAGCGGTGAAATGCGTTGATTCTCGCAGGACCCACAGTGGCGAAGGCGGTTCACTGGAATATCTTCGACGGTGATGGATGAAAGCCAGGGGAG…	d:Archaea(1.00),p:Asgardarchaeota(1.00),c:Heimdallarchaeia(1.00),o:Heimdallarchaeia(1.00),f:Heimdallarchaeia(1.00),g:Heimdallarchaeia(1.00),s:uncultured_archaeon(1.00)
Otu202	0	8.427e-06	0	0	9.836e-05	0.00182	0.001956	CCAGCCTATGGGGTGCAGCAGTTACGAAACCTCACCAATGCGCGAAAGCGTGAGTGGGTCAAGCCGAGTGATGGGGGATAACTCCATCTGTGGCGGATCCGTATAATGGACCGCTAGAAAGGAGAGGGCAAGGCTGGTGCCAGCCGCCGCGGTAAAACCAGCTCTTCGAGTGGTGTCCACGATTATTGAGCTTAAAGCGTTCGTAGCCGGTTTAGTAGGTCCCTGCTTAAATCCGGCCGCCCAACGGTCGGCCTGGTAGGGATACCGCTTTACTTGGGGACGGGAGACGGCAACGGTATTCCACAGGTAAGGGTGAAATCTAATGATCTGTGGAGGACCACCAGTGGCGAAGGCGGTTGTCGAGAACGTGCCCGACGGTGAGGGACGAAACCCAGGGGA…	d:Archaea(1.00),p:Asgardarchaeota(0.34),c:Lokiarchaeia(0.27),o:Lokiarchaeia(0.27),f:Lokiarchaeia(0.27),g:Lokiarchaeia(0.27),s:uncultured_archaeon(0.75)
Otu1806	0	8.427e-06	0	0	0	0.00182	0.000939	CCAGCCTATGGGTCGCTGCAGGCGCGGAACCTCCGCAATACACGAAAGTGTGACGGGGTTACCCAAAGTGTTCAATTTTGAACTGTGGTAGGTGAGTAATGTCCCCTACTAGAAAGGAGAGGGCAAGGCTGGTGCCAGCCGCCGCGGTAAAACCAGCTCTTCAAGTGGTCGGGATAATTATTGGGCTTAAAGTGTCCGTAGCCGGTTTAGTAAGTTCCTGGTAAAATCGGGTAGCTTAACTATCTGCATGCTAGGAATACTGCTATACTAGAGGGCGGGAGAGGTCTGAGGTACTACAGGGGTAGGGGTGAAATCTTATAATCCTTGTAGGACCACCAGTGGCGAAGGCGTCAGACTGGAACGTGCCTGACGGTGAGGGACGAAAGCCAGGGGAGCGAA…	d:Archaea(1.00),p:Asgardarchaeota(0.65),c:Lokiarchaeia(0.65),o:Lokiarchaeia(0.65),f:Lokiarchaeia(0.65),g:Lokiarchaeia(0.65),s:uncultured_archaeon(1.00)
Otu8915	0	0	0	0	0	0.0001915	0	CCAGCCTACGGGGTGCTGCAGGCGCGAAACCTTTACAATGCACGAAAGTGTGATAAGGTTACCCGGAGTGCTGAAATTAAATTTTAGCTGTTATAGGTGTGTAAATAACCCTATGAGAAAGGAGAGGGCAAGGCTGGTGCCAGCCGCCGCGGTAAAACCAGCTCTTCAAGTGGTCGGGAATATTATTGGGCTTAAAGTGTCCGTAGCCGGTTTGGTAAGTTCCTGGTTAAATCTGGCAGCTTAACTGTCAGTCAGCTAGGAATACTACTTTACTAGAGGGTGGGAAAGGTTTGAGGTACTCCAGGGGTAGCGGTGAAATGCGATAATCCTTGGGGGACCACCAGTGGCGAAGGCGTCAGACTGGAACACGCCTGACGGTGAGGGACGAAAGCCAGGGGA…	d:Archaea(1.00),p:Asgardarchaeota(1.00),c:Lokiarchaeia(0.78),o:Lokiarchaeia(0.78),f:Lokiarchaeia(0.78),g:Lokiarchaeia(0.78),s:uncultured_archaeon(1.00)
Otu10212	0	0	0	0	0	0	0.0001565	CCAGCCTACGGGGGGCAGCAGGCGAGAAAACTCCGCAATGCGGGCAACCGTGACGGGGCTAATCGAAGTGCCAATTCTAAAAAAGTTGGCTGTGGCGGGATATACACAGTCCCGCAAGAAAGGAGAGGGCAAGGCTGGTGCCAGCTGCCGCGGTAAAACCAGCTCTTCAAGTGTCCAGGACTATTATTGAGCTTAAAGCACTCGTAGCGGGTCTCGCAAGTCCCTGGTTAAATCCAGGTGCTTAACATCTGGGCCGCTAGGGATACTACGAGACTTGGGAGCGGAAGAGGTGTCCGGTACTTATGGGGTAGCGGTGAAATGCGATAATCCCATGAGGACCACCGGTGGCGAAGGCGGGACACTAGGACGCGTCCGACCGTGATGGGTGAAAGCCTGGGG…	d:Archaea(0.98),p:Asgardarchaeota(0.81),c:Lokiarchaeia(0.79),o:Lokiarchaeia(0.79),f:Lokiarchaeia(0.79),g:Lokiarchaeia(0.79),s:uncultured_crenarchaeote(0.75)
Otu1650	0	0	0	0	0.0001967	0.008044	0.001408	CCAGCCTATGGGGTGCTGCAGGCGCGAAAACTGACCAATGCGCGAAAGCGTGAGTCGGTCAATCCGAGTGTAGACCCATCGGTTTACTTTTATCATGTGTACAAAGCTTGGTGAATAATGTGAGGGCAAGACTGGTGCCAGCCGCCGCGGTAAAACCAGCTCATAGAGTGGTGATCATGATTATTTGGCTTAAAGTGTGCGTAGCAGGGAATTCTAAGTCCTCTGTGAAATGCCAGGTCTTAAGCTTGGTTCGTGCAGAGGATACTGGAATCCTTGGGACCGGGATAGGTGTAATGTACGGTTTGGGTAGGGGTGAAATCCGATAATCCAAGCCGGACAACCGGTGGCGAAGGCGTTACACTGGAACGGGTCCGACTGTGAGGCACGAAAGCTAGGGTC…	d:Archaea(1.00),p:Asgardarchaeota(0.62),c:Odinarchaeia(0.62),o:Odinarchaeia(0.62),f:Odinarchaeia(0.62),g:Odinarchaeia(0.62),s:uncultured_archaeon(1.00)
Otu3042	0	0	0	0	0	0.0008619	0	CCAGCCTACGGGATGCAGCAGGCGCGAAAACTGGCCAATGCGCGAAAGCGTGAGCCGGCTAGTCCGAGTGATAGCCCATCGGCTATCTTTTGTCAAGTGTTTACAGCTGGCGAATAATGAGAGGGCAAGACTGGTGCCAGCCGCCGCGGTAAAACCAGCTCTTAGAGTGGTGATCATGTTTATTTGGCTTAAAGTGTGCGTAGCAGGACAGCGTAAGTCCCCTGTGAAATGCTCGGTCTTAAGCCGAGCGCGGGCAGGGGATACTGTGCGTCTTGGGACCGGGATAGGTGTAATGTACGCGTTGGGTAGGGGTGAAATCCGATAATCCAACGCGGACAACCGGTGGCGAAGGCGTTACACTGGAACGGGTCCGACTGTGAGGCACGAAAGCTAGGGTCG…	d:Archaea(1.00),p:Asgardarchaeota(0.93),c:Odinarchaeia(0.93),o:Odinarchaeia(0.93),f:Odinarchaeia(0.93),g:Odinarchaeia(0.93),s:uncultured_archaeon(1.00)
Otu9373	0	0	0	0	0	0.0001915	0	CCAGCCTATGGGGGGCTCCAGGCGCGAAACCTTCACAATGCACGAAAGTGAGATGAGGTTACCCGGAGTGCTACAAAGTAGCTGTGGCAGGTGAGTAAGATTCCCTGCTAGGAAGGAGAGGGCAAGGCTGGTGCCAGCCGCCGCGGTAAAACCAGCTCTTCAAGTGGTCGGGATTATTATTGGGCTTAAAGTGTTCGTAGCCTGTTTAGTAAGTTCCTGGTTAAATCGGATAGCTTAACTATCTGTCTGCTAGGAATACTACTATACTAGGGGGCGGGAGAGGTCTGAGGTACTCCAGGGGTAGCGGTGAAATGCTATAATCCTTGGGGGACCACCAGTGGCGAAGGCGTCAGACTGGAACGCGCCCGACGGTGAGGGACGAAAGCCAGGGGAGCGAAC…	d:Archaea(1.00),p:Asgardarchaeota(1.00),c:Odinarchaeia(0.83),o:Odinarchaeia(0.83),f:Odinarchaeia(0.83),g:Odinarchaeia(0.83),s:uncultured_archaeon(1.00)
Otu2902	0	0	0	0	0	0.0003831	0	AAAGCCTAGGGGATGCTCAAGGCGCGAAACCTCCGCAATGCACGAAAGTGTGACGGGGTCACCCCGAGTGCCATCCGCTGAGGGTGGCTTTTGTTCGGTGTAATGAGCCGAATGAATAAGGGGAGGGCAAGTCTGGTGTCAGCCGCCGCGGTAATACCAGCTCCTCGAGTTGTTGGGACGATTATTGGGTCTAAAGCGTCCGTAGCCGGCCGGAAAAGTTCACCGTTAAATCCGACGATTCAATCGTCGGGCTGCGGAGAATACTCTTCGGCTTGGGGGCGGGGGAGGTCGGCGGTATTCCCGGGGTAGGGGCGAAATCTTATAATCCCGGGAGGACCACCAGTGGCGAAGGCGGCCGACTAAAACGCGCCTGACGGTGAGGGACGAAAGCTGGGGGAG…	d:Archaea(1.00),p:Crenarchaeota(1.00),c:Bathyarchaeia(1.00),o:Bathyarchaeia(1.00),f:Bathyarchaeia(1.00),g:Bathyarchaeia(1.00),s:archaeon_RBG_16_50_20(0.09)
Otu344	0	5.899e-05	0	0	9.836e-05	0.002107	0.0002347	CCAGCCTACGGGGTGCAGCAGGCGCGAAACCTCCTCAATGCACTTACGTGCGAAGGGGCTACCTCGAGTGCCACCTGATGAAGGTGGCTTTTCCTAGGTCTAAAAAGCCTTGGGAATAAGAGGGGGGCAAGACTGGTGTCAGCCGCCGCGGTAACACCAGCCCCTCGAGTGGTGGGGATGATTATTGGGCCTAAAGCGTCCGTAGCCTGCCGTATAAGTTTCCCGTTAAATCCAGCGTCTCAAGCGTTGGACTGCGGGAAATACTGTACGGCTAGAGAGTGGGAGAGGTCAGCGGTATTCTGGGGGTAGGGGCGAAATCCTTTGATCCCCGGAGGACCACCAGTGGCGAAGGCTGCTGACTAGAACACGTCTGACGGTCAGGGACGAAAGCTGGGGTAG…	d:Archaea(1.00),p:Crenarchaeota(1.00),c:Bathyarchaeia(1.00),o:Bathyarchaeia(1.00),f:Bathyarchaeia(1.00),g:Bathyarchaeia(1.00),s:uncultured_archaeon(0.95)
Otu2933	0	0	0	0	0	0.0009577	0.0007042	CCAGCCTATGGGTTGCACCAGGCGCGAAACCTCCACAATTCACGAAAGTGAGATGGGGTTACCTCGAGTGCCGCCTGAAGAAGGCGGCTTTTCCATTGTGTAATGAGCCGTGGGAATAAGAGGGGGGCAAGACTGGTGTCAGCCGCCGCGGTAACACCAGCCCCTCGAGTGGTGGGGATGATTATTTGGCCTAAAGCGTCCGTAGCCTGCTCTGTAAATCTTTCGTTAAATCCAGCGTCCTAAGCGTTGGGCTGCGAGAGAGACTGCAGAGCTAGAGGGTGGGAGAGGTCAGCGGTATTCCTGGGGTAGGGGCGAAATCCATTGACCCCAGGAGGACCACCAGTGGCGAAGGCTGCTGACTAGAACACGCCTGACGGTGAGGGACGAAAGCTGGGGTAG…	d:Archaea(1.00),p:Crenarchaeota(1.00),c:Bathyarchaeia(1.00),o:Bathyarchaeia(1.00),f:Bathyarchaeia(1.00),g:Bathyarchaeia(1.00),s:uncultured_archaeon(1.00)
Otu9293	0	0	0	0	0	0.0001915	0	CCAGCCTACGGGGTGCTGCAGTCGCGAAAACTCCGCAATACGCGAAAGCGTGACGGGGCTATCCCGAGTGCTATTCGATGAGAGTAACTTTTCCTCAGTGTAAAGTGCTGGGGGAATAAGGAGGGGGCAAGACTGGTGTCAGCCGCCGCGGTAATACCAGCTCTCCGAGTGATAGGGACGTTTATTGGGCCTAAAGCATCCGTAGCTTGCTGAGTGTGTCCTCCGTTAAATCCAACGATTTAATCGTTGGGCTGCGGGGGATACTGCTTAGCTAGGAGGCGGGAGAGGCCGACGGTATTTCCGGGGTAGGGGTGAAATCCTATAATCCCGGGACGACCACCAGTGGCGAAGGCTGTCGGCTAGAACGCGCTCGACGGTGAGGGATGAAAGCTGGGGGAG…	d:Archaea(1.00),p:Crenarchaeota(1.00),c:Bathyarchaeia(1.00),o:Bathyarchaeia(1.00),f:Bathyarchaeia(1.00),g:Bathyarchaeia(1.00),s:uncultured_archaeon(1.00)
Otu3569	0	0	0	0	0	0.001053	0	CCAGCCTACGGGGGGCTGCAGGCGCGAAACCTCCACAATGCGCGAAAGCGTGATGGGGTTATCCCGAGTGCCGTCCGATGAGGATGGCTTTTTATCGATGTAAGGATTCGATAGAATAAAGGGGGGGCAAGACTGGTGTCAGCCGCCGCGGTAATACCAGCCCCCTGAGTGGTAAGGACGATTATTTGGCCTAAAGCGTTCGTAGCCGGCTTATCAAGTCTTTTGTTAAATCCAACGATTCAATCGTTGGGCTGCAAAAGATACTGTTATGCTAGAGGACGGGAGAGGTCGACGGTAGTCCAGGGGTAGGGGTGAAATCCTATAATCCTTGGAGGACCACCAGTGGCGAAGGCGGTCGACTAGAACGTGCCTGACGGTGGGGGACGAAAGCTGGGGGAG…	d:Archaea(1.00),p:Crenarchaeota(1.00),c:Bathyarchaeia(1.00),o:Bathyarchaeia(1.00),f:Bathyarchaeia(1.00),g:Bathyarchaeia(1.00),s:uncultured_archaeon(0.86)
Otu2892	0	0	0	0	0	0.00182	0	CCAGCCTATGGGGTGCAGCAGGTACGAAACCTCCACAATTCACGAAAGTGAGATGGGGTTACCTCGAGTGCTGCCTGAATAAGGTGGCTTTTCCGTTGTGTAACAATCTGTGGGAATAAGGGGGGGGCAAGACTGGTGTCAGCCGCCGCGGTAACACCAGCCCCCCGAGTGGTGGGGATGCTTATTTGGCCTAAAGCGTCCGTAGCCGGCTCTGTAAATCTCTCGTTAAATCCAGCGTCCTAAGCGTTGGGCTGCGAGAGAGACTGCTGAGCTAGAGGGTGGGAGAGGTCAGCGGTATTTCTGGGGTAGGGGCGAAATCCATTGATCCCAGGAGGACCACCAGTGGCGAAGGCTGCTGACTTGAACACGCCTGACGGTGAGGGACGAAAGCTGGGGTAG…	d:Archaea(1.00),p:Crenarchaeota(1.00),c:Bathyarchaeia(1.00),o:Bathyarchaeia(1.00),f:Bathyarchaeia(1.00),g:Bathyarchaeia(1.00),s:uncultured_archaeon(0.99)
Otu4353	0	0	0	0	0	0.0002873	0	CCAGCCTATGGGTTGCTGCAGTTGCGAAACCTCTACAATGCACGAAAGTGTGATAGGGTTATCCCGAGTGCCGTCCGATGAGGATGGCTTTTCCTCGGTGTAAGAACCCGGGGGAATAAAGGGGGGGCAAGACTGGTGTCAGCCGCCGCGGTAATACCAGCCCCCTAAGTGGTAGGGACGATTATTTGGCCTAAAGCGTCCGTAGCCGGCTTAGTGAGTCTTTCGTTAAATCCGGCGACTTAATCGTCGGTCTGCGAGGGATACTGCTAGGCTTGAGGACGGGAGAGGTCGACGGTATTCCGGGGGTAGGGGCAAAATCCTATAATCCTCGGAGGACCACCAGTGGCGAAGGCGGTCGACTAGAACGTGCCTGACGGTGATGGACGAAAGCTGGGGGAG…	d:Archaea(1.00),p:Crenarchaeota(1.00),c:Bathyarchaeia(1.00),o:Bathyarchaeia(1.00),f:Bathyarchaeia(1.00),g:Bathyarchaeia(1.00),s:uncultured_archaeon(0.97)
Otu3578	0	0	0	0	0	0.001053	0	CCAGCCTATGGGGCGCAGCAGTCGCGAAAACTCCGCAATGCACGAAAGTGTGACGGGGCTACCCCGAGTGCCATCCGCTGAGGGTGGCTTTTCTTTGGTATAACTAGCCATGGGAATAAGGAGAGGGCAAGACTGGTGTCAGCCGCCGCGGTAATACCAGCTCTCCGAGTGGTAGGGATGATTATTGGGCTTAAAGCGTCCGTAGCCGGCTTAGCAAGTCTCCTGTTAAATTCAGCGACCTAATCGTTGACCCGCGGGAGATACTACTAGGCTAGGAGGCGGGAGAGGTCGACGGTACTCCTGGGGTAGGGGTGAAATCCTATAATCCCGGGAGGACCACCAGTGGCGAAGGCTGTCGACTAGAACGCGCTCGACGGTGAGGGACGAAAGCTGGGGGAG…	d:Archaea(1.00),p:Crenarchaeota(1.00),c:Bathyarchaeia(1.00),o:Bathyarchaeia(1.00),f:Bathyarchaeia(1.00),g:Bathyarchaeia(1.00),s:uncultured_archaeon(0.87)
Otu3804	0	0	0	0	0	0	0.000939	CCAGCCTATGGGGGGCAGCAGGCGCGAAACCTCCTCAATGCACACACGTGCGAAGGGGTTGCCTCGAGTGCCATCTGAAGAAGGTGGCTTTTCCATGGTCTAAAAAGCCTAGGGAATAAGAGGGGGGCAAGACTGGTGTCAGCCGCCGCGGTAACACCAGCCCCTCGAGTGGTAGGGATGATTATTTGGCCTAAAGCGTCCGTAGCCGGCCGGATAAGTCTCCCGTTAAATCCAGCGTCTCAAGCGTTGGACTGCGGGAGATACTGTCTGGCTAGAGAGTGGGAGAGGTGTACGGTATCCTGGGGGTAGGGGCGAAATCCTTTGATCCCCGGAGGACCACCAGTGGCGAAGGCTGTGCACTAGAACACGTCTGACGGTCAGGGACGAAAGCTGGGGTAG…	d:Archaea(1.00),p:Crenarchaeota(1.00),c:Bathyarchaeia(1.00),o:Bathyarchaeia(1.00),f:Bathyarchaeia(1.00),g:Bathyarchaeia(1.00),s:uncultured_archaeon(1.00)
Otu2945	0	0	0	0	0	0.0002873	0	CCAGCCTACGGGGTGCTGCAGTTGCGAAACCTCTACAATACACGAAAGTGTGATAGGGTTATCCCGAGTGCCGTCCGATGAGGATGGCTTTTCTTTGGTGTAAGGAGCCATTGGAATAAAGGGGGGGCAAGACTGGTGTCAGCCGCCGCGGTAATACCAGCCCCCTGAGTGGTAGGGATGATTATTTGGCCTAAAGCGTCCGTAGCCGGCTTAGCAAGTCTTTCGTTAAATCCGGTGACTTAATCATCGGGCCGCGAGAGATACTACTAGGCTTGAGGGCGGGAGAGGTCGACGGTATTCCGGGGGTAGGGGTAAAATCCTATAATCCTCGGAGGACCACCAGTGGCAAAGGCGGTCGACTAGAACGTGCCTGACGGTGATGGACGAAAGCTGGGGGAG…	d:Archaea(1.00),p:Crenarchaeota(1.00),c:Bathyarchaeia(1.00),o:Bathyarchaeia(1.00),f:Bathyarchaeia(1.00),g:Bathyarchaeia(1.00),s:uncultured_crenarchaeote(0.18)
Otu2911	0	1.685e-05	0	0	0	0.0005746	0	CCAGCCTACGGGGGGCACCAGTCGCGAAAATTTTGCAATACACGAAAGTGTGACAGAGCTATCCCGAGTGCCATCCGCTGAGGAAGGCTTTTACCCAGTATAAATAGCTGGGAGAATAAGGAGAGGGCAAGTCTGGTGTCAGCCGCCGCGGTAATACCAGCTCTCCGAGTAGTGTGGACGTTTATTGGGCCTAAAGCATCCGTAGCTTGCTAGATAAGTCCTCTGTTAAATCCACCGATTCAATCGTTGGATTGCGGGGGATACTGTTTGGCTAGGGGACGGGAGAGGTCGACGGTATTTCCGGGGTAGGGGTGAAATCCTATAATCCCGGGAGGACCACCAGTGGCGAAGGCTGTCGACTAGAACGCGCCCGACGGTGAGGGATGAAAGCTGGGGGAG…	d:Archaea(1.00),p:Crenarchaeota(1.00),c:Bathyarchaeia(1.00),o:Bathyarchaeia(1.00),f:Bathyarchaeia(1.00),g:Bathyarchaeia(1.00),s:uncultured_crenarchaeote(0.98)
Otu4735	0	0	0	0	0	0.0002873	0	TCAGCCTATGGGGGGCTGCAGCAGCGAAAACTCCGCAATGCGCGAAAGCGTGACGGGGCTACCCCGAGTGCAATCCGCTGAGGAATGCTTTTCTTTTGTGTAATAAGCTAGAGGAATAAGAGGAGGGCAAGCCTGGTGCCAGCCGCCGCGGTAATACCAGCTCCTCGAGTGGTAAGGATGATTATTGGGCCTAAAGCGTCCGTAGCCAGTTTTTTAAGTCTTCTGTTAAATCCAACGACCTAATCGTTGGGCTGCTGAAGATACTGAGAGACTAGGGGGCGGGAGAGGCTGACGGTATTCCTGGGGTAGGGGTGAAATCCTTTAATGCCAGGAGGACCACCAGTGGCGAAGGCGGTCAGCTAGAACGCGCTCGACGGTGAGGGACGAAAGCTGGGGTAG…	d:Archaea(1.00),p:Crenarchaeota(0.99),c:Bathyarchaeia(0.98),o:Bathyarchaeia(0.98),f:Bathyarchaeia(0.98),g:Bathyarchaeia(0.98),s:uncultured_crenarchaeote(0.46)
Otu5582	0	0	0	0	0	0.0001915	0	CCAGCCTATGGGGGGCTGCAGGCGCGAAAACTTCGCAATGTGCGCAAGCACGACGAGGTTACTCTGAGTGTCACCCGCTGAGGGTGACTTTTACTAGGCGTAAATAATCTAGAGAATAAGGGGAGGGCAAGTCTGGTGTCAGCCGCCGCGGTAATACCAGCTCCCCGAGTGGTTAGGATGTTTATTGGGCCTAAAGCATCCGTAGCCGGTCTTGTAGGTCTTCTGTTAAATCCACCAGCTCAACTGTTGGGCCGCAGAAGATACCGCAGGACTAGGAGGCGGGAGAGGTGGACGGTACTTTATGGGTAGGGGTAAAATCTTTTGATCCATAGAAGACCACCAGTGGCGAGGGCGGTCCACCAGAACGCGCTCGACGGTGAGGGATGAAAGCTGGGGGAG…	d:Archaea(1.00),p:Crenarchaeota(1.00),c:Nitrososphaeria(1.00),o:Marine_Benthic_Group_A(1.00),f:Marine_Benthic_Group_A(1.00),g:Marine_Benthic_Group_A(1.00),s:uncultured_archaeon(0.92)
Otu124	0.03384	0	0.006692	0.03661	0	0	0	CCAGCCTACGGGATGCAGCAGGCGAGAAAACTTTGCAATGTGCGTAAGCACGACAAGGTTAATCCGAGTGATTTCTGCTAAAGGAATCTTTTGTCAGTCCTAGAAACACTGTTGAATAAGGGGTGGGCAAGTTCTGGTGTCAGCCGCCGCGGTAAAACCAGCACCTCAAGTGGTCAGGATGATTATTGGGCCTAAAGCATCCGTAGCCTGTTTTGTAAGTTTTCGGTTAAATCCATACGCTCAACGTATGGGCTGCCGGAAATACTGCAAAACTAGGGAGTGGGAGAGGTAGACGGTACTCGGGAGGAAGGGGTAAAATCCTTTGATCTCTCGATGACCACCTGTGGCGAAGGCGGTCTACCAGAACACGTCCGACGGTGAGGGATGAAAGCTGGGGGA…	d:Archaea(1.00),p:Crenarchaeota(1.00),c:Nitrososphaeria(1.00),o:Nitrosopumilales(1.00),f:Nitrosopumilaceae(1.00),g:Candidatus_Nitrosopumilus(1.00),s:uncultured_archaeon(0.99)
Otu72	0.03119	0	0.004841	0.03788	0	0	0	CCAGCCTATGGGGGGCAGCAGGCGAGAAAACTTTGCAATGTGCGAAAGCACGACAAGGTTAATCCGAGTGATTTCTGCTAAAGGAATCTTTTGTCAGTCCTAGAAACACTGTTGAATAAGGGGTGGGCAAGTTCTGGTGTCAGCCGCCGCGGTAAAACCAGCACCTCAAGTGGTCAGGATGATTATTGGGCCTAAAGCATCCGTAGCCTGCTTTATCAGTTTTCGGTTAAATCCACACGCTCAACGTATGGGCTGCCGGGAATACTGTAAAGCTAGGGAGTGGGAGAGGTAGACGGTACTCGGGAGGAAGGGGTAAAATCCTTTGATCTCTCGATGACCACCTGTGGCGAAGGCGGTCTACCAGAACACGTCCGACGGTGAGGGATGAAAGCTGGGGGA…	d:Archaea(1.00),p:Crenarchaeota(1.00),c:Nitrososphaeria(1.00),o:Nitrosopumilales(1.00),f:Nitrosopumilaceae(1.00),g:Candidatus_Nitrosopumilus(0.99),s:uncultured_archaeon(1.00)
Otu2192	0.002501	1.685e-05	0.001139	0.01003	9.836e-05	0	0	CCAGCCTATGGGTGGCTCCAGGCGAGAAAACTTTGCAATGTGCGAAAGCACGACAAGGTTAATCCGAGTGGTTTCAGCTAAAGGAACCTTTTGACAGTCCTAGAACCACTGTTGAATAAGGGGTGGGCAAGTTCTGGTGTCAGCCGCCGCGGTAAAACCAGCACCTCAAGTGGTCAGGATGATTATTGGGCCTAAAGCATCCGTAGCCGGCTCTGTAAGTTTTCGGTTAAATCTGTACGCTCAACGTACAGGCCGCTGGGAATACTGCAGGGCTAGGGAGTGGGAGAGATAGACGGTACTCGGGAGGAAGTGGTAAAATGCTTTGATCTCTCGATGACCACCTGTGGCGAAGGCGGTCTATCAGAACACGTCCGACGGTGAGGGATGAAAGCTGGGGGA…	d:Archaea(1.00),p:Crenarchaeota(1.00),c:Nitrososphaeria(1.00),o:Nitrosopumilales(1.00),f:Nitrosopumilaceae(1.00),g:Candidatus_Nitrosopumilus(1.00),s:uncultured_archaeon(0.49)
Otu2280	0	0	7.119e-05	0.0005199	0	0	0	CCAGCCACGGGATGCTCCAGGCGAGAAACCTTTGCAATGTGCGCAAGCACGACAAGGTTAATCCGAGTGTTTCCTGTTAAAGGAATCTTTTGTTAGTCGTAAAATCACTATTGAATAAGGGGTGGGCAAGTTCTGGTGTCAGCCGCCGCGGTAAAACCAGCACCTCAAGTGGTCAGGATGATTATTGGGCCTAAAGCATCCGTAGCCTGCTTTGTAAGTTTTCGGTTAAATCCATACGCTCAACGTATGGGCCGCCGGGAATACTGCAAAGCTAGGGAGTGGGAGAGGTAGACGGTACTCGGTAGGAAGGGGTAAAATCCTTTGATCTATTGATGACCACCTGTGGCGAAGGCGGTCTACCAGAACACGTTCGACGGTGAGGGATGAAAGCTGGGGGAG…	d:Archaea(1.00),p:Crenarchaeota(1.00),c:Nitrososphaeria(1.00),o:Nitrosopumilales(1.00),f:Nitrosopumilaceae(1.00),g:Candidatus_Nitrosopumilus(0.07),s:uncultured_archaeon(0.92)
Otu2449	0.0008827	0	0.001495	0.004456	0.0003934	0	0	CCAGCCTACGGGGGGCAGCAGGCGAGAAAACTTTGCAATGTGCGAAAGCACGACAAGGTTAATCCGAGTGGTTTCTGCTAAAGGAACCTTTTGTTAGTCGTAAAAACACTAACGAATAAGGGGTGGGCAAGTTCTGGTGTCAGCCGCCGCGGTAAAACCAGCACCTCAAGTGGTCAGGATGATTATTGGGCCTAAAGCATCCGTAGCCTGCTCTGTAAGTTTTCGGTTAAATCTGTATGCTCAACATACAGGCTGCCGGGAATACTGCAGAGCTAGGGAGTGGGAGAGGTAGACGGTACTCGGGAGGAAGTGGTAAAATGCTTTGACCTCTCGATGACCACCTGTGGCGAGGGCGGTCTACCAGAACACGTCCGACGGTGAGGGATGAAAGCTGGGGGA…	d:Archaea(1.00),p:Crenarchaeota(1.00),c:Nitrososphaeria(1.00),o:Nitrosopumilales(1.00),f:Nitrosopumilaceae(1.00),g:Candidatus_Nitrosopumilus(1.00),s:uncultured_crenarchaeote(0.23)
Otu2497	0.0001471	0	7.119e-05	0.0001485	0	0	0	CCAGCCTATGGGACGCAGCAGTCGGGAATCTTGCACAATGGGCGAAAGCACGACAAGGTTAATCCGAGTGGTTTCTGCTAAAGGAACCTTTTGACAGTCCTAGAAACACTGTTGAATAAGGGGTGGGCAAGTTCTGGTGTCAGCCGCCGCGGTAAAACCAGCACCTCAAGTGGTCAGGATGATTATTGGGCCTAAAGCATCCGTAGCCGGCTCTGTAAGTTTTCGGTTAAATCTGTACGCTCAACGTACAGGCTGCCGGGAATACTGCAGAGCTAGGGAGTGGGAGAGGTAGACGGTACTCGGGAGGAAGTGGTAAAATGCTTTGATCTCTCGATGACCACCTGTGGCGAAGGCGGTCTACCAGAACACGTCCGACGGTGAGGGATGAAAGCTGGGGGA…	d:Archaea(1.00),p:Crenarchaeota(1.00),c:Nitrososphaeria(1.00),o:Nitrosopumilales(1.00),f:Nitrosopumilaceae(1.00),g:Candidatus_Nitrosopumilus(0.93),s:uncultured_crenarchaeote(0.13)
Otu50	0.0001471	0.004441	0.005838	0.003639	0.04141	9.577e-05	0	CCAGCCTATGGGGGGCTGCAGGCGAGAAAACTTTGCAATGTGCGAAAGCACGACAAGGTTAATCCGAGTGATTTGTGCTAAACGAATCTTTTGTTAGTCCTAGAACCACTAACGAATAAGGGGTGGGCAAGTTCTGGTGTCAGCCGCCGCGGTAAAACCAGCACCTCAAGTGGTCAGGATGATTATTGGGCCTAAAGCATCCGTAGCCGGCTCTGTAAGTTTTCGGTTAAATCTGTACGCTTAACGTACAGGCTGCCGGGAATACTGCAGAGCTAGGGAGTGGGAGAGGTAGACGGTACTCGGTAGGAAGGGGTAAAATCCTTTGATCTATTGATGACCACCTGTGGCGAAGGCGGTCTACCAGAACACGTCCGACGGTGAGGGATGAAAGCTGGGGGA…	d:Archaea(1.00),p:Crenarchaeota(1.00),c:Nitrososphaeria(1.00),o:Nitrosopumilales(1.00),f:Nitrosopumilaceae(1.00),g:Candidatus_Nitrosopumilus(0.94),s:uncultured_crenarchaeote(0.38)
Otu6232	0	0	0	0.0001485	0	0	0	CCAGCCTACGGGTCGCTCCAGGCGAGAAAACTTTGCAATGTGCGCAAGCACGACAAGGTTAATCCGAGTGATTCCTGCTAAAGGAATCTTTTGCTAGTCCTAAAAACACTAGCGGATAAGGGGTGGGCAAGTTCTGGTGTCAGCCGCCGCGGTAAAACCAGCACCTCAAGTGGTCAGGATGATTATTGGGCCTAAAGCATCCGTAGCCGGCTCTGTAAGTTTTCGGTTAAATCTGTACGCTTAACGTACAGGCTGCTGGGAATACTGCAGAGCTAGGGAGTGGGAGAGGTAGACGGTACTCGGGAGGAAGTGGTAAAATGCTTTGATCTCTCGATGACCACCTGTGGCGAAGGCGGTCTACTAGAATACGTCCGACGGTGAGGGATGAAAGCTGGGGGA…	d:Archaea(1.00),p:Crenarchaeota(1.00),c:Nitrososphaeria(1.00),o:Nitrosopumilales(1.00),f:Nitrosopumilaceae(1.00),g:Candidatus_Nitrosopumilus(0.88),s:uncultured_marine(0.28)
Otu89	0.001324	8.427e-06	0.009398	0.03424	0	0	0	CCAGCCTATGGGGTGCTGCAGGCGAGAAAACTTTGCAATGTGCGAAAGCACGACAAGGTTAATCCGAGTGGTTTCTGCTAAAGGAACCTTTTGCCAGTCCTAGAAACACTAGTGAATAAGGGGTGGGCAAGTTCTGGTGTCAGCCGCCGCGGTAAAACCAGCACCTCAAGTGGTCAGGATGATTATTGGGCCTAAAGCATCCGTAGCCTGCTTTGCCAGTTTTCGGTTAAATCCATACGCTTAACGTATGGGCTGCCGGAAATACTACAAAGCTAGGGAGTGGGAGAGGTAGACGGTACTCGGGAGGAAGTGGTAAAATGCTTTGATCTCTCGATGACCACCTGTGGCGAAGGCGGTCTACCAGAACACGTCCGACGGTGAGGGATGAAAGCTGGGGGA…	d:Archaea(1.00),p:Crenarchaeota(1.00),c:Nitrososphaeria(1.00),o:Nitrosopumilales(1.00),f:Nitrosopumilaceae(1.00),g:Candidatus_Nitrosopumilus(1.00),s:uncultured_Nitrosopumilales(0.06)
Otu91	0.02339	0	0.00655	0.01396	0	0	0	CCAGCCTATGGGGGGCAGCAGGCGAGAAAACTTTGCAATGTGCGCAAGCACGACAAGGTTAATCCGAGTGTTTCCTGCTAAAGGAATCTTTTGCTAGTCCTAAAAACACTAGCGAATAAGGGGTGGGCAAGTTCTGGTGTCAGCCGCCGCGGTAAAACCAGCACCTCAAGTGGTCAGGAGGATTATTGGGCCTAAAGCATCCGTAGCCTGCTTTGTAAGTTTCCGGTTAAATCCATTAGCTTAACTGATGGGCCGCCGGAAAAACTGCAAAGCTAGGGAGTGGGAGAGGTAGACGGTACTCGGTAGGAAGGGGTAAAATCCTTTGATCTATTGATGACCACCTGTGGCGAAGGCGGTCTACCAGAACACGTTCGACGGTGAGGGATGAAAGCTGGGGGA…	d:Archaea(1.00),p:Crenarchaeota(1.00),c:Nitrososphaeria(1.00),o:Nitrosopumilales(1.00),f:Nitrosopumilaceae(1.00),g:Nitrosopumilaceae(0.93),s:uncultured_archaeon(0.81)
Otu93	0.002795	0	0.01573	0.03476	0.003049	9.577e-05	0	CCAGCCTATGGGGGGCAGCAGGCGAGAAACCTTTGCAATGTGCGCAAGCACGACAAGGTTAATCCGAGTGTTTCCTGTTAAAGGAATCTTTTGTTAGTCGTAAAATCACTATTGAATAAGGGGTGGGCAAGTTCTGGTGTCAGCCGCCGCGGTAAAACCAGCACCTCAAGTGGTCAGGATGATTATTGGGCCTAAAGCATCCGTAGCCTGTTCTGAAAGTTTCCGGTTAAATCCATTAACTCAACTAATGGGCTGCCGAAAATACTGCAGAACTAGGGAGTGGGAGAGGTAGACGGTACTCGGTAGGAAGGGGTAAAATCCTTTGATCTATTGATGACCACCTGTGGCGAAGGCGGTCTACCAGAACACGTTCGACGGTGAGGGATGAAAGCTGGGGGA…	d:Archaea(1.00),p:Crenarchaeota(1.00),c:Nitrososphaeria(1.00),o:Nitrosopumilales(1.00),f:Nitrosopumilaceae(1.00),g:Nitrosopumilaceae(0.93),s:uncultured_archaeon(0.97)
Otu56	0.00103	0.002848	0.06828	0.05852	0.03629	0	0.000313	CCAGCCTATGGGGGGCAGCAGGCGAGAAAACTTTGCAATGTGCGAAAGCACGACAAGGTTAATCCGAGTGGTTTCTGCTAAAGGAACCTTTTGTTAGTCATAGAACCACTAATGAATAAGGGGTGGGCAAGTTCTGGTGTCAGCCGCCGCGGTAAAACCAGCACCTCAAGTGGTCAGGATGATTATTGGGCCTAAAGCATCCGTAGCCTGCTTTGTAAGTTTTCGGTTAAATCCATACGCTTAACGTATGGGCTGCCGGGAATACTGCACAGCTAGGGAGTGGGAGAGGTAGACGGTACTCGGTAGGAAGGGGTAAAATCCTTTGATCTATCGATGACCACCTGTGGCGAAGGCGGTCTACCAGAACACGTCCGACGGTGAGGGATGAAAGCTGGGGGA…	d:Archaea(1.00),p:Crenarchaeota(1.00),c:Nitrososphaeria(1.00),o:Nitrosopumilales(1.00),f:Nitrosopumilaceae(1.00),g:Nitrosopumilaceae(0.99),s:uncultured_archaeon(1.00)
Otu2741	0.0001471	0	0.001495	0.004976	0	0	0	CCAGCCTATGGGGTGCTCCAGGCGAGAAAACTTTGCAATGTGCGAAAGCACGACAAGGTTAATCCGAGTGATTCCTGCTAAAGGAATCTTTTGTTAGTCATAATACCACTATTGAATAAGGGGTGGGCAAGTTCTGGTGTCAGCCGCCGCGGTAAAACCAGCACCTCAAGTGGTCAGGATGATTATTGGGCCTAAAGCATCCGTAGCCTGCTCTGTAAGTTTTCGGTTAAATCTATGTGCTCAACATATAGGCTGCCGGAAATACTGCAGAACTAGGAAGTGGGAGAGGTAGACGGTACTCCGTAGGAAGGGGTAAAATCCTTTGATCTATGGATGACCACCTGTGGCGAAGGCGGTCTACCAGAACACGTTCGACGGTGAGGGATGAAAGCTGGGGGA…	d:Archaea(1.00),p:Crenarchaeota(1.00),c:Nitrososphaeria(1.00),o:Nitrosopumilales(1.00),f:Nitrosopumilaceae(1.00),g:Nitrosopumilaceae(1.00),s:uncultured_archaeon(1.00)
Otu5039	0	0	0.0001424	0.0002228	0	0	0	CCAGCCTACGGGGTGCACCAGGTGAGAAACCTTTGCAATGTGCGCAAGCACGACAAGGTTAATCCGAGTGTTTCCTGCTAAAGGAATCTTTTGTTAGTTCTAAAACCACTGATGAATAAGGGGTGGGCAAGTTCTGGTGTCAGCCGCCGCGGTAAAACCAGCACCTCAAGTGGTCAGGAGGATTATTGGGCCTAAAGCATCCGTAGCCTGTTCTATAAGTTTCCGGTTAAATCCACTAGCTCAACTAGTGGGCTGCCGAAAATACTGTGGAACTAGGGAGTGGGAGAGGTAGACGGTACTCGGTAGAAAGGGGTAAAATGCTTTGATCTCTCGATGACCACCTGTGGCGAAGGCGGTCTACCAGAACACGTCCGACGGTGAGGGATGAAAGCTGGGGGA…	d:Archaea(1.00),p:Crenarchaeota(1.00),c:Nitrososphaeria(1.00),o:Nitrosopumilales(1.00),f:Nitrosopumilaceae(1.00),g:Nitrosopumilaceae(0.99),s:uncultured_archaeon(0.83)
Otu6104	0	0	0	0.0001485	0	0	0	CAGCTACGGGAGGCAGCAGGCGAGAAAACTTTGCAATGTGCGAAAGCACGACAAGGTTAATCCGAGTGGTTTCTGCTAAAGGAACCTTTTGCCAGTCCTAGAAACACTAGTGAATAAGGGGTGGGCAAGTTCTGGTGTCAGCCGCCGCGGTAAAACCAGCACCTCAAGTTGTCAGGAGGATTATTGGGCCTAAAGCATCCGTAGCCTGCTCTGTAAGTTTCCGGTTAAATCCATTTGCTCAACAAATGGGCTGCCGGAAAAACTGCAAAGCTAGGGAGTGGGAGAGGTAGACGGTACTCAGTAGGAAGGGGTAAAATCCTTTGATCTATTGAGGACCACCTGTGGCGAAGGCGGTCTACCAGAACACGTTCGACGGTGAGGGATGAAAGCTGGGGGAGC…	d:Archaea(1.00),p:Crenarchaeota(1.00),c:Nitrososphaeria(1.00),o:Nitrosopumilales(1.00),f:Nitrosopumilaceae(1.00),g:Nitrosopumilaceae(0.95),s:uncultured_archaeon(0.89)
Otu2365	0	0	0	0.0007427	0	0	0	CCAGCCTACGGGGGGCTGCAGGCGAGAAAACTTTGCAATGTGCGAAAGCACGACAAGGTTAATCCGAGTGTTTCCTGCTAAAGGAATCTTTTGTTAGTCATAAAACCACTATCGAATAAGGGGTGGGCAAGTTCTGGTGTCAGCCGCCGCGGTAAAACCAGCACCTCAAGTGGTCAGGAGGTTTATTGGGCCTAAAGCATCCGTAGCCTGATCTATAAGTTTCCGGTTAAATCCATATGCTCAACATATGGGCTGCCGGAGAAACTGTAGATCTAGGGAGTGGGAGAGGTAGACGGTACTCGGTAGGAAGGGGTAAAATCCTTTGATCTATTGATGACCACCAGTGGCGAAGGCGGTCTACCAGAACACGTTCGACGGTGAGGGATGAAAGCTGGGGGA…	d:Archaea(1.00),p:Crenarchaeota(1.00),c:Nitrososphaeria(1.00),o:Nitrosopumilales(1.00),f:Nitrosopumilaceae(1.00),g:Nitrosopumilaceae(0.98),s:uncultured_archaeon(0.93)
Otu190	0.001765	0	0.004984	0.007798	0	0	7.825e-05	CCAGCCTATGGGGGGCAGCAGGCGAGAAAACTTTGCAATGTGCGCAAGCACGACAAGGTTAATCCGAGTGATTCCTGCTAAAGGAATCTTTTGTTAGTTGTAAAACCACTTATGAATAAGGGGTGGGCAAGTTCTGGTGTCAGCCGCCGCGGTAAAACCAGCACCTCAAGTGGTCAGGAGGATTATTGGGCCTAAAGCATCCGTAGCCTGCTCTGTAAGTTTTCGGTTAAATCCATCAGCTCAACTGATGGGCCGCCGAAAAAACTGCAAAGCTAGGGAGTGGGAGAGGTAGACGGTACTCGATAGGAAGGGGTAAAATCCTTTGATCTATTGATGACCCCCTGTGGCGAAGGCGGTCTACCAGAACACGTTCGACGGTGAGGGATGAAAGCTGGGGGA…	d:Archaea(1.00),p:Crenarchaeota(1.00),c:Nitrososphaeria(1.00),o:Nitrosopumilales(1.00),f:Nitrosopumilaceae(1.00),g:Nitrosopumilaceae(1.00),s:uncultured_Cenarchaeum(0.89)
Otu104	0.02222	0	0.003133	0.01478	0	0	0	CCAGCCTACGGGGGGCAGCAGGCGAGAAACCTTTGCAATGTGCGCAAGCACGACAAGGTTAATCCGAGTGATTCCTGCTAAAGGAATCTTTTGTTAGTCTTAAAATCACTATTGAATAAGGGGTGGGCAAGTTCTGGTGTCAGCCGCCGCGGTAAAACCAGCACCTCAAGTGGTCAGGAGGATTATTGGGCCTAAAGCATCCGTAGCCTGCTCTGTAAGTTTCCGGTTAAATCCATTAGCTCAACTAATGGCCTGCCGGAAATACTGTAGAGCTAGGAAGTGGGAGAGGTAGACGGTACTCGGTAGGAAGGGGTAAAATCCTTTGATCTATTGATGACCACCTGTGGCGAAGGCGGTCTACCAGAACACGTTCGACGGTGAGGGATGAAAGCTGGGGGA…	d:Archaea(1.00),p:Crenarchaeota(1.00),c:Nitrososphaeria(1.00),o:Nitrosopumilales(1.00),f:Nitrosopumilaceae(1.00),g:Nitrosopumilaceae(0.74),s:uncultured_marine(0.10)
Otu2510	0.005591	0	0.0001424	0.008095	0	0	0	CCAGCCTATGGGTGGCTCCAGGCGAGAAACCTTTGCAATGTGCGCAAGCACGACAAGGTTAATCCGAGTGTTTCCTGCTTAAGGAATCTTTTGTTAGTTGTAAAACCACTATCGAATAAGGGGTGGGCAAGTTCTGGTGTCAGCCGCCGCGGTAAAGCCAGCACCTCAAGTGGTCAGGAGGATTACTGGGCCTAAAGCATCCGTAGCCTGCTCTGTAAGTTTTCGGTTAAATCCACTAGCTCAACTAGTGGGCTGCCGAAAATACTGTAGAACTAGGGAGTGGGAGAGGTAGACGGTATTCGGTAGGAAGGGGTAAAATCCTTTGATCTATTGAGGACCACCTGTGGCGAAGGCGGTCTACCAGAACACGTTCGACGGTGAGGGATGAAAGCTGGGGGA…	d:Archaea(1.00),p:Crenarchaeota(1.00),c:Nitrososphaeria(1.00),o:Nitrosopumilales(1.00),f:Nitrosopumilaceae(1.00),g:Nitrosopumilaceae(1.00),s:uncultured_marine(0.45)
Otu2228	0.002501	0	0.0006408	0.003416	0	0	0	CCAGCCTACGGGTCGCAGCAGGCGAGAAAACTTTGCAATGTGCGAAAGCACGACAAGGTTAATCCGAGTGTTCCCTGCTAAAGGAATCTTTTGTCAGTCATAACACCACTGATGAATAAGGGGTGGGCAAGTTCTGGTGTCAGCCGCCGCGGTAAAACCAGCACCTCAAGTGGTCAGGAGGGTTATTGGGCCTAAAGCATCCGTAGCCTGCTTTGTAAGTTTTCGGTTAAATCCATATGCTCAACATATGGGCTGCCGGGAATACTGCATAGCTAGGGAGTGGGAGAGGTAGACGGTACTCCATAGGAAGGGGTAAAATCCTTTGATCTATGGAAGACCACCTGTGGCGAAGGCGGTCTACCAGAACACGTTCGACGGTGAGGGATGAAAGCTGGGGGA…	d:Archaea(1.00),p:Crenarchaeota(1.00),c:Nitrososphaeria(1.00),o:Nitrosopumilales(1.00),f:Nitrosopumilaceae(1.00),g:Nitrosopumilaceae(0.98),s:uncultured_marine(0.43)
Otu10532	0	0	0	0.0001485	0	0	0	CCAGCCTATGGGAGGCACCAGGCGAGAAAACTTTGCAATGTGCGAAAGCACGACAAGGTTAATCCGAGTGGTTTCTGCTAAAGGAACCTTTTGTTAGTCATAGAACCACTATCGAATAAGGGGTGGGCAAGTTCTGGTGTCAGCCGCCGCGGTAAAACCAGCACCTCAAGTGGTCAGGATGATTATTGGGCCTAAAGCATCCGTAGCCGGCTCTGTAAGTTTTCGGTTAAATCCATTTGCTCAACAAATGGGCTGCCGAAAATACTGTAGAACTAGGGAGTGGGAGAGGTAGATGGTACTCGGTAGGAAGGGGTAAAATCCTTTGATCTATTGATGACCACCTGTGGCGAGGGCGGTCTACCAGAACACGTTCGACGGTGAGGGACGAAAGCTGGGGGA…	d:Archaea(1.00),p:Crenarchaeota(1.00),c:Nitrososphaeria(1.00),o:Nitrosopumilales(0.99),f:Nitrosopumilaceae(0.99),g:Nitrosopumilaceae(0.52),s:uncultured_marine(0.11)
Otu10491	0	0	0	0.0004456	0	0	0	CTAGCCTACGGGGGGCTGCAGGCGAGAAAACTTTGCAATGTGCGAAAGCACGACAAGGTTAATCCGAGTGGTTCCTGCTAAAGGAACCTTTTGTCAGTCGTAAAACCACTAATGAATAAGGGGTGGGCAAGTTCTGGTGTCAGCCGCCGCGGTAAAACCAGCACCTCAAGTGGTCAGGATGATTATTGGGCCTAAAGCATCCGTAGCCTGGTGCATAAGTTTTCGGTTAAATCCATATGCTCAACATATGGGCCGCCGGGAATACTGTGCACCTAGGGAGTGGGAGAGGTAGACGGTACTCGGTAGGAAGGGGTAAAATCCTTTGATCTATTGATGACCACCTGTGGCGAAGGCGGTCTACCAGAACACGTTCGACGGTGAGGGATGAAAGCTGGGGGA…	d:Archaea(1.00),p:Crenarchaeota(1.00),c:Nitrososphaeria(1.00),o:Nitrosopumilales(1.00),f:Nitrosopumilaceae(1.00),g:Nitrosopumilaceae(0.99),s:uncultured_marine(0.91)
Otu6113	0	0	0	0.0002971	0	0	0	CCAGCCTATGGGGGGCTCCAGGCGAGAAAACTTTGCAATGTGCGAAAGCACGACAAGGTTAATCCGAGTGATTTCTGCTAAAGGAATCTTTTGTCAGTCCTAGAAACACTGTTGAATAAGGGGTGGGCAAGTTCTGGTGTCAGCCGCCGCGGTAAAACCAGCACCTCAAGTGGTCAGGAGGATTATTGGGCCTAAAGCATCCGTAGCCTGTTCTGTAAGTTTTCGGTTAAATCCACTAGCTCAACTAGTGGGCTGCCGAAAATACTGTAGAACTAGGGAGTGGGAGAGGTAGACGGTATTCGGTAGGAAGGGGTAAAATCCTTTGATCTATTGATGACCCCCCGTGGCGAAGGCGGTCTACCAGAACACGTTCGACGGTGAGGGATGAAAGCTGGGGGA…	d:Archaea(1.00),p:Crenarchaeota(1.00),c:Nitrososphaeria(1.00),o:Nitrosopumilales(0.99),f:Nitrosopumilaceae(0.99),g:Nitrosopumilaceae(0.75),s:uncultured_marine(0.46)
Otu7046	0	0	7.119e-05	0.0001485	0	0	0	CCAGCCTACGGGTGGCAGCAGGCGAGAAAACTTTGCAATGTGCGAAAGCACGACAAGGTTAATCCGAGTGTTTTCTGCTAAAGAAATCTTTTGTCAGTCATAAAACCACTAACGAATAAGGGGTGGGCAAGTTCTGGTGTCAGCCGCCGCGGTAAAACCAGCACCTCAAGTGGTCAGGAGGATTATTGGGCCTAAAGCATCCGTAGCCTGCTGTATAAGTTTTCGGTTAAATCCATGTGCTCAACACATGGGCTGCCGGGAGTACTGTACAGCTAGGGAGTGGGAGAGGTAGACGGTACTCGGTAGGAAGTGGTAAAATGCTTTGATCTATTGATGACCACCTGTGGCGAAGGCGGTCTACCAGAACACGTTCGACGGAGAGGGATGAAAGCTGGGGGA…	d:Archaea(1.00),p:Crenarchaeota(1.00),c:Nitrososphaeria(1.00),o:Nitrosopumilales(1.00),f:Nitrosopumilaceae(1.00),g:Nitrosopumilaceae(0.90),s:uncultured_sediment(0.40)
Otu8932	0	0	0	0	0	0	0.0001565	CCAGCCTATGGGGGGCAGCAGGCGCGAAACCTCCGCAATGCACGCAAGTGTGACGGGGGGATCCCAAGTGCTCTTGGATTTTTCCAAGAGCTTCTGTTAAGCGTAAATAGCTTGGCGAATAAGAGCTGGGTAAGACGGGTGCCAGCAGCAGCGGTAATACCCGCGGCTCGAGTTGTCTGGGTTTTTATTGGGTCTAAAGCGTCCGTAGCCGGACTAATAAGTTTCTTGTGAAATCTAACAGCCTAACTGTTAGGCGTGCAGGGGATACTATTAGTCTTGAGACCGGGATGGGCCAAAGGTACTCTTGGGGTAGGAGTGAAATCCAATAATCCTGAGGGGACCACCTGTGGCGAATGCGTTTGGCTAAAACGGGTCTGACGGTAAGGGACGAAAGCCAGG…	d:Archaea(1.00),p:Euryarchaeota(1.00),c:Thermococci(1.00),o:Methanofastidiosales(1.00),f:uncultured(1.00),g:uncultured(1.00),s:uncultured_archaeon(1.00)
Otu603	0	0.0001348	0	0	0.0003934	0	0	CCAGCCTACGGGTTGCACCAGGCGCGAAACCTTTACAATGCACGAAAGTGTGATAAGGGGATTCCAAGTGTGCATATACCATATGTACTTTTCTTTAGTCTAAAACGCTAGAGGAATAAGGGGTGGGTAAGACTAGTGCCAGCCGCCGCGGTAAAACTAGCATCCCAAGTGGCAGTCACCATTACTGGGCTTAAAGCGTCCGTAGCTTGTTTTGAAAGTCTCTGCTGAAATCCTGCAGCTTAACTGTAGGGCTTGGCGGAGAAACTTCAAGACTTGAGGATGGGAGAGGTCGGAGGTACTTCTGGGGTAGGGGTGAAATCCTATAATCCTAGAAGGACCAACAGTGGCGAAGGCGTCCGACATGAACGTGCCTGACAGTGAGGGACGAGAGCCAGGGTC…	d:Archaea(1.00),p:Euryarchaeota(1.00),c:Thermococci(1.00),o:Methanofastidiosales(1.00),f:uncultured(1.00),g:uncultured(1.00),s:uncultured_euryarchaeote(0.69)
Otu4147	0	8.427e-06	0	0	0	0	0.0001565	CCAGCCTATGGGGGGCAGCAGGCGCGAAACCTTTACAATGCACGAAAGTGCGATAAGGGGATCTCAAGTGTACTTGTACCACAAGTACTTTTCTGGAGTGTAAAGTACTCTGGGAATAAAGGGTGGGTAAGACCAGTGCCAGCCGCCGCGGTAACACTGGCATCCTGAGTGGCAGTCACCATTACTGGGCTTAAAGCGTTCGTAGCCAGTCCGATGGGTCCCTAGTGAAATCCTGCGGCTTAACCGTAGGGCTTGCTGGGGAAACTAGCGGACTTGAGGATGAGAGAGGCTAGAGGTACTTCTTGGGTAGGGGTGAAATCCTATAATCCTAGAAGGACCAACAGTGGCGAAGGCGTCTAGCATGAGCATGCCTGACGGTGAGGAACGAAAGCCAGGGTC…	d:Archaea(1.00),p:Euryarchaeota(0.73),c:Thermococci(0.67),o:Methanofastidiosales(0.67),f:uncultured(0.70),g:uncultured(0.73),s:uncultured_euryarchaeote(0.33)
Otu1070	0	2.528e-05	0	0	0	0	0	CCAGCCTACGGGATGCTGCAGCGAAACCTTTACAATGCACGAAAGTGTGATAAGGGAATTCCAAGTGTGCATATACCATATGTACTTTTCTTTAGTGCAAAAAGCTAGAGGAATAAGGGGTGGGTAAGACTAGTGCCAGCCGCCGCGGTAAAACTAGCATCCCTAGTGGCAGTCACCATTACTGGGCTTAAGGCGTCCGTAGCTTGTTTGGATAGTCTCTGCTGAAATCCTACGGCTTAACCGTAGGGCTTGGCGGAGAAACTGCCAGACTTGAGGACAGGAGAGGTCGGGGGTACTTCTGGGGTAGGGGTGAAATCCTATAATCCTAGAAGGACCAACAGTGGCGAAGGCGCCCGACATGAATGTGCCTGACGGTGAGGGACGAGAGCCAGGGTCGCG…	d:Archaea(1.00),p:Euryarchaeota(1.00),c:Thermococci(1.00),o:Methanofastidiosales(1.00),f:uncultured(1.00),g:uncultured(1.00),s:uncultured_euryarchaeote(0.61)
Otu4567	0	0	0	0	0	0	0.0002347	CCAGCCTACGGGACGCACCAGGTGCGAAAACTTCGCAATGCGCGAAAGCGTGACGAGGGAACCCCAAGTGCCGATGGTCTTTTTGATCGTCGGCTTTTCAAGAGTTCAAAACGCTCTTGGAATAAGAGCTGGGCAAGACTGGTGCCAGCCGCCGCGGTAACACCAGCAGCTCAAGTGGTGGTCGCGATTATTGGGCCTAAAGCGTCCGTAGCCGGGCCAGTAAGTCCTTTGTGAAATCGGACGGCTCAACCGTTCGGCTTGCAGGGGAAACTACAGGCCTTGGGGCCGGTAGACGTTGAGGGTACTCCGGGGGTAGCGGTGAAATGCTCTAATCCCTGGGGGACCACCAGTGGCGAAGGCGCTCAACGAGAACGGACCTGACGGTGAGGGACGAAGGCT…	d:Archaea(1.00),p:Hadarchaeota(1.00),c:Hadarchaeia(1.00),o:Hadarchaeia(1.00),f:Hadarchaeales(1.00),g:Hadarchaeales(1.00),s:uncultured_archaeon(1.00)
Otu11927	0	0	0	0	0	0	0.0001565	CCAGCCTACGGGTGGCTGCAGGCACGAAAACTCCGCAATGCGCGAAAGCGTGACGGGGGAATCCCGAGTGCTTGTCCATTTGGGCAGGCTTTTCACGAGTGTAAGAAGCTTGTGGAATAAGGGCTGGGCAAGACGGGTGCCAGCCGCCGCGGTAATACCCGCAGCTCAAGTGGTGGTCGTTTTTATTGGGCCTAAAGCGTTCGTAGCCGGACTGACAAGTCCTGGGATAAATCCGATCGCTCAACGATCGGGCCTTCTGGGATACTGTCGGTCTTGGGGCCGGGATAGGCCGAGGGTACCCCTGGGGTAGCGGTGAAATGCGTTAATCCTGGGGGGACCGCCAGTGGCGAAGGCGCTCGGCCAGAACGGGCTCGACGGTGAGGGACGAAACCCTGGGTA…	d:Archaea(0.99),p:Hadarchaeota(0.44),c:Hadarchaeia(0.44),o:Hadarchaeia(0.44),f:Hadarchaeales(0.44),g:Hadarchaeales(0.44),s:uncultured_archaeon(0.86)
Otu1715	0	0	0	0	0	0	0.0018	CCAGTCTACGGGGTGCAGCAGGCGCGAAAACTTTACTATGTGCGAAAGCACGATAAGGGAACTCTGAGTGCCTCCTATGGAGGCTGTTCAGGTGTCTAAAAAGCACTTGAAGTAAGGGCTGGGTAAGACCGGTGCCAGCCGCCGCGGTAACACCGGCAGCCCAAGTGGTAGCCACGATTATTGGGTCTAAAGCGTCCGTAGCCGGCCAGGTAAGTTCTTTGGGAGATTTAACCGCTCAACGGTTAAGCTTTCAGGGAATACTGCTTGGCTTGGGACCGGGAGAGGTCAGAGGTACTTCAAGGGTAGGGGTGAAATCCGTTAATCCTTGAGGGACCACCAGTAGCGAAGGCGTCTGACCAGACCGGGTCCGACGGTGAGGGACGAAGGCTAGGGTCGCGA…	d:Archaea(1.00),p:Halobacterota(1.00),c:ANME-1(1.00),o:ANME-1b(1.00),f:ANME-1b(1.00),g:ANME-1b(1.00),s:uncultured_archaeon(0.92)
Otu4754	0.0001471	0	0	0	0	0.0002873	0	CCAGCCTACGGGTTGCAGCAGGCGCGGAAACTTTACAATGCAGGAAACTGCGATAAGGGAACTCTGAGTGTTTGGGACATTCTCAAACTGTTCGGGTACCTAAATAGTATCTGATAGTAAGGACCGGGCAAGACCGGTGCCAGCCGCCGCGGTAACACCGGCGGCCCGAGTGGTAACCGATATTATTGAGCTTAAAGGGCCCGTAGCCGGCTTGGCAAGTCCCTTGGGAGATCTAACGGCTTAACCGTTAGGCGTCCAGGGGATACTACCAGGCTTGGGACCGGGAGAGGTAGGAGGTACTCCGGGGGTAGGGGTGAAATCCTGTAATCCTCGGGGGACCACCGGTGGCGAAGGCGTCCTACCAGAACGGCTCCGACGGTGAGGGACGAAAGCTAGGGG…	d:Archaea(1.00),p:Halobacterota(1.00),c:Methanocellia(1.00),o:Methanocellales(1.00),f:Methanocellales(1.00),g:uncultured(1.00),s:uncultured_archaeon(1.00)
Otu62	0	1.685e-05	0	0	0	0.01025	0.05462	CCAGCCTACGGGGGGCAGCAGGCGCGAACACTTTACAATGCGGGAAACCGCGATAAGGGAACCCCGAGTGCCAGCATCAAATGTTGGCTGTCCAGATGATTAAAAATCATTTGTTAGCAAGGGCCGGGCAAGACCGGTGCCAGCCGCCGCGGTAACACCGGCGGCCCGAGTGGTAGCCGTTTTTATTGGGTCTAAAGGGTCCGTAGCCGGCTTGATAAGTCCTTTGGGAAATCTGGCAGCTTAACTGTCAGGCTTCTAAGGGATACTGTCAGGCTTGGGACCGGAAGAGGTAAGGGGTACTCCAGGGGTAGGAGTGAAATCTTGTAATCCCTGGGGGACCATCTGTGGCGAAGGCGCCTTACCAGAACGGGTCCGACGGTGAGGGACGAAAGCTAGGGG…	d:Archaea(1.00),p:Halobacterota(1.00),c:Methanosarcinia(1.00),o:Methanosarciniales(1.00),f:ANME-2a-2b(1.00),g:ANME-2a-2b(1.00),s:archaeon_enrichment(0.24)
Otu1859	0	0	0	0	0	0	0.001174	CCAGCCTATGGGTCGCACCAGGCGCGAACACTTTACAATGCGGGAAACCGCGATAAGGGAACCCCGAGTGCCAGTACTAAGTGCTGGCTGTCTGGATGAATAGATATCATTTAATAGCAAGGGCCGGGCAAGACCGGTGCCAGCCGCCGCGGTAACACCGGCGGCCCGAGTGGTAACCGATATTATTGGGTCTAAAGGGTCCGTAGCCTGTTTAATAAGTCCTTTGGGAAATCTGGCAGCCTAACTGTCAGGCTGCTAAAGGATACTGTTGAACTTGGGACCGGTAGACGTAGGGGGTACTCCAGGGGTAGGAGTGAAATCTTGTAATCCCTGGGGGACCATCTGTGGCGAAGGCGCCCTACGAGAACGGGTCCGACGGTGAGGGACGAAAGCTAGGGG…	d:Archaea(1.00),p:Halobacterota(1.00),c:Methanosarcinia(1.00),o:Methanosarciniales(1.00),f:ANME-2a-2b(1.00),g:ANME-2b(0.65),s:uncultured_archaeon(0.54)
Otu1664	0	0	0	0	0	0.001149	0.006886	CCAGCCTATGGGTTGCTGCAGGCGCGAAAACTTTACAATGCGGGAAACCGCGATAAGGGGACACTGAGTGCCAGCATATTATGTTGGCTGTCCACATGTATAAAAACCATGTGTTAGCAAGGGCCGGGCAAGACCGGTGCCAGCCGCCGCGGTAACACCGGCGGCCCGAGTGGTGATCACTTTTATTGGGTCTAAAGGGTCCGTAGCCGGTTTGATCAGTCTTCTGGGAAATCTGACAGCTCAACTGTTAGGCTTTCAGGGGATACTGTTAGACTTGGGACCGGGAGAGGTAAGAGGTACTACAGGGGTAGGAGTGAAATCTTGTAATCCCTGTGGGACCACCAGTGGCGAAGGCGTCTTACCAGAACGGGTCCGACGGTGAGGGACGAAAGCTGGGGG…	d:Archaea(1.00),p:Halobacterota(1.00),c:Methanosarcinia(1.00),o:Methanosarciniales(1.00),f:Methanosarcinaceae(1.00),g:ANME-3(0.98),s:uncultured_Methanosarcinales(0.51)
Otu5349	0	0	0	0	0	0.002203	0.0001565	CCAGCCTATGGGTCGCACCAGGCGCGAAAACTTTACAATGCGGGAAACCGCGATAAGGGGACACCGAGTGCCAGCATTTATGTTGGCCGTCCACATGTGTAAACGGCATGTGTTAGCAAGGGCCGGGCAAGACCGGTGCCAGCCGCCGCGGTAACACCGGCGGCCCGAGTGGTAATCACTTTTATTGGGTCTAAAGGGTCCGTAGCCGGTTTGATTAGTTCTTCGGGAAATCTGACAGCTCAACTGTTAGGCTTCCGGGGAATACTGTCAGACTTGGGACCGGGAGAGGTAAGAGGTACTACAGGGGTAGGAGTGAAATCTTGTAATCCCTGTGGGACCACCAGTGGCGAAGGCGTCTTACCAGAACGGGTCCGACGGTGAGGGACGAAAGCTGGGGGC…	d:Archaea(1.00),p:Halobacterota(1.00),c:Methanosarcinia(1.00),o:Methanosarciniales(1.00),f:Methanosarcinaceae(1.00),g:Methanococcoides(1.00),s:uncultured_archaeon(0.47)
Otu70	0	2.528e-05	0	0	0	0.001437	0.03005	CCAGCCTATGGGGTGCAGCAGGCGCGAAACCTTTACAATGTGCGAAAGCATGATAAGGGAACTCCGAGTGCCAGTATCTAATACTGGCTGTCCTTGTGCCTAAAACGCACAAGATAGCAAGGGCCGGGTAAGACCGGTGCCAGCCGCCGCGGTAACACCGGCGGCCCGAGTGGTAGCCGCTATTATTGGGTCTAAAGGGTCCGTAGCCGGTTCGATAAGTCCTCTGGGAAATCTGGTTGCTTAACAATCAGACTGCCAAGGGATACTGTCGAACTTGAGACCGGGAGAGGTAAGAGGTACTTCAGGGGTAGGAGTGAAATCTTGTAATCCCTGGGGGACCATCTGTGGCGAAGGCGTCTTACCAGAACGGGTCTGACGGTGAGGGACGAAAGCTGGGGG…	d:Archaea(1.00),p:Halobacterota(1.00),c:Methanosarcinia(1.00),o:Methanosarciniales(1.00),f:Methanosarciniales(0.30),g:Methanosarciniales(0.30),s:uncultured_archaeon(0.80)
Otu3748	0	0	0	0	0	0	0.0003912	CCAGCCTATGGGTGGCTCCAGGCGCGAAACCTCTACAATGCGCGAAAGCGTGATAGGGGGACTCCGAGTGGCGAGGACTTAGTTCTCGTCTTTTGCGAAGTGTAAAAAGCTTCGAGAATAAGGGTGTGGGCAAGACTGGTGGCAGCCGCCGCGGTAACACCAGCGCCTCAAGTGGTACCCACGAATATTGGGCCTAAAGCGTCCGTAGCTGGATTGAAAAGTCCGCTGTGAAATATTGGAGCTTAACTTCAATGCGCGCAGTGGATACTTTCTGTCTCGGGAACGGGGGAGGTTCGGGGTACTTCCAGGGTAGGAGTAAAATCTTTTGAGCCTGGAAGGACCACCAGTGGCGAAGGCGCCGAACCAAAACGTGTCCGACAGTGAGGGACGAAAGCTGGG…	d:Archaea(1.00),p:Micrarchaeota(0.98),c:Micrarchaeia(0.98),o:Micrarchaeales(0.98),f:Micrarchaeales(0.98),g:Micrarchaeales(0.98),s:uncultured_archaeon(0.74)
Otu3034	0	0	0	0	0	0.0001915	0	CCAGCCTATGGGAGGCAGCAGGGACGAAACCTTTACAATGCGCGCAAGCGTGATAAGGGGATTCTGAGTGGCATTGGCTTTGCCAATGTCTTTTACCAAGTTTAAAAGGCTTGGAGAATAAGGGTGTGGGAAAGACTGGTGGCAGCCGCCGCGGTAATACCAGCGCCTCGAGTGGCACCCACGAATACTGGGCCTAAAGCACACGTAGCCGGTCTAATAAGTCCACTGTGAAATCTTGAGGCTTAACCTCAAGGCGTGCAGTAGATACTATTAGACTAGAGAGCGGGGGAGATAAGGAGTACACCTGGGGTAGGGGTAAAAAACCTCTTTTTTATAAAGAGGATTTACAATCCGTTGATCCTAGGTGGACTATCAGTGGCGAAGGCGCCTTATCAAAAC…	d:Archaea(1.00),p:Micrarchaeota(0.99),c:Micrarchaeia(0.99),o:Micrarchaeales(0.99),f:Micrarchaeales(0.99),g:Micrarchaeales(0.99),s:uncultured_euryarchaeote(0.97)
Otu1912	0	0	0	0	0	0	0.0001565	CCAGCCTACGGGGGGCTCCAGGCAGGAAACCTTTACAATACACGCAAGTGTGATAAGGGAACCCTAAGTGCTAACCCAATTGAGGGTCGGCTTTTGTTAAGCGTAAAAACCTTGACGAATAAGTGGTGGGCAAGACCGGTGCCAGCCGCCGCGGTAACACCGGCGCCACAAGTGGCAATCATGTTTATTGGGCCTAAAGCGTCCGTAGCAGATTTGGTAAGTCTCCTGTGAAATCGTTAAGCTTAACTTAGCGAATGGCAAGAGAAACTACCAAGTTAGAGACCGGGAGGGGGCAGAGGTACTCTTTGGGAAGCGGTTAAATGTTATAATCCTTAGAGGACCACCTGTGGTGAAGACGGCTGTCTAGAACGGATCTGACTGTGAGGGACGAAAGCTAGG…	d:Archaea(1.00),p:Nanoarchaeota(0.94),c:Nanoarchaeia(0.94),o:Woesearchaeales(0.94),f:CG1-02-57-44(0.01),g:CG1-02-57-44(0.01),s:Candidatus_Woesearchaeota(0.01)
Otu11395	0	0	0	0	0	0.0002873	0	CCAGCCTACGGGGTGCACCAGGCGCGAAACCTTTACACTACACGAAAGTGTGATAAGGGAATCCCAAGTGCCTATACTCTGTATAGGCTTTTTTCAAGAGTAAAGATCTTGGAGAATAAGTGGTGGGAAAGACTGGTGCCAGCAGCCGCGGTAATACCAGCGCCACAAGTGGGGGCCGTGATTATTGGGCCTAAAGCGTTCATAGCTGGTTCTGTAAATCTTTTGTGAAATTGTTGGGCTTAACCTAACGGCGTGCAGAGGAAACTGCGGAACTTGGGACCGGGAGGGGTTAGAAGTATTTTTGGGGGAGCGGTAAAATGCAGTAATCCCAAGAGGACTACCTGTGGCGAAGGCGTCTAACCAGAACGGGTCCGACAGTGAGGAACGAAAGCCAGGGGA…	d:Archaea(1.00),p:Nanoarchaeota(1.00),c:Nanoarchaeia(1.00),o:Woesearchaeales(1.00),f:CG1-02-57-44(0.91),g:CG1-02-57-44(0.91),s:uncultured_archaeon(0.94)
Otu1412	0	4.213e-05	0	0	0	0	0	CCAGCCTACGGGTGGCAGCAGGCGCGAAACCTTTACACTACACGAAAGTGTGATAAGGGAATCCCGAGTGCTTATACTAAGTATAGGCTTTTTTCAAGAGTAAAGATCTTGGAGAATAAGTGGTGGGAAAGACTGGTGCCAGCAGCCGCGGTAATACCAGCGCCACAAGTGGGGGCCATGTTTATTGGACCTAAAGCGTTCGTAGCTGGTTCTGTTAATCTTTTGTGAAATCGTTGGGCTTAACCTAACGGCGTGCAGGAGACACTGCAGAACTTGGGACCGGGAGGGGTTAGAAGTATTTCTGGGGGAGCGGTAAAATGCAGTAATCCCAGGAGGACTACCTGTGGCGAAGGCGTCTAACCAGAACGGGTCCGACAGTGAGGAACGAAAGCCAGGGGA…	d:Archaea(1.00),p:Nanoarchaeota(1.00),c:Nanoarchaeia(1.00),o:Woesearchaeales(1.00),f:CG1-02-57-44(0.91),g:CG1-02-57-44(0.91),s:uncultured_archaeon(0.93)
Otu873	0	0.0004129	0	0	0.0004918	0	0	CCAGCCTATGGGGGGCAGCAGGCGCGAAACCTTTACAATGCACGAAAGTGTGATAAGGGAATCCTAAGTGCTTATACTAAGTATAGGCTTTTGTTAAGGGTAAATACCTTGGCGAATAAGCGGTGGGCAAGACTGGTGCCAGCAGCCGCGGTAACACCAGCGCCGCAAGTGGGGACCTCTTTTATTGGGCCTAAAGCGTCCGTAGCTGGTTTGGTAAATCTCTTGTGAAATCGTTAGACTCAATTTAACGGCATGCAGGAGGCACTGCCTAACTTGAGACCGGGAGAAGTATAGAGTATTCCAGGGGAACCGGTAAAATGGGATAATCCTTGGAGGACTACCTGTGGCGAAGGCGCTATACTAGAACGGATCTGACAGTGAGGGACGAAGGCTAGGGGA…	d:Archaea(1.00),p:Nanoarchaeota(1.00),c:Nanoarchaeia(1.00),o:Woesearchaeales(1.00),f:GW2011(1.00),g:AR15(1.00),s:uncultured_archaeon(0.96)
Otu5774	0	1.685e-05	0	0	9.836e-05	0	0	CCAGCCTACGGGTCGCAGCAGGCGCGAAACCTTTACAATGCACGAAAGTGTGATAAGGGAATCCTAAGTGCTCATGCTTTGCATGGGCTTTTGCCAAGGGTAAATACCTTGGAGAATAAGTGGTGGGTAAGACTGGTGCCAGCAGCCGCGGTAACACCAGCGCCACGAGTGGGGACCATTGTTATTTGGCCTAAAGCGTCCGTAGCTGGTTTTGTAAATCTTTTGTGAAATCGGACAGCTCAACTGTTCGGCGTGCAGAAGACACTGCGAGACTTGAGACCGGGAGGGGTATGGAGTATTCTGGGGGAAGCGGTAAAATGCGATAATCCTCGGAGGACTACTGTGGCGAAGGCGCCATACCAGAACGGATCTGACAGTGAGGGACGAAGGCTAGGGGAG…	d:Archaea(1.00),p:Nanoarchaeota(1.00),c:Nanoarchaeia(1.00),o:Woesearchaeales(1.00),f:GW2011(0.83),g:AR15(0.83),s:uncultured_archaeon(0.52)
Otu8516	0	0	0	0	0	9.577e-05	7.825e-05	CCAGCCTATGGGGGGCTCCAGCCGCGAAAACTTTACAATGCACGAAAGTGTGATAAGGGAATCCGAAGTGCTTGCCTTTTGGGTAGGCTTTTGTTAAGTGTAAGAAGCTTAATGAATAAGTGGTGGGCAATACTGGTGCCAGCAGCCGCGGTAACCCCAGAGCCACGAGTGGCAATCTCGATTATTGGGCCTAAAGGATTCGTAGCCGATTTGATAACTCTTTTGTGAAATTGTTGAACTCAATTTAACATCGAGCAAGAGAAACTATTAAGTTAGAGACCGGGAAGAGGCAGAAGTATTCTAAGGGAAGCGGTAAAATGTTTTAATCCTTAGAGGACTACCTATGGCGAAGGCATCTGCCTAGAACGGGTCTGACGGTGAGGAATGAAGGCTAGGAGA…	d:Archaea(1.00),p:Nanoarchaeota(0.98),c:Nanoarchaeia(0.98),o:Woesearchaeales(0.98),f:GW2011(0.15),g:AR15(0.05),s:uncultured_archaeon(0.34)
Otu6321	0	1.685e-05	0	0	0	0	0	CCAGCCTACGGGTCGCAGCAGGCGCGGAACCTTTACACTGCACGAAAGTGCGATAAGGGAACTCCAAGTGCCAATACTAAGTATTGGCTTTTTCTGAGAGCAAAAATCTCGGAGAATAAGTGATGGGTAAGACTGGTGCCAGCCGCCGCGGTAACACCAGCGTCACAAGTGGCATCCGCTATTATTGGGTCTAAAGTGTCCGTAGCTGGATTTTTAAGTTCTTTGTGAAATTGTAAGGCTTAACCTTACGAATTGCGGAGAAGACTGGAAATCTCGAGACCGGGAGGGGCCGGGGGTATTTCTGGGGTAGCGGTAAAATGCGATAATCCCAGAAGGACTACCTGTGGCGAAGGCGCCCGGCTAGAACGGGTCTGACAGTGAGGGACGGAGGCTAGGGGA…	d:Archaea(1.00),p:Nanoarchaeota(0.77),c:Nanoarchaeia(0.77),o:Woesearchaeales(0.77),f:GW2011(0.18),g:AR15(0.18),s:uncultured_archaeon(0.47)
Otu8473	0	2.528e-05	0	0	9.836e-05	0	0	CCAGCCTATGGGTGGCTCCAGGCGCGAAACCTTTACAATGCACGAAAGTGTGATAAGGGAATCCTAAGTGCTCACGCATTGCGTGTGCTTTTGCCAAGGGTAAATACCTTGGAGAATAAGCGGTGGGAAAGACTGGTGCCAGCAGCCGCGGTAACACCAGCGCCGCAAGTGGGGACCTTTTTTATTGGGCCTAAAGCGTCCGTAGCTGGCTTTGTAAATCTTTTGTGAAATCGACAAGCTCAACTTGCCGGCATGCAAAAGACACTGCATTGCTTGAGACCGGGAGGGGTATGGAGTATTTCGGGGGAACCGGTAAAATGGGATAATCCTCGAAAGACTACCTGTGGCGAAGGCGCCATACCAGAACGGATCTGACAGTGAGGGACGAAGGCTAGGGGA…	d:Archaea(1.00),p:Nanoarchaeota(1.00),c:Nanoarchaeia(1.00),o:Woesearchaeales(1.00),f:GW2011(0.99),g:AR15(0.99),s:uncultured_crenarchaeote(0.71)
Otu1521	0	1.685e-05	0	0	0	0	0	CCAGCCTATGGGAGGCAGCAGGCGCGAAACCTTTACAATGCACGAAAGTGTGATAAGGGAATCCTAAGTGCTCATGCATTGCATGGGCTTTTGCCAAGGGTAAATACCTTGGAGAATAAGCAGTGGGCAAGACTGGTGCCAGCAGCCGCGGTAACACCAGCGCTGCAAGTGGGGACCTTTTTTATTGGGCCTAAAGCGTCCGTAGCTGGTTTAGTAAATCTTTTGTGAAATCGTCAAGCTTAACTTGACGGCATGCAGGAGAGACTGCTTTACTTGAGACCGGGAGAGGTAAGGAGTATTTCTGGGGAACCGGTAAAATGGGATAATCCTAGAAAGACTACCTGTGGCGAAGGCGCCTTACTAGAACGGATCTGACAGTGAGGGACGAAGGCTAGGGGA…	d:Archaea(1.00),p:Nanoarchaeota(1.00),c:Nanoarchaeia(1.00),o:Woesearchaeales(1.00),f:GW2011(0.99),g:AR15(0.99),s:uncultured_crenarchaeote(0.90)
Otu1137	0	5.056e-05	0	0	0	0	0	CAGCCTATGGGGGGCAGCAGGCGCGAAACCTTTACAATGCACGAAAGTGTGATAAGGGAATCCTAAGTGCTCATGCTTAGCATGGGCTTTTGTTAAGGGTAAATACCTTGGCGAATAAGCGGTGGGCAAGACTGGTGCCAGCAGCCGCGGTAACACCAGCGCCGCAAGTGGGGATCTTTTTTATTGGGCCTTAAGCGTCCGTAGCTGGTTTAGTAAATCTTTTGTGAAATCGTTAGGCTTAACCTAACGGCATGCAGAAGACACTGCTTTACTTGAGACCGGGAGAGGTAAGGAGTATTTTGGGGGAACCGGTAAAATGGGATAATCCTCGAAAGACTATCTGTGGCGAAGGCGCCTTACCAGAACGGATCTGACAGTGAGGGACGAAGGCTAGGGGAG…	d:Archaea(1.00),p:Nanoarchaeota(1.00),c:Nanoarchaeia(1.00),o:Woesearchaeales(1.00),f:GW2011(0.96),g:AR15(0.96),s:uncultured_crenarchaeote(0.51)
Otu6312	0	3.371e-05	0	0	0	0	0	CCAGCCTATGGGTCGCAGCAGGCGCGAAACCTTTACAATGCACGAAAGTGTGATAAGGGAATCCTAAGTGCTCATGTTTTTCATGGGCTTTTTTTAAGGGTAAATACCTTGAAGAATAAGTGGTGGGTAAGACTGGTGCCAGCAGCCGCGGTAACACCAGCGCCACGAGTGGGAACCAGCATTATCTGGCCTAAAGCGTCCGTAGCTTGCTTAGTAAATCTTTTGTGAAATCGTTAAGCTTAACTTAACGGCGTGCAGAAGACACTGCTTGGCTTGAGACCGGGAGGGGTATGGAGTATTCTAGGGGGACCGGTAAAATGGGATAATCCTTGGAGGACTACCTGTGGCGAAGGCGCCATACCAGAACGGGTCTAACAGTGAGGGACGAAGGCTAGGGGA…	d:Archaea(1.00),p:Nanoarchaeota(1.00),c:Nanoarchaeia(1.00),o:Woesearchaeales(1.00),f:GW2011(0.92),g:AR15(0.92),s:uncultured_crenarchaeote(0.41)
Otu3271	0	1.685e-05	0	0	0	0	0	CAGCCTATGGGTCGCAGCAGGCGCGAAACCTTTACAATGCACGAAAGTGTGATAAGGGAATCCTAAGTGCTCATGTATTACATGGGCTTTTTTCAAGGGTAAATACCTTGGAGAATAAGTGGTGGGTAAGACTGGTGCCAGCAGCCGCGGTAACACCAGCGCCACGAGTGGGGACCACATTTATTTGGCCTAAAGCGTCCGTAGCTGGATTAGTAAATCTTTTGTGAAATCGAGGAGCTCAACTTCTCGGCGTGCAGAAGACACTGCTTATCTAGAGACCGGGAGGGGTATGGAGTATTCTGAGGGGACCGGTAAAATGGGATAATCCTTGGAAGACTACCTGTGGCGAAGGCGCCATACCAGAACGGGTCTGACAGTGAGGGACGAAGGCTAGGGGAG…	d:Archaea(1.00),p:Nanoarchaeota(1.00),c:Nanoarchaeia(1.00),o:Woesearchaeales(1.00),f:GW2011(0.94),g:AR15(0.94),s:uncultured_crenarchaeote(0.30)
Otu4402	0	0	0	0.0001485	0	0	0	CCAGCCTACGGGGTGCAGCAGGCACGAAACCTCTACAATGCACGAAAGTGTGATAGGGGAACCCAAAGTGCTAGTACATTGTACTGGCTTTTTTCAAAGGTACAAACTTTGAAGAATAAGTGGTGGGCAAGACTGGTGCCAGCAGCCGCGGTAACACCAGCGCCACTAGTGGCAATCATGTTTACTTGGCCTAAAGCGTCCGTAGCCGGATTTGTAAATTCTTTGTGAAATTGTTGCGCTCAACGTAACAACGTGCAGAGAACACTGCATTTCTTGGGACCGGGAGGAGTTAGAGGTATTCCTTGGGGAGCGGTAAAATGCTATAATCCTTGGAGGACCACCTGTGGCGAAGGCGTCTAACTAGAACGGATCCGACGGTGAGGGACGAAAGCTAGGGGA…	d:Archaea(1.00),p:Nanoarchaeota(1.00),c:Nanoarchaeia(1.00),o:Woesearchaeales(1.00),f:GW2011(0.10),g:AR15(0.10),s:uncultured_euryarchaeote(0.45)
Otu2438	0	0	0	0.0002228	0	0	0	CCAGCCTATGGGGGGCACCAGGCGCGAAACCTTTACAATGCACGCAAGTGTGATAAGGGAATCCTAAGTGCTCATACATTGTATGGGCTTTTGCCAAAGGTAAATACTTTGGCGAATAAGTGGTGGGTAAGACTGGTGCCAGCCGCCGCGGTAACACCAGCGCCACGAGTGGGGATCAGGTTTATTTGGTCTAAAGCGTCCGTAGCAGGCTTCATAAATTTCTTGTTAAATTGTTATGCTTAACATAACATCTGCAGGGAAGACTGTGAAACTTGGAACTGGAAGGCGTATGCAGTATTCTCGGGGGAGCGGTAAAATGTTATAATCCCGAGAGGACTACCGGTGCCGAAGGGGGCATACGAGTACAGACTCGACTGTGAGGGACGAAAGCTAGGGGAG…	d:Archaea(1.00),p:Nanoarchaeota(1.00),c:Nanoarchaeia(1.00),o:Woesearchaeales(1.00),f:GW2011(0.34),g:AR15(0.34),s:uncultured_euryarchaeote(0.53)
Otu2178	0	2.528e-05	0	0	9.836e-05	0	0	CCAGCCTATGGGGTGCTGCAGTTGAGGAAATTTTACAATGCTCGAAAGAGTGATAGAATAAGCCAGAGTGTTTCTCTTAGAGAAACTTTTTTCTGTTGTAAAAAGACAGACGAATAAGGACTGGGCAAGACCGGTGCCAGCCGCCGCGGTAATACCGGCGGTCCAAGTCGCATCCACATTTATTGGGTCTAAAACATCCGTAGCTTGTTTTGTAAGTCTCTTGTGAAATCTCGTGTCTCAAGCACGAGGCGTGCAAGAGGTACTGCATTACTAGAGATCGGAAGACGTAAAGAGTACGATTGAGGTAGCGGTAAAAAGTGTTAATCTTAATCGGACTAACAATGGCGAAGGCGCTTTACGAGTACGAATCTGACAGTGAGGGATGAAGGCTAGGGGCGC…	d:Archaea(0.94),p:Nanoarchaeota(0.84),c:Nanoarchaeia(0.84),o:Woesearchaeales(0.84),f:GW2011_GWC1_47_15(0.13),g:GW2011_GWC1_47_15(0.13),s:Candidatus_Amesbacteria(0.11)
Otu4737	0	0	0	0	0	0.0001915	0.0001565	CCAGCCTATGGGTCGCAGCAGTTAGGAAACTTCTACAATGTGCGAAAGTATGATAGAGCAAGCCAGAGTGATTCTCTAATAATTGAGAATCTTTTGTGTGATGTAAAAGTCACACGAATAAGGACTGGGAAAGACTGGTGCCAGCCGCCGCGGTAATACCAGCGGTCCAAGTCGCAGCCATTTTTATTGGGTCTAAAACATCCGTAGCTCGTTTCGTCAGTCTTTTGTGAAATCTGACATCTTAAGTGTCAGGCGCGCAAGAGATACTGCGGAGCTAGAGATCGGGAGACGTAAGAAGTACGCATAGGGTAGCGGTCAAATGTGTTGATCCTTTGTGGACTAACGATAGCGAAGGCATCTTACGAGAACGAATCTGACAGTGAGGGATGAAGGCTAGGG…	d:Archaea(1.00),p:Nanoarchaeota(0.88),c:Nanoarchaeia(0.88),o:Woesearchaeales(0.88),f:GW2011_GWC1_47_15(0.88),g:GW2011_GWC1_47_15(0.88),s:Candidatus_Amesbacteria(1.00)
Otu10294	0	0	0	0	0	0.0001915	0	CCAGCCTACGGGAGGCTGCAGTTAGGAAACTTCTACAATGCACGCAAGTGTGATAGAGCAAGCCAGAGTGATCCTCTATAATTGAGCATCTTTTGTACGATGTAAAAAGTCGTACGAATAAGGACTGGGAAAGACTGGTGCCAGCCGCCGCGGTAATACCAGCGGTCCAAGTCGCAGCCGTTTTTATTGGGTCTAAAACATCCGTAGCTTGCTTTGTCAGTCTTTTGTGAAATCTGGCATCTTAAATGTCAGGCGAGCAAGAGATACTGCAGAGCTAGAGACCGGGAGACGTAAGGAGTACGGTTAGGGTAGCGGTCAAATGTGTTGATCCTTTCTGGACTAACGATAGCGAAGGCACCTTACGAGAACGGATCTGACAGTGAGGGATGAAGGCTAGGG…	d:Archaea(0.99),p:Nanoarchaeota(0.62),c:Nanoarchaeia(0.62),o:Woesearchaeales(0.62),f:GW2011_GWC1_47_15(0.44),g:GW2011_GWC1_47_15(0.44),s:Candidatus_Amesbacteria(0.75)
Otu2394	0	0	7.119e-05	0.0004456	0	0	0	CCAGCCTACGGGGGGCACCAGTCGGGAAACTTCTACAATGCACGAAAGTGTGATAGAGCAAGCCAGAGTGCAATCCTATATTTGGATTGCTTTTGTGGAATGTAAAAAGTTCCACGAATAAGGACCGGGCAAGACTGGTGCCAGCCGCCGCGGTAATACCAGCGGTCCAAGTCGCAATCAGCTTTATTGGGTCTAAAACATCCGTAGCTTGTTTGGTAAGTCTCTTGTGAAATCTCATTTCTCAAGAATGGAAATGCGAGAGATACTGCCAAACTAGAGACCGGGAGACGTAAGAAGTACAGTTCGGGTAGCGGTAAAATGCGTTGATCCTTACTGGACTCACAATAGCGAAGGCATCTTACGAGAACGGATCTGACAGTCAGGGATGAAGGCTAGGGG…	d:Archaea(1.00),p:Nanoarchaeota(0.89),c:Nanoarchaeia(0.89),o:Woesearchaeales(0.89),f:GW2011_GWC1_47_15(0.59),g:GW2011_GWC1_47_15(0.59),s:Candidatus_Amesbacteria(0.16)
Otu9677	0	0	0	0	0.0001967	0	0	CCAGCCTATGGGGGGCTGCAGTTAGGAATCTTCTACAATGCGCGCAAGCGTGATAGAGCGAGCCAGAGTGATTCTCACATGAGAATCTTTTGTTAAATGTAAATAGTTTAGCGAATAAGGACCGGGAAAGATTGGTGCCAGCCGCCGCGGTAATACCAACGGTTCGAGTCGCAGCCACATTTATTGGGTCTAAAACATCCGTAGCTTGCTTTGTAAGTCTCTTGTGAAATCCCATCTCTCAAAGATGGGGCGTGCAGGAGATACTGCATCGCTAGAGACTGGGAGACGTAAGGAGTACGGAAAGGGTATCGGTAAAATGAGTTGATCCTTTTTGGACTAACGATAGCGAAGGCACCTTACGAGAACAGATCTGACAGTCAGGGATGAGGGCCAGGGTCG…	d:Archaea(0.99),p:Nanoarchaeota(0.99),c:Nanoarchaeia(0.99),o:Woesearchaeales(0.99),f:GW2011_GWC1_47_15(0.90),g:GW2011_GWC1_47_15(0.90),s:Candidatus_Pacearchaeota(0.80)
Otu371	0	5.056e-05	0	0	0	0	0	CCAGCCTACGGGGGGCAGCAGTTAAGGAACTTTTACAATGCTCGAAAGAGTGATAAAATAAACCAGAGTGTTTCTCTTAGAGAAGCTTTTGTCTACTGTAAAAAAGTAGACGAATAAGGACTGGGCAAGACCGGTGCCAGCCGCCGCGGTAATACCGGCGGTCCGAGTCGCATCCACATTTATTGGGTCTAAAACATTCGTAGCTTGTTTTGTAAGTCTCTTGTGAAATCTCATGTCTCAAGCATGAGGCGGGCAAGAGATACTGCATTACTAGAGACCGGAAGACGTAAGGAGTACGATTGAGGTAGCGGTAAAATGCATTAATCTTGATTGGACTAACAATGGCGAAGGCACCTTACGAGTACGGATCTGACAGTGAGGGATGAAGGCTAGGGTCGC…	d:Archaea(1.00),p:Nanoarchaeota(0.94),c:Nanoarchaeia(0.94),o:Woesearchaeales(0.94),f:GW2011_GWC1_47_15(0.35),g:GW2011_GWC1_47_15(0.35),s:Candidatus_Pacearchaeota(0.17)
Otu1219	0	3.371e-05	0	0	0	0	0	CCAGCCTATGGGAGGCAGCAGTTGAGGGAATTTTACAATGCTCGCAAGAGTGATAAAATAAACCAGAGTGTTTCTCTTAGAGAAACTTTTGTCTGCTGTAAAAAAGCAGACGAATAAGGACTGGGCAAGACCGGTGCCAGCCGCCGCGGTAATACCGGCGGTCCAAGTCGCATCCACATTTATTGGGTCTAAAACATCCGTAGCTTGTTTTGTAAGTCTCTTGTGAAATCTCATATCTCAAGTATGGGGCGTGCAAGAGGTACTGCATTGCTAGAGACCGGAAGACGTAAGGAGTACGATTAAGGTAGCGGTAAAATGTGTTAATCTTAATCGGACTAACAATGGCGAAGGCACCTTACGAGTACGGATCTGACAGTGAGGGATGAAGGCTAGGGGCGC…	d:Archaea(1.00),p:Nanoarchaeota(0.92),c:Nanoarchaeia(0.92),o:Woesearchaeales(0.92),f:GW2011_GWC1_47_15(0.09),g:GW2011_GWC1_47_15(0.09),s:Candidatus_Pacearchaeota(0.14)
Otu3377	0	1.685e-05	0	0	0	0	0	CTAGCCTATGGGGGGCAGCAGTTAAGAATTCTCTACAATGCGCGCAAGCGTGATAGAGCTAGCCAGAGTGTCCCTTATTAATAAGGGACTTTTGCCAAATGTAAATAGTTTGGCGAATAAGGACCGGGAAAGATTGGTGCCAGCCGCCGCGGTAATACCAACGGTTCGAGTCGCAGCCACATTTATTGGGTCTAAAACATCCGTAGCTTGCTTTGCAAGTCTTCTGTGAAATCCTATCTCTTAAAGATAGGACGCGCAGAAGATACTGCATCGCTAGAGACTGGGAGACGTAAGGAGTACGGAAAGGGTATCGGTAAAATGAGTTGATCCTTTCTGGACTAACGATAGCGAAGGCACCTTACGAGCACAGTTCTGACAGTCAGGGATGAAGGCTAGGGT…	d:Archaea(1.00),p:Nanoarchaeota(1.00),c:Nanoarchaeia(1.00),o:Woesearchaeales(1.00),f:GW2011_GWC1_47_15(0.94),g:GW2011_GWC1_47_15(0.94),s:Candidatus_Pacearchaeota(0.87)
Otu6677	0	4.213e-05	0	0	0	0	0	CCAGCCTACGGGGGGCTCCAGTTGAGGAAATTTTACAATGCGCGAAAGCGTGATAAAATAAGCCAGAGTGTTTCTCTATGAGAAACTTTTGTCTGCTGTAAAAAGGCAGATGAATAAGGACTGGGCAAGACCGGTGCCAGCCGCCGCGGTAATACCGGCGGTCCGAGTCGCATCCACATTCATTGGGTCTAAAACATCCGTAGCTTGTTCTGTAAGTCTCTTGTGAAATCTCATATCTCAAGTATGAGGCGGGCAAGAGATACTGCATTACTAGAGACCGGAAGACGTAAGGAGTACGATTAAGGTAGCGGTAAAATGTGTTAATCTTAATCGGACTAACAATGGCGAAGGCACCTTACGAGTACGGATCTGACAGTGAGGGATGAAGGCTAGGGGCGC…	d:Archaea(1.00),p:Nanoarchaeota(0.91),c:Nanoarchaeia(0.91),o:Woesearchaeales(0.91),f:GW2011_GWC1_47_15(0.26),g:GW2011_GWC1_47_15(0.26),s:Candidatus_Pacearchaeota(0.06)
Otu9648	0	0	0	0	0.0001967	0	0	CCAGCCTACGGGGGGCAGCAGCGAGGAATCTTCTGCAATGCGCGCAAGCGTGACAGAGTAAGCCAGAGTGATTCTCTATAATTGAGAATCTTTTGTGAGATGTAAAAAGTCTCACGAATAAGGACTGGGTAAGACTGGTGCCAGCCGCCGCGGTAATACCAGCAGTCCAAGTAGCAGCCGCGTTTATTGGGTCTAAAACATCCGTAGCTTGTTTTGTAAGTCTCTTGTGAAATCTGGCATCTTAAGTGTCAGGCGTGCAAGAGATACTGCAAGACTAGGGACCGGGAGACGTAAGGAGTACGGTTAGGGTAGCGGTAAAATGCGTTGGTCCTTTCTGGACTAACGATAGCGAAGGCACCTTACGAGAACGGATCTGACAGTCAGGGATGAAGGCTAGGG…	d:Archaea(1.00),p:Nanoarchaeota(0.85),c:Nanoarchaeia(0.85),o:Woesearchaeales(0.85),f:GW2011_GWC1_47_15(0.42),g:GW2011_GWC1_47_15(0.42),s:Candidatus_Staskawiczbacteria(0.12)
Otu4293	0	0	0	0	0	0.0001915	0.0004695	CCAGCCTACGGGGCGCACCAGTCGGGAAACTTCTACAATGCGCGCAAGCGTGATAGAGCAAGCCAGAGTGCAACTCTAATAATTGAGTTGCTTTTGTGAGATGTAAAAAGTCTTACGAATAAGGACTGGGAAAGACTGGTGCCAGCCGCCGCGGTAATACCAGCAGTCCAAGTGGCAGCCGCTTTTATTGGGTCTAAAACATCCGTAGCTTGCTTGGTAAGTCTCTTGTGAAATCCTGCATCTTAAGTGCAGGGCGCGCAAGAGATACTGCCTTGCTAGAGACCGGGAGGCGTAAGGAGTACGGTTAGGGTAGCGGTTAAATGCGTTGATCCTATCTGGACTAACGATAGCGAAGGCACCTTACGAGAACGGATCTAACAGTGAGGGATGAAGGCTAGG…	d:Archaea(0.99),p:Nanoarchaeota(0.76),c:Nanoarchaeia(0.76),o:Woesearchaeales(0.76),f:GW2011_GWC1_47_15(0.47),g:GW2011_GWC1_47_15(0.47),s:Candidatus_Staskawiczbacteria(0.29)
Otu1866	0	0	0	0	0	0	0.0007825	CCAGCCTATGGGACGCACCAGGTAGGAGAATTTTGCAATGCGCGCAAGCGTGACCAAGCAAGCCAGAGTGTTTCTCTATAATTGAGAAACTTTTACGGGATGTAAAAAGTCCCGAGAATAAGGACTGGGCAAGACTGGTGCCAGCCGCCGCGGTAATCCCAGCAGTCCAAGTCGCAGCCACATTTGTTGGGTCTAAAACATCCGTAGCTTGCCTTTCAAGTCTCTTGTGAAATCGGGCCTCTTAAGGGTCCGGCGCGCAAGGGATACTGTTTGGCTAGAGACCGGGAGACGTAAGAAGTACGATCGGAGTAGCGGTTAAATGCGTTGATCCTGATTGGACTAACAACAGCGAAGGCATCTTACGATAACGGTTCTGACAGTGAAGGATGAAGGCTAGGG…	d:Archaea(1.00),p:Nanoarchaeota(1.00),c:Nanoarchaeia(1.00),o:Woesearchaeales(1.00),f:GW2011_GWC1_47_15(0.94),g:GW2011_GWC1_47_15(0.94),s:Candidatus_Staskawiczbacteria(0.61)
Otu1564	0	5.056e-05	0	0	0	0	0	CCAGCTATGGGTGGCTGCAGCTGAGGAAATTTTACAATGCTCGAAAGAGTGATCGAGTGAGCCAGAGTGTTCTTCTTAGAAGAACTTTTATCTGCTGTAAAAAGGCAGATGAATAAGGACTGGGCAAGACCGGTGCCAGCCGCCGCGGTAATACCGGCGGTCCGAGTCGCATCCACATTTATTGGGTCTAAAACATCCGTAGCTTGTTTTGTAAGTCTCTTGTGAAATCTCATGTCTCAAGCATGAGGCATGCAAGAGATACTACATTACTAGAGACCGGAAGACGTAAGGAGTACGATTGAGGTAGCGGTAAAATGTGTTAATCTTAATCGGACTAACAATGGCGAAGGCATCTTACGAGTACGGGTCTGACAGTGAGGGATGAAGGCTAGGGGCGCA…	d:Archaea(1.00),p:Nanoarchaeota(0.86),c:Nanoarchaeia(0.86),o:Woesearchaeales(0.86),f:GW2011_GWC1_47_15(0.16),g:GW2011_GWC1_47_15(0.16),s:Candidatus_Staskawiczbacteria(0.17)
Otu6807	0	5.056e-05	0	0	0	0	0	CCAGCCTACGGGGTGCAGCAGCCGAGGAAATTTTACAATGCTCGCAAGAGTGATAAAATAAGTCAGAGTGTCTCTTTTAAAGAGACTTTTGTTTGCTGTAAAAAGGCAGACGAGTAAGGACTGGGCAAGACCGGTGCCAGCCGCCGCGGTAATACCGGCGGTCCAAGTCGTATCCACATTTATTGGGTCTAAAACATCCGTAGCTTGTTTTACAAGTCTCTTGTGAAATCCTATATCTCAAGTATAGGGCGTGCAAGAGATACTATATTACTAGAGACCGGAAGACGTAAGGAGTACGATTAAGGTAGCGGTAAAATGTGTTAATCTTAATCGGACTAACAATGGCGAAGGCACCTTACGAGTACGGATCTGACAGTGAGGGATGAAGGCTAGGGGCGC…	d:Archaea(1.00),p:Nanoarchaeota(0.98),c:Nanoarchaeia(0.98),o:Woesearchaeales(0.98),f:GW2011_GWC1_47_15(0.14),g:GW2011_GWC1_47_15(0.14),s:Candidatus_Staskawiczbacteria(0.21)
Otu6408	0	0	0	0.0001485	0	0	0	CCAGCCTACGGGTCGCAGCAGTCGAGAAACTTTACAATGCACGAAAGTGTGATAGAGCAAGCCAAAGTGCTTTTCCGTATTGGAAAAGCTTTTATGAGATGTAAAAAGTCTCATGAATAAGGACCGGGCAAGACTGGTGCCAGCCGCCGTGGTAATACCAGCGGTCCAAGTCGCAATCATGTTTATTGGGTCTAAAACATCCGTAGCTTGCTATGTAAGTCTCTTGTGAAATATTACGTCTCAAGCGTAAAAGTGCAAGAGATACTGTATAGCTAGAGACCGGGAGAGGTAAGGAGTACGGACATGGTACCGGTTAAATGGGTTGATCCTGTCTGGACTAACAATAGCGAAGGCACCTTACTAGAACGGATCTGACAGCGAGGGATGAAGGCTAGGGGC…	d:Archaea(1.00),p:Nanoarchaeota(0.84),c:Nanoarchaeia(0.84),o:Woesearchaeales(0.84),f:GW2011_GWC1_47_15(0.39),g:GW2011_GWC1_47_15(0.39),s:Candidatus_Staskawiczbacteria(0.08)
Otu10135	0	0	0	0.0001485	0	0	0	CCAGCCTATGGGTCGCAGCAGTCGGGAAGCTTCTGCAATGCGCGCAAGCGTGACAGAGCAAGCCAGAGTGCTTTTCTATAATTGAAAAGCTTCTGTGAAATGTAAAAAGTCTCACGAATAAGGACTGGGCAAGACTAGTGCCAGCCGCCGCGGTAATACTAGCGGTCCAAGTGGCAGCCATGTTTATTGGGTCTAAAACATCCGTAGCTTGTCATGTAAGTCTCTTGTGAAATCTGGCATCTTAAGTGTCAGGCGTGCAAGAGATACTGCTTGACTAGGGACCGGGAGACGTAAGGAGTACGGTTAGGGTAGCGGTAAAATGCGTTAATCCTTTCTGGACTAACGATAGCGAAGGCACCTTACGAGAACGGATCCGACAGTGAGGGATGAAGGCTAGGG…	d:Archaea(1.00),p:Nanoarchaeota(0.95),c:Nanoarchaeia(0.95),o:Woesearchaeales(0.95),f:GW2011_GWC1_47_15(0.24),g:GW2011_GWC1_47_15(0.24),s:Candidatus_Staskawiczbacteria(0.16)
Otu9817	0	0	0	0	0	0	0.0001565	CCAGCCTATGGGTCGCTGCAGGTAGGGAACTTTTACAATGCACGCAAGTGTGATAAAGCGAGCCAGAGTGTTTTTCCGAATGGAAAAACTTTTGTCTGTTGTAAAAAGACAGACGAATAAGGACTGGGAAAGACCGGTGCCAGCCGCCGCGGTAATACCGGCGGTCCAAGTCGCAGCCACAATTATTGGGTCTAAAACATCCGTAGCTTGTTCAGTAAGTTTTTTGTGAAATCCCATCTCTTAAGGGTGGGGCGTGCAAGAAATACTGCTTAACTAGAGACCGGAAGAAGTAAGAAGTATGGTTGAGGTAGTGGTAAAATACGTTAATCTTGATCAGACTAACAATAGCGAAGGCATCTTACTAGTACGGATCTGACAGTGAGGGATGAAGGCTAGGGT…	d:Archaea(1.00),p:Nanoarchaeota(0.89),c:Nanoarchaeia(0.89),o:Woesearchaeales(0.89),f:GW2011_GWC1_47_15(0.22),g:GW2011_GWC1_47_15(0.22),s:uncultured_archaeon(0.65)
Otu5440	0	0	0	0	0	0	0.0003912	CCAGCCTATGGGTGGCACCAGTTGAGGATCTTTTGCAATGCGCGCAAGCGTGACAAAGCGAGCCAGAGTGTTTCTCTTTTTTGAGAAACTTTTGTCAGCTGTAAAAAGGCTGACGAATAAGGACTGGGCAAGACCGGTGCCAGCCGCCGCGGTAATACCGGCGGTCCAAGTCGCAGCCACAATTATTGGGTCTAAAACATCCGTAGCTTGCCTTGAAAGTCTCTTGTGAAATTCTATCTCTCAAGGATAGAGCGGGCAAGAGATACTTCTGGGCTAGAGACCGGAGGATGTGAAGAGTACGACTGAGGTAGTGGTAAAATACGTTGATCTTGGTTGGACTAACAACAGCGAAGGCACTTCACAAATACGGTTCTGACAGTGAGGGATGAAGGCTAGGGG…	d:Archaea(1.00),p:Nanoarchaeota(0.97),c:Nanoarchaeia(0.97),o:Woesearchaeales(0.97),f:GW2011_GWC1_47_15(0.47),g:GW2011_GWC1_47_15(0.47),s:uncultured_archaeon(0.59)
Otu643	0	5.056e-05	0	0	0	0	0	CCAGCCTACGGGGGGCTGCAGTTGAGGAAATTTTACAATGCTCGAAAGAGTGATAAAATGAGCCAGAGTGATTCGTTTTACGAATCTTTTATCTGCTTTAAAAATGCAGACGAATAAGGACTGGGCAAGACCGGTGCCAGCCGCCGCGGTAATACCGGCGGTCCAAGTCGCATCCACATTTATTGGGTCTAAAACATCCGTAGCTTGTTTTGCAAGTCTCTTGTGAAATCTGATATCTCAAGTATCAGGCGTGCAAGAGGTGCTACATTACTAGAGACCGGAAGACGTAAAGAGTACGATTAAGGTAACGGTAAAATGTGTTAATCTTAATCGGACTAACAATGGCGAAGGCACTTTACGAGTACGGATCTGACAGTGAGGGATGAAGGCTAGGGGCGC…	d:Archaea(1.00),p:Nanoarchaeota(0.87),c:Nanoarchaeia(0.87),o:Woesearchaeales(0.87),f:GW2011_GWC1_47_15(0.22),g:GW2011_GWC1_47_15(0.22),s:uncultured_archaeon(0.23)
Otu2096	0	1.685e-05	0	0	0	0	0	CCAGCCTATGGGTGGCTGCAGCTAGGAATTTTTTGCAATGCGCGCAAGCGTGACAAAGCGAGCCAGAGTGTTCTTCTATGAGGAACTTTTGTTTACTGTAAAAAGGTAGACGAATAAGGACTGGGCAAGACTGGTGCCAGCCGCCGCGGTAATACCAGCGGTCCAAGTCGCAGCCACAATTATTGGGTCTAAAACATCCGTAGCTTGTTTTGTAAGTCTCTTGTGAAATTCTGTATCTCAGGTACAGAGCGTGCAGGAGATACTGCAAGACTAGAGACAGGACGACGTAAGGAGTACGGTTGAGGTAGTAGTAAAATATGTTGATCTCAATTGGACTAACGATAGCGAAGGCACCTTACGAAGACTGTTCTGACAGTCAGGGATGAAAGCTAGGGGCGC…	d:Archaea(1.00),p:Nanoarchaeota(0.97),c:Nanoarchaeia(0.97),o:Woesearchaeales(0.97),f:GW2011_GWC1_47_15(0.58),g:GW2011_GWC1_47_15(0.58),s:uncultured_archaeon(0.57)
Otu11067	0	1.685e-05	0	7.427e-05	0	0	0	CCAGCCTACGGGGGGCACCAGTCGGGAAACTTCTACAATGCGCGCAAGCGTGATAGAGCAAGCCAGAGTGTGTTCCTATAATTGGAACACTTTTGTGGGATGTAAAAAGTCCCACGAATAAGGACTGGGCAAGACTGGTGCCAGCCGCCGCGGTAATACCAGCAGTCCAAGTGGCAGCCACTTTTATTGGGTCTAAAACATCCGTAGCTTGCTTGGTCAGTTTCTTGTGAAATCTAGCATCTTAAGTGCCAGGCGTGCAAGAAATACTGCCAAGCTAGAGACCGGGAGACGTAAGGAGTACGGATAGGATAGCGGTAAAATGCGTTGATCCTATTTGGACTAACGATAGCGAAGGCACCTTACGAGAATGGATCTGACAGTCAGGGATGAAGGCTAGGG…	d:Archaea(1.00),p:Nanoarchaeota(0.89),c:Nanoarchaeia(0.89),o:Woesearchaeales(0.89),f:GW2011_GWC1_47_15(0.58),g:GW2011_GWC1_47_15(0.58),s:uncultured_archaeon(0.49)
Otu9187	0	1.685e-05	0	0	0	0	0	CCAGCCTACGGGGGGCAGCAGTCGAGGAAATTTTACAATGCTCGCAAGAGTGATAAAATGAGCCAGAGTGTTTCTTCTAAAGAAACTTTTTTCTGATGTAAAAAATCAGACGAATAAGGACTGGGCAAGACCGGTGCCAGCCGCCGCGGTAATACCGGCGGTCCAAGTCGTATCCACTTTTATTGGGTCTAAAACATCCGTAGCTTGTTTCACAAGTCTCTTGTGAAATCTGACATCTCAAGTGTCAGGCGTGCAAGAGATACTGTGTTACTAGAGACCGGAAGACGTAAAGAGTACAATCAAGGTAGCGGTAAAATGTGTTAATCTTGATTGGACTAACAATGGCGAAGGCACTTTACGAGTACGGTTCTGACAGTGAGGGATGAAGGCTAGGGTCGC…	d:Archaea(0.97),p:Nanoarchaeota(0.85),c:Nanoarchaeia(0.85),o:Woesearchaeales(0.85),f:GW2011_GWC1_47_15(0.20),g:GW2011_GWC1_47_15(0.20),s:uncultured_archaeon(0.24)
Otu7955	0	2.528e-05	0	0	0	0	0	CCAGCCTATGGGGGGCTGCAGTTGAGGAACTTTTACAATGCGCGCAAGCGTGATAAAGCAAGCCAGAGTGTTTAACTTTGCTAAACTTTTGTCTGCTGTAAAAAGGCAGACGAATAAGGACTGGGCAAGACCGGTGCCAGCCGCCGCGGTAATACCGGCGGTCCAAGTCGCATCCACATTTATTGGGTCTAAAACATCCGTAGCTTGCTTTGCAAGTCTCTTGTGAAATCTCATATCTCAAGTATGAGTCGTGCAAGAGGTACTACAAAGCTAGAGACCGGAAGACGTAAGGAGTACGATTAAGGTAGCGGTAAAATGTGTTAATCTTAATCGGACTAACAATGGCGAAGGCACCTTACGAGTACGGATCTGACAGTCAGGGATGAAGGCTAGGGGCGC…	d:Archaea(1.00),p:Nanoarchaeota(0.97),c:Nanoarchaeia(0.97),o:Woesearchaeales(0.97),f:GW2011_GWC1_47_15(0.24),g:GW2011_GWC1_47_15(0.24),s:uncultured_archaeon(0.26)
Otu983	0	1.685e-05	0	0	0	0	0	CCAGCCTATGGGTTGCAGCAGTTAGGGAACTTTTACAATGCACGAAAGTGTGATAAAGCGAGCCAGAGTGTTTATCATTTTATGATGAACTTTTTTCTGTTGTAAAAAGACAGAAGAATAAGGACTGGGCAAGACCGGTGCCAGCCGCCGCGGTAATACCGGCGGTCCAAGTCGTAGCCACAATTATTGGGTCTAAAACATCCGTAGCTTGTTTAATAAGTTTCTTGTGAAATCCTATCTCATAAGGATAGGGCGTGCAAGAAATACTGTTAGGCTAGAGACCGGAAGAAGTGAAAAGTACAATTGAGGTAGTGGTAAAATATTTTAATCTTAATTGGACTAACAATAGCGAAGGCATTTCACTAGTACGGATCTGACAGTGAGGGATGAAGGCTAGGG…	d:Archaea(1.00),p:Nanoarchaeota(0.88),c:Nanoarchaeia(0.88),o:Woesearchaeales(0.88),f:GW2011_GWC1_47_15(0.24),g:GW2011_GWC1_47_15(0.24),s:uncultured_archaeon(0.40)
Otu6101	0	0	7.119e-05	7.427e-05	0	0	0	CCAGCCTATGGGGGGCAGCAGTCGGGAAACTTCTGCAATGCACGAAAGTGTGACAGAGCTAGCCAGAGTGCATTCCCGTATTGGGAACGCTTTTGTGGAATGTAAAAAGTTCCACGAATAAGGACCGGGCAAGACTGGTGCCAGCCGCCGCGGTAATACCAGCGGTCCAAGTCGCAATCAACTTTATTGGGTCTAAAACATCCGTAGCTTGCTGTATAAGTCTCTTGTGAAATATCATTTCTCAAGAATGGAAGTGCGAGAGATACTGTACAGCTAGAGACCGGGAGACGTGAAGAGTACGGTTAGGGTAACGGTAAAATGTGTTGATCCTTACTGGACTAACAATAGCGAAGGCACTTCACGAGAACGGATCTGACAGTGAGGGATGAAGGCTGGGGG…	d:Archaea(1.00),p:Nanoarchaeota(0.94),c:Nanoarchaeia(0.94),o:Woesearchaeales(0.94),f:GW2011_GWC1_47_15(0.63),g:GW2011_GWC1_47_15(0.63),s:uncultured_archaeon(0.80)
Otu11277	0	0	7.119e-05	0.0001485	0	0	0	CCAGCCTACGGGTTGCAGCAGTCGAGAAACTTTTGCAATGCACGAAAGTGTGACAAAGCAAGCTAGAGTGCTTTTCCGTATTGGAGAAGCTTTTGTGAGATGTAAAAAGTCTCACGAATAAGGACTGGGCAAGACTAGTGCCAGCCGCCGCGGTAATACTAGCGGTCCAAGTCGCAATCATGTTTATTGGGTCTAAAACATCCGTAGCCTGCTATGTAAGTCTGTTGTGAAATCTCACGTCTTAAGCGTGGAAGTGCAATAGATACTGCATGGCTAGAGACCGGGAGAGGCAAAGAGTACGGTCAGGGTACCGGTAAAATGGGTTGATCCTGATTGGACTAACGATAGCGAAGGCACTTTGCTAGAACGGATCTGACAGTGAGGGATGAAGGCTAGGGG…	d:Archaea(1.00),p:Nanoarchaeota(0.90),c:Nanoarchaeia(0.90),o:Woesearchaeales(0.90),f:GW2011_GWC1_47_15(0.33),g:GW2011_GWC1_47_15(0.33),s:uncultured_archaeon(0.57)
Otu7226	0	0	0	0.0001485	0	0	0	CCAGCCTATGGGAGGCAGCAGCTGAGGAAATTCTACAATGCTCGCAAGAGTGATAGAATAAACCAGAGTGTTTCTCTATGAGAAACTTTTGTCTACTGTAAAAAGGTAGACGAATAAGGACTGGGCAAGACCGGTGCCAGCCGCCGCGGTAATACCGGCGGTCCGAGTCGCATCCACATTTATTGGGTCTAAAACATTCGTAGCTCGTTTTGTAAGTCTCTTGTGAAATCTCATGTCTCTAGCATGAGGCGTGCAAGAGATACTGCATTGCTAGAGACCGGAAGACGTAAGGAGTATGGTCAAGGTAACGGTAAAATGTGTTAATCTTGATCAGACTAACAATGGCGAAGGCACCTTACGAGTACGGTTCTGACAGTGAGGGATGAAGGCTAGGGTCGC…	d:Archaea(1.00),p:Nanoarchaeota(0.93),c:Nanoarchaeia(0.93),o:Woesearchaeales(0.93),f:GW2011_GWC1_47_15(0.46),g:GW2011_GWC1_47_15(0.46),s:uncultured_archaeon(0.41)
Otu8634	0	0	0	0.0001485	0	0	0	CCAGCCTACGGGTGGCAGCAGTTAAGAATCTTTTACAATGCACGAAAGTGTGATAGAGCGAGCCAGAGTGATTTTCCATATTGGAAAATCTTTTGTGAGATGTAAAAAGTCTCACGAATAAGGACCGGGTAAGACTGGTGCCAGCCGCCGCGGTAATACCAGCGGTCCAAGTCGTAGCCATTATTATTGGGTCTAAAACATCCGTAGCTTGCTAAGTAAGTCTTTTGTGAAATCTGGCATCTCAAGTGTCGGGCGTGCACGAGATACTGCTTAGCTAGAGACCGGGAGACGTAAGGAGTACGGTTAGGGTAGCGGTAAAATGCGTTGATCCTTTCTGGACTAACGATAGCGAAGGCACCTTACGAGAACGGATCTGACAGTGAGGGATGAAGGCTAGGG…	d:Archaea(1.00),p:Nanoarchaeota(0.97),c:Nanoarchaeia(0.97),o:Woesearchaeales(0.97),f:GW2011_GWC1_47_15(0.34),g:GW2011_GWC1_47_15(0.34),s:uncultured_archaeon(0.76)
Otu880	0	1.685e-05	0	0	0.0001967	0	0	CCGCCTATGGGGGGCTGCAGTTAGGAATATTCTACAATGCGCGCAAGCGTGATAGATTGAGTCAGAGTGCGCTTCAATTTGGAGTGCTTTTGTGAAATGTAAAAAGTTTCACGAATAAGGACTGGGTAAGACTGGTGCCAGCCGCCGCGGTAATACCAGCGGTCCAAGTCGCAACCATTTTTATTGGGTCTAAATCATCCGTAGCTTGCTTGGTAAGTTTCTTGTGAAATCCTATATCTCAAATATAGGGCGGGCAAGAAGTACTGCCTCGCTAGAGACTGGAAGACGTAATGAGTACGTTCTAAGTAGCGGTAAAATGTGTTAATCTAGGACGGACTAACAACAGCGAAGGCACATTACGAGGACAGTTCTGACAGTAAGGGATGAAGGCTAGAGGCG…	d:Archaea(1.00),p:Nanoarchaeota(1.00),c:Nanoarchaeia(1.00),o:Woesearchaeales(1.00),f:SCGC_AAA011-D5(1.00),g:SCGC_AAA011-D5(1.00),s:Candidatus_Diapherotrites(0.43)
Otu4880	0	8.427e-06	0	0	9.836e-05	0	0	CCAGCCTATGGGGGGCTGCAGTTAGGAATATTCTACAATGCGCGCAAGCGTGATAGATTGAGTCAGAGTGCGCTTCAATTTGGAGTGCTTTTTTCAAATTTAAAAAGTTTGGAGAATAAGGACTGGGTAAGACTAGTGCCAGCCGCCGCGGTAATACTAGCGGTCCGAGTCGCAGCCATTTTTATTGGGTCTAAAACATCCGTAGCTTGCTTCTTAAGTTCCTTGTGAAATTCTATACCTCAAATATAGAGCGGGCAAGGAGTACTGGGAAGCTAGAGATTGGAAGACGTAAGAAGTACGTTCAGAGTAGCGGTTAAATGTGTTAATCCTGGACGGACTCACAACAGCGAAGGCATCTTACGAGGACAATTCTGACAGTAAGGGATGAAAGCTAGGGGC…	d:Archaea(1.00),p:Nanoarchaeota(1.00),c:Nanoarchaeia(1.00),o:Woesearchaeales(1.00),f:SCGC_AAA011-D5(1.00),g:SCGC_AAA011-D5(1.00),s:Candidatus_Diapherotrites(0.45)
Otu2002	0	0.0001011	0	0	0	0.0009577	7.825e-05	CCAGCCTATGGGATGCAGCAGTTAGGAATAATCTACAATGCGCGCAAGCGTGATAGTTTGAGCCAGAGTGCTTTCCTATTTGGAAAGCTTTTGCCAAATTTAAAAAGTTTGGCGAATAAGGACTGGGTAAGACGAGTGCCAGCCGCCGCGGTAATACTCGCGGTCCAAGTCGCAGCCATTTTTATTGGGTCTAAAACATCCGTAGCTTGCTTGATAAGTTTCTTGTGAAATTCTGTTCCTCAAGTTCAGAGCGTGCAAGAAGTACTGTCAAGCTTGAGACTGGAAGACGTAAGAAGTACGTTCGAAGTAATGGTAAAATATGTTAATCTCGAACGGACTTACAACAGCGAAGGCATCTTACGAGGACAGTTCTGACAGTAAGGGATGAAGGCCAGGGGC…	d:Archaea(1.00),p:Nanoarchaeota(1.00),c:Nanoarchaeia(1.00),o:Woesearchaeales(1.00),f:SCGC_AAA011-D5(1.00),g:SCGC_AAA011-D5(1.00),s:Candidatus_Diapherotrites(0.59)
Otu1885	0	0	0	0	0	9.577e-05	0.0003912	CCAGCCTATGGGTGGCTCCAGTTAAGAATCTTTTGCAATGCGCGCAAGCGTGACAAAGCGAGCCAAAGTGCGTTTCAAATTGAAACGCTTTTTTCAGATGTAAAAAGTCTGAAGAATAAGGACTGGGTAAGACGAGTGCCAGCCGCCGCGGTAATACTCGCGGTCCAAATCGCGGCCATTTTTATTGGGTCTAAAACATCCGTAGCTTACTTGGTAAGTTCCCTGTGAAATCCTATGTCTCAAGCATAGGGCGTGCAGGGAGTACTGCCTCGCTAGAGACTGGAAGATGTAGGAAGTACGTCTGAAGTAGCGGTAAAATGTTTTAATCTCAAACGGACTCACAATAGTGAAGGCATCCTACAAGGACAGTTCTGACAGTAAGGGATGAAGGCTAGGGGC…	d:Archaea(1.00),p:Nanoarchaeota(1.00),c:Nanoarchaeia(1.00),o:Woesearchaeales(1.00),f:SCGC_AAA011-D5(1.00),g:SCGC_AAA011-D5(1.00),s:Candidatus_Diapherotrites(0.03)
Otu7748	0	0	0	0	0	0	0.001487	CCAGCCTATGGGTCGCAGCAGGTAAGAATCTTTTGCAATGCGCGCAAGCGCGACAGAGCGAGCCAAAGTGCTTTCCAATTTGGAAAGCTTTTGCCAGATGTAAAAAGTCTGGAGAATAAGGACTGGGTAAGACGAGTGCCAGCCGCCGCGGTAATACTCGCGGTCCAAATCGCAGCCATTTTTATTGGGTCTAAAACATCCGTAGCTTGCTTGGTAAGCTCCCTGTGAAATCCTATGTCTCAAGCATAGGGCGTGCAGGAAATACTGCCTCGCTAGAGACTGGAAGACGTAGGAAGTACGTTCGAAGTAGCGGTAAAATGTGTTAATCTCGAACGGACTAACAAGAGCGAAGGCATCCTACGAGGACAGTTCTGACAGTAAGGGATGAAGGCTAGGGGC…	d:Archaea(1.00),p:Nanoarchaeota(0.98),c:Nanoarchaeia(0.98),o:Woesearchaeales(0.98),f:SCGC_AAA011-D5(0.94),g:SCGC_AAA011-D5(0.94),s:Candidatus_Diapherotrites(0.13)
Otu1643	0	0	0	0	0	0	0.000313	CCAGCCTATGGGGGGCAGCAGTTAGGAATAATCTACAATGCGCGCAAGCGTGATAGTTTGAGCCAGAGTGCTTTCCTATTTGGATAGCTTTTGTGGAATGTAAAAAGTTCTACGAATAAGGACTGGGTAAGACTAGTGCCAGCCGCCGCGGTAATACTAGCGGTCCAAGTCGCAGCCATATTTATTGGGTCTAAAACATCCGTAGCTTGCTTAATAAGTTCCTTGTGAAATCCTATGTCTTCAGCATGGGGCGTGCAAGGAGCACTGTTGAGCTAGAGACTGGGAGGCGTAGGAAGTACGATAGAAGTAGCGGTTAAATGCGTTAATCTCTATCGGACTAACAACAGCGAAGGCATCCTACGAGAACAGTTCTGACAGTAAGGGATGAAAGCCAGGGTC…	d:Archaea(1.00),p:Nanoarchaeota(1.00),c:Nanoarchaeia(1.00),o:Woesearchaeales(1.00),f:SCGC_AAA011-D5(0.99),g:SCGC_AAA011-D5(0.99),s:Candidatus_Diapherotrites(0.11)
Otu9920	0	0	0	0	0	0	0.0001565	CCAGCCTATGGGTGGCTGCAGTTAAGAATTTTCTGCAATGCGCGCAAGCGTGACAGAGCGAGCCAAAGTGCCTTCCAATTTGGAAAGCTTTTTTCAGATTTAAAAAGTCTGAAGAATAAGGACTGGGTAAGACGAGTGCCAGCCGCCGCGGTAATCCTCGCGGTCCAAATCGCAGCCAGTTTTATTGGGTCTAAAACGTCCGTAGCTTGCTTAGTAAGTTTCCTGTGAAATCCCATGTCTCAAACATGGGGCGTGCAGAAAGTACTGCTTTGCTAGAGACCGGAAGACGTAGGAAGTACGCTCGAAGTAGCGGTAAAATGTTTTAATCTCGAGCGGACTCACAACAGCGAAGGCATCCTACGAGGACGGTTCTGACAGTAAGGGATGAAGGCTAGGGGC…	d:Archaea(0.98),p:Nanoarchaeota(0.96),c:Nanoarchaeia(0.96),o:Woesearchaeales(0.96),f:SCGC_AAA011-D5(0.87),g:SCGC_AAA011-D5(0.87),s:Candidatus_Diapherotrites(0.20)
Otu551	0	0.000118	0	0	0	0	0	CCAGCCTATGGGACGCAGCAGTCAAGAATCTTTTGCAATGCACGAAAGTGTGACAAAGCGAATCAAAGTGTCTTTCAATATGAAAGACTTTTATGAAATGTAAAAAGTTTCACGAATAAGGACTGGGTAAGACGAGTGCCAGCCGCCGCGGTAATACTCGCGGTCCAAGTCGCAACCATTTTTATTGGGTCTAAAACATCCGTAGCTTGCTCGGTAAGTTTCTTGTGAAATTCTATCTCTTAAAGATAGAGCGCGCAGGAAGTACTGCCAAGCTAGAGACCGGAAGACGTAAGAAGTACGTTCAAAGTAGCGGTAAAATGTGTTAATCTTGAACGGACTCACGATAGCGAAGGCATCTTACGAGGACGGTTCTGACAGTAAGGGATGAAGGCTAGGGGC…	d:Archaea(1.00),p:Nanoarchaeota(0.99),c:Nanoarchaeia(0.99),o:Woesearchaeales(0.99),f:SCGC_AAA011-D5(0.95),g:SCGC_AAA011-D5(0.95),s:Candidatus_Diapherotrites(0.21)
Otu1524	0	5.899e-05	0	0	0	0	0	CCAGCCTATGGGGCGCTCCAGCCGAGGAAATTTTACAATGCTCGAAAGAGTGATCGAGTAAACCAGAGTGTTTCGCTTAGCGAAACTTTTGTCTGCTGTAAAAATGCAGACGAATAAGGACTGGGCAAGACCGGTGCCAGCCGCCGCGGTAATACCGGCGGTCCAAGTCGCATCCACAACTATTGGGTCTAAAACATCCGTAGCTTGTTTTATAAGTCTCTTGTGAAATTCCATGTCTCAAGCATGGAGCGGGCAAGAGATACTATATCGCTAGAGACCGGAAGACGTAAGGAGTACAATTAAGGTAGCGGTAAAATGTGTTAATCTTGATTGGACTAACAATGGCGAAGGCACCTTACGAGTACGGATCTGACAGTGAGGGATGAAGGCTAGGGGCGC…	d:Archaea(1.00),p:Nanoarchaeota(0.97),c:Nanoarchaeia(0.97),o:Woesearchaeales(0.97),f:SCGC_AAA011-D5(0.43),g:SCGC_AAA011-D5(0.43),s:Candidatus_Diapherotrites(0.24)
Otu8825	0	8.427e-06	0	7.427e-05	0	0	0	CCAGCCTACGGGGGGCAGCAGTTAAGAATAATCTACAATGCACGCAAGTGTGATAGTTTGAGCCAGAGTGTTTATCATTAGATAGACTTTTGCCAAATGTAAAAAGTTTGGCGAATAAGGACTGGGTAAGACTAGTGCCAGCCGCCGCGGTAATACTAGCGGTCCAAGTCGCAGCCATTTTTATTGGGTCTAAAACATCCGTAGCTTGCTTGATAAGTTTCTTGTGAAATCCCATATCTTAAATATGGGGCGGGCAAGGAGTACTGTCAAGCTAGAGACTGGAAGACGTGAGAAGTACGTTCGAAGTATCGGTAAAATGAGTTAATCTCGAACGGACTAACAATAGCGAAGGCATCTCACGAGGACAGTTCTGACAGTAAGGGATGAAAGCTAGGGGCG…	d:Archaea(1.00),p:Nanoarchaeota(1.00),c:Nanoarchaeia(1.00),o:Woesearchaeales(1.00),f:SCGC_AAA011-D5(0.98),g:SCGC_AAA011-D5(0.98),s:Candidatus_Diapherotrites(0.09)
Otu1654	0	0	0	0	0	0	0.000313	CCAGCCTACGGGGCGCTGCAGTTAGGAATTTTCTGCAATGCGCGCAAGCGTGACAGAGTGAGCCAAAGTGCTTTTCAATTTGAAAAGCTTTTATGAAATGTAAAAAATTTTATGAATAAGGACTGGGTAAGACTAGTGCCAGCCGCCGCGGTAATACTAGCGGTCCAAGTCGCAGCCATTTTTATTGGGTCTAAAACATCCGTAGCTTGCTTAATAAGTTTCCTGTGAAATCTTATCTCCTAAAGATAAGGCGTGCAGGAAATACTGTTGAGCTAGAGACTGGAAGACGTAGGAAGTATGATCAAAGTAGCGGTAAAATGCTTTAATCTTGATTAGACTAACAATAGCGAAGGCATCCTACGAGGACAGTTCTGACAGTAAAGGATGAAGGCTAGGGGC…	d:Archaea(1.00),p:Nanoarchaeota(1.00),c:Nanoarchaeia(1.00),o:Woesearchaeales(1.00),f:SCGC_AAA011-D5(1.00),g:SCGC_AAA011-D5(1.00),s:Candidatus_Pacearchaeota(0.14)
Otu5733	0	0	0	0	0	0	0.0001565	CCAGCTTACGGGTGGCAGCAGTTAGGAATAATCTACAATGCGCGCAAGCGTGATAGTTTGAGCCAGAGTGCTCCTCATTGAGGGGCTTTTGCTAAATGTAAAAAGTTTGGCGAATAAGGACTGGGTAAGACGAGTGCCAGCCGCCGCGGTAATACTCGCGGTCCAAGTCGCAGCCATTTTTATTGGGTCTAAAACATCCGTAGCTTGTTAAGTAAGTTTCCTGTGAAATTTTGCTTCTTAAGAGTAGAGCGAGCGGGAAATACTGCTTAGCTAGAGACTGGGAGGCGTAGGAAGTACGTTCAAAGTAGCGGTTAAATGTGTTGATCTTGAACGGACTAACAATAGCGAAGGCGTCCTACGAGAACAGTTCTGACAGTAAGGGATGAAGGCTAGGGGCGC…	d:Archaea(1.00),p:Nanoarchaeota(1.00),c:Nanoarchaeia(1.00),o:Woesearchaeales(1.00),f:SCGC_AAA011-D5(0.99),g:SCGC_AAA011-D5(0.99),s:Candidatus_Pacearchaeota(0.22)
Otu2941	0	0	0	0	0	0.0005746	0	CCAGCCTATGGGAGGCTGCAGTTAGTAATAATCTGCAATGCGCGAAAGCGTGACAGTTTGAGCCAGAGTGCTTCTCATTGAGAGGCTTTTGCCAAATGTAAAAAGTTTGGCGAATAAGGACTGGGTAAGACTAGTGCCAGCCGCCGCGGTAATACTAGCGGTCCAAGTCGCAGCCATTTTTATTGGGTCTAAAACATCCGTAGCTTGTTTTGTGAGTTTCTTGTGAAATTTTGTTTCTTAAAGACAAACTGTGCAGGAAATACTGCAAAACTAGAGACTGGGAGACGTAGGAAGTATGTTCAAAGTAGCGGTAAAAAGCTTTAATCTTGGACAGACTCACAATAGCGAAGGCATCCTACGAGAACAGTTCTGACAGTAAGGGATGAAGGCTAGGGGCGC…	d:Archaea(1.00),p:Nanoarchaeota(1.00),c:Nanoarchaeia(1.00),o:Woesearchaeales(1.00),f:SCGC_AAA011-D5(0.99),g:SCGC_AAA011-D5(0.99),s:Candidatus_Staskawiczbacteria(0.18)
Otu10238	0	0	0	0	0	0	0.0001565	CCAGCCTACGGGGTGCAGCAGTTAGGAATAATCTACAATGCGCGCAAGCGTGATAGTTTGAGCCAGAGTGCTCCTCATTGAGGAGCTTTTGCTAAATGTAAAAAGTTTGGCGAATAAGGACTGGGTAAGACGAGTGCCAGCCGCCGCGGTAATACTCGCGGTCCAAGTCGCAGCCATTTTTATTGGGTCTAAAACATCCGTAGCTTGTTAAGTAAGTTTCCTGTGAAATTCTATCTCTTAAAGATAGGGCGTGCGGGAAGTACTACTTAACTAGAGTCTGGGAGACGTAAGAAGTACGTTCAAAGTAACGGTAAAATGTGTTGATCTTGAACGGACTGACAATAGCGAAGGCATCTTACGAGAACAGTTCTGACAGTAAGGGATGAAGGCCAGGGGCGC…	d:Archaea(1.00),p:Nanoarchaeota(1.00),c:Nanoarchaeia(1.00),o:Woesearchaeales(1.00),f:SCGC_AAA011-D5(0.99),g:SCGC_AAA011-D5(0.99),s:Candidatus_Staskawiczbacteria(0.40)
Otu4791	0	8.427e-06	0	0	0	0	0.000313	CCAGCCTATGGGTGGCAGCAGGCGAGGAAATTTTACAATGCGCGAAAGCGTGATAGAATAAACCAGAGTGCTTCTCTTAGAGAAGCTTTTGTCTACTGTAAAAAGGTAGACGAATAAGGACTGGGCAAGACCGGTGCCAGCCGCCGCGGTAATACCGGCGGTCCGAGTCGCATCCACATTTATTGGGTCTAAAACATTCGTAGCTTGTTTTGTAAGTCTCTTGTGAAATCTCATGTCTCAAGCATGAGGCGTGCAAGAGATACTACATTACTAGAGACCGGAAGACGTAAGGAGTACAATTAAGGTAGCGGTAAAATGTGTTAATCTTAATTGGACTAACAATGGCGAAGGCACCTTACGAGTACGGATCTGACAGTGAGGGATGAAGGCTAGGGGCGC…	d:Archaea(0.98),p:Nanoarchaeota(0.97),c:Nanoarchaeia(0.97),o:Woesearchaeales(0.97),f:SCGC_AAA011-D5(0.47),g:SCGC_AAA011-D5(0.47),s:Candidatus_Staskawiczbacteria(0.42)
Otu8325	0	1.685e-05	0	0	0	0	0	CCAGCCTATGGGGGGCTGCAGCTGAGGAACTTTTACAATGCTCGCAAGAGTGATAAAATGAGCCAGAGTGTTGTTCTATGAACAACTTTTTTCTGATGTAAAAAATCAGACGAATAAGGACTGGGCAAGACCGGTGCCAGCCGCCGCGGTAATACCGGCGGTCCAAGTCGCATCCACATTTATTGGGTCTAAAACATCCGTAGCTTGTTTTGTAAGTTTCTTGTGAAATCTCAGGTCTCAAACCTGAGGCGTGCAAGAAATACTGCATTACTAGAGACCGGAAGACGTAAGGAGTACGATTGAGGTAGTGGTAAAATACGTTAATCTCAATTGGACTAACAATGGCGAAGGCACCTTACGAGTACGGATCTGACAGTGAGGGATGAAGGCTAGGGGCGC…	d:Archaea(1.00),p:Nanoarchaeota(1.00),c:Nanoarchaeia(1.00),o:Woesearchaeales(1.00),f:SCGC_AAA011-D5(0.17),g:SCGC_AAA011-D5(0.17),s:Candidatus_Staskawiczbacteria(0.09)
Otu1835	0	8.427e-06	0	0	0	0.0002873	0.005712	CCAGCCTATGGGGGGCAGCAGTTAGGAATAATCTGCAATGCGCGAAAGCGTGACAGTTTGAGCCAAAGTGCTTCTCAAAGAGAAGCTTTTGCCGAATGTAAAAAGTTTGGAGAATAAGGACTGGGCAAGACTAGTGCCAGCCGCCGCGGTAATACTAGCGGTCCAAGTCGCAGCCACATTTATTGGGTCTAAAACATCCGTAGCTTGTCAAGTAAGTTTCCTATGAAATCCTGGGTCTTAAGCTCAGGGCGGGTGGGAAGTACTGCTTGGCTAGAGACCGGAAGACGCAGGAAGTACGTTCAAAGTAATGGTAAAATGTGTTGATCTTGAACGGACTAACAATAGCGAAGGCATCCTGCGAGGACGGTTCTGACAGTAAGGGATGAAGGCTAGGGGCGC…	d:Archaea(1.00),p:Nanoarchaeota(0.97),c:Nanoarchaeia(0.97),o:Woesearchaeales(0.97),f:SCGC_AAA011-D5(0.95),g:SCGC_AAA011-D5(0.95),s:Nanoarchaeota_archaeon(0.20)
Otu7127	0	0	0	0	0.0001967	0	0	CCAGCCTACGGGATGCACCAGTTAGGCGTAATCTACAATGCACGCAAGTGTGATAGTTTGAGCCAGAGTGTCTATCTATTGATAGACTTTTATGAAATGCAAAAAGTTTCATGAATAAGGACTGGGTAAGACTAGTGCCAGCCGCCGCGGTAATACTAGCGGTCCAAGTCGCAGCCATTTTTATTGGGTCTAAAACATCCGTAGCTTGCTTAATAAGTTTCCTGTGAAATCCTATGTCTTAAACATAGGGCGGGCAAGAAGTACTGTTAAGCTAGAGACTGGAAGACGTAGGGAGTACGTTTAAAGTAACGGTAAAATGTGTTAATCTTAAACGGACTTACAATAGCGAAGGCACCCTACGAGGACAGTTCTGACAGTAAGGGATGAAGGCTAGGGGCG…	d:Archaea(1.00),p:Nanoarchaeota(1.00),c:Nanoarchaeia(1.00),o:Woesearchaeales(1.00),f:SCGC_AAA011-D5(1.00),g:SCGC_AAA011-D5(1.00),s:uncultured_archaeon(0.82)
Otu3221	0	2.528e-05	0	0	0.0001967	0	0	CCAGCCTACGGGAGGCAGCAGTTAGGAATATTTTGCAATGCGCGTAAGCGTGACAAATTGAGCCAGAGTGATTTTCAAATTTGAAAGTCTTTTATGAAATGTAAAAAGTTTCACGAATAAGGACTGGGTAAGACTAGTGCCAGCCGCCGCGGTAATACTAGCGGTCCAAGTCGCAACCATTTTTATTGGGTCTAAAACATCCGTAGCTTGTTTGATAAGTTTCTTGTGAAATTTTGTATCTCAAATACAAAGCGTGCAAGAAATACTGTCAAGCTAGAGACTGGAAGACGTGAGAAGTACGTTCTAAGTAATGGTAAAATATGTTAATCTAGAACGGACTCACAATAGCGAAGGCATCTCACGAGGACAGTTCTGACAGTAAGGGATGAAGGCTAGGGG…	d:Archaea(1.00),p:Nanoarchaeota(1.00),c:Nanoarchaeia(1.00),o:Woesearchaeales(1.00),f:SCGC_AAA011-D5(0.96),g:SCGC_AAA011-D5(0.96),s:uncultured_archaeon(0.90)
Otu349	0	0.0004972	0	0	0.0004918	9.577e-05	0	CCAGCCTATGGGGTGCAGCAGTTAGGAATAATTTACAATGCGCGCAAGCGTGATAATTTGAGCCAGAGTGTTTTTCAATTGAAAGACTTTTGTGAAATGTAAAAAGTTTCACGAATAAGGACTGGGTAAGACTAGTGCCAGCCGCCGCGGTAATACTAGCGGTCCAAGTCGCAGCCATTTTTATTGGGTCTAAAACATCCGTAGCTTGCTTGATAAGTCTTCTGTGAAATTTTACGTCTAAAACGTAGAGCGCGCAGAAGGTACTGTCAAGCTAGAGACCGGAAGACGTAAGAAGTACATCCAGAGTAGCGGTTAAATGTGTTAATCCTGGGTGGACTAACAAGAGCGAAGGCATCTTACGAGGACGGTTCTGACAGTAAGGGATGAAAGCTAGGGGCG…	d:Archaea(1.00),p:Nanoarchaeota(0.99),c:Nanoarchaeia(0.99),o:Woesearchaeales(0.99),f:SCGC_AAA011-D5(0.93),g:SCGC_AAA011-D5(0.93),s:uncultured_archaeon(0.82)
Otu6659	0	1.685e-05	0	0	0.0001967	0	0	CCAGCCTACGGGGGGCAGCAGCTAGGGATATTCTACAATGCGCGCAAGCGTGATAGATTGAGTCAGAGTGCTTTTCTTTTTGAAAAGCTTTTGTGAAATGTAAAAAGTTTCACGAATAAGGACTGGGTAAGACTAGTGCCAGCCGCCGCGGTAATACTAGCGGTCCAAGTCGCAGCCATTTTTATTGGGTCTAAAACATCCGTAGCTTGCCTGGTAAGTTTCTTGTGAAATTTTATATCTTAAATATGAAGCGTGCAAGAAGTACTGCCAGGCTAGAGACTGGAAGACGTAAAGAGTACGTTTGAAGTAGCGGTAAAATGTGTTAATCTCAAACGGACTAACAATAGCGAAGGCACTTTACGAGGACAGTTCTGACAGTAAGGGATGAAGGCTAGGGGC…	d:Archaea(1.00),p:Nanoarchaeota(1.00),c:Nanoarchaeia(1.00),o:Woesearchaeales(1.00),f:SCGC_AAA011-D5(1.00),g:SCGC_AAA011-D5(1.00),s:uncultured_archaeon(0.82)
Otu1763	0	8.427e-06	0	0	0	0.0005746	0	CCAGCCTATGGGGGGCAGCAGTTAGGTATATTTTGCAATGCGCGAAAGCGTGACAAATTGAGCCAGAGTGATTCTCAATTGAGAATCTTTTATGAAATGTAAAAAGTTTTTTGAATAAGGACTGGGTAAGACTAGTGCCAGCCGCCGCGGTAATACTAGCGGTCCAAGTCGCAGCCATTTTTATTGGGTCTAAAACATCCGTAGCTTGTTTGATAAGTTTCTTGTGAAATTTTGCATCTTAAATGTAGAGCGCGCAAGAAATACTGTCAAGCTAGAGACTGGAAGACGTAAGAAGTATGTTCAAAGTAGCGGTAAAATGTGTTAATCTTGAGCAGACTAACGATAGCGAAGGCATCTTACGAGGACAGTTCTGACAGTAAGGGATGAAGGCTAGGGGCG…	d:Archaea(1.00),p:Nanoarchaeota(0.99),c:Nanoarchaeia(0.99),o:Woesearchaeales(0.99),f:SCGC_AAA011-D5(0.72),g:SCGC_AAA011-D5(0.72),s:uncultured_archaeon(0.67)
Otu1783	0	0	0	0	0	0.0001915	0	CCAGCCTATGGGGTGCACCAGTTAGGAATATTCTGCAATGCGCGCAAGCGTGACAGATTGAGCCAGAGTGCTTTTCAAATTGAAAAGCTTTTGTGAAATGCAAAAAGTTTCACGAATAAGGACTGGGTAAGACTAGTGCCAGCCGCCGCGGTAATACTAGCGGTCCAAGTCGCAGCCATTTTTATTGGGTCTAAAACATCCGTAGCTTGCTTGATAAGTTTCTTGTGAAATCTTATCTCTTAAAGATAGGGCGTGCAAGAAGTACTGTCAAGCTAGAGACTGGAAGACGTAGGAAGTATGTTCAAAGTAGTGGTAAAATACGTTAATCTTGAACAGACTAACAAGAGCGAAGGCATCCTACGAGGACAGTTCTGACAGTAAGGGATGAAGGCTAGGGGC…	d:Archaea(1.00),p:Nanoarchaeota(1.00),c:Nanoarchaeia(1.00),o:Woesearchaeales(1.00),f:SCGC_AAA011-D5(0.99),g:SCGC_AAA011-D5(0.99),s:uncultured_archaeon(0.97)
Otu4723	0	0	0	0	0	0.0001915	0	CCAGCCTATGGGTTGCAGCAGTTAGGAATAATCTGCAGTGCGCGAAAGCGTGACAGTTTGAGCCAGAGTGCTTCTCATTGAGAAGCTTTTACCAAATGTAAAAAGTTTGGAGAATAAGGACTGGGCAAGACTAGTGCCAGCCGCCGCGGTAATACTAGCGGTCCAAGTCGCAGCCACATTTATTGGGTCTAAAACATCCGTAGCTTGTCAAGTGAGTTTTCTATGAAATCCCGGGTCTTAAGCTCGGGGCGAGTGGAAAATACTGCTTGACTAGAGACCGGAAGACGCAGGAAGTACGTCCAAAGTAGCGGTAAAATGTGTTAATCTTGGACGGACTCACAATAGCGGAGGCATCCTGCGAGTACGGTTCTGACAGTAAGGGATGAAGGCTAGGGGCGT…	d:Archaea(1.00),p:Nanoarchaeota(0.98),c:Nanoarchaeia(0.98),o:Woesearchaeales(0.98),f:SCGC_AAA011-D5(0.95),g:SCGC_AAA011-D5(0.95),s:uncultured_archaeon(0.59)
Otu3657	0	0	0	0	0	0.0001915	0	CCAGCCTACGGGGTGCTGCAGTTAGGAATCTTCTACAATGCGCGCAAGCGTGATAGAGTGAGCCAGAGTGTTTTCCAATTTGGAAAACTTTTATGGAATGTAAAAAGTTCCACGAATAAGGACTGGGTAAGACTAGTGCCAGCCGCCGCGGTAATACTAGCGGTCCAAGTCGCAGCCGTTTTTATTGGGTCTAAAACATCCGTAGCTTGCTTAATAAGTTCTCTGTGAAATCTTATCTCTCAAGGGTAGGGCGAGCAAGGAATACTGTTGAGCTAGAGACTGGAAGACGTAAGAAGTATGATCAAAGTAGTGGTAAAATACTTTAATCTTGGTCAGACTAACAATAGCGAAGGCATCTTACGAGGACAGTTCTGACAGTAAAGGATGAAGGCTAGGGGC…	d:Archaea(1.00),p:Nanoarchaeota(0.96),c:Nanoarchaeia(0.96),o:Woesearchaeales(0.96),f:SCGC_AAA011-D5(0.95),g:SCGC_AAA011-D5(0.95),s:uncultured_archaeon(0.53)
Otu2794	0	0	0	0	0	0.001053	0	CCAGCCTATGGGAGGCTGCAGTTAGGAATATTTTGCAATGCGCGCAAGCGTGACAAATTGAGCCAGAGTGTTTCTCAAAATTAAGAGAAGCTTTTATGCACTGTAAAAAGGTGTAGGAATAAGGACTGGGTAAGACTAGTGCCAGCCGCCGCGGTAATACTAGCGGTCCAAGTCGCAGCCATATTTATTGGGTCTAAAACATCCGTAGCTTGTTTGATAAGTTTCTTGTGGAATTTTATCTCTTAAGGGTAAACCGTGCAAGAAGTACTGTCAAGCTAGAGACTGGAAGACGTAGGAAGTACGTTCAAAGTAGCGGTAAAATGTGTTAATCTTGAACGGACTCACAATAGCGAAGGCATCCTACGAGGACAGTTCTGACAGTAAGGGATGAAGGCTAGG…	d:Archaea(1.00),p:Nanoarchaeota(1.00),c:Nanoarchaeia(1.00),o:Woesearchaeales(1.00),f:SCGC_AAA011-D5(0.93),g:SCGC_AAA011-D5(0.93),s:uncultured_archaeon(0.86)
Otu7849	0	0	0	0	0	0.0001915	7.825e-05	CCAGCCTATGGGTGGCTCCAGTTAGGAATATTCTGCAATGCGCGCAAGCGTGACAGATTGAACCAGAGTGCTTTTCAAATGAAAAGCTTTTGTGAAATGTAAAAAGTTTCACGAATAAGGACTGGGTAAGACTAGTGCCAGCCGCCGCGGTAATACTAGCGGTCCAAGTCGCAGCCATTTTTATTGGGTCTAAAACATCCGTAGCTTGCTTAGTAAGTTTCTTGTGAAATCTTATGTCTTAAACATAGGGCATGCAGGAAGTACTGCTAAGCTAGAGACTGGAAGACGTAGGAAGTACGTTCAAAGTAGCGGTAAAATGTGTTAATCTTGGACGGACTCACAATAGCGAAGGCATCCTACGAGGACAGTTCTGACAGTAAGGGATGAAGGCTAGGGGCG…	d:Archaea(1.00),p:Nanoarchaeota(1.00),c:Nanoarchaeia(1.00),o:Woesearchaeales(1.00),f:SCGC_AAA011-D5(1.00),g:SCGC_AAA011-D5(1.00),s:uncultured_archaeon(1.00)
Otu9067	0	0	0	0	0	0.0002873	0	CCAGCCTATGGGGTGCAGCAGTTAGGAATATTCTGCAATGCGCGAGAGCGTGACAGATTGAGCCAGAGTGCTTTCCAATTTGGAAAGCTTTTGTGAAATGTAAAAAGTTTCACGAATAAGGACTGGGTAAGACTAGTGCCAGCCGCCGCGGTAATACTAGCGGTCCGAGTCGCAGCCATTTTTATTGGGTCTAAAACATCCGTAGCTTGCTTTGTAAGTCTCTTGTGAAATTTCACGTCTTAAGTGTGAAGCGCGCAAAAGGTACTGCAAAGCTAGAGACTGGAAGACGTAAGAAGTACGTTCAAAGTAGTGGTAAAATACTTTAATCTTGGACGGACTCACAACAGCGAAGGCATCTTACGAGGACAGTTCTGACAGTAAGGGATGAAGGCTAGGGGC…	d:Archaea(1.00),p:Nanoarchaeota(1.00),c:Nanoarchaeia(1.00),o:Woesearchaeales(1.00),f:SCGC_AAA011-D5(0.94),g:SCGC_AAA011-D5(0.94),s:uncultured_archaeon(0.93)
Otu3670	0	0	0	0	0	0.0004788	0	CCAGCCTATGGGGTGCTGCAGTTAGGAATATTCTGCAATGCGCGCAAGCGTGACAGATTGAGCCAGAGTGCTTTTCTATTTGAAAAGCTTTTATGAAATGTAAAAAGTTTCAAGAATAAGGACTGGGTAAGACTAGTGCCAGCCGCCGCGGTAATACTAGCGGTCCAAGTCGCAGCCATTTTTATTGGGTCTAAAACATCCGTAGCTTGTTTGATAAGTTTCCTGTGAAATTTTATCTCTTAAAGATAAAGCATGCAGGAAGTACTGTCAAACTAGAGGCTGGAAGACGTGAGAAGTACAACCAAAGTAGCGGTAAAATGTTCTGATCTTGGTTGGACTCACAATAGCGAAGGCATCTCACGAGGACAGTTCTGACAGTAAGGGATGAAGGCTAGGGGC…	d:Archaea(1.00),p:Nanoarchaeota(1.00),c:Nanoarchaeia(1.00),o:Woesearchaeales(1.00),f:SCGC_AAA011-D5(1.00),g:SCGC_AAA011-D5(1.00),s:uncultured_archaeon(1.00)
Otu2812	0	0	0	0	0	0.0002873	0	CCAGCCTATGGGTGGCAGCAGTTAGGAATAATCTACAATGCGCGTAAGCGTGATAGTTTGAGCCAGAGTGTTTTCCAAAATTGGACAACTTTTGTGAAATGTAAAAAGTTTCACGAATAAGGACTGGGTAAGACTAGTGCCAGCCGCCGCGGTAATACTAGCGGTCCAAGTCGCAGCCATTTTTATTGGGTCTAAAACATCCGTAGCTTGTTTTGTAAGTCTCTTGTGAAATTTTATATCTTAAATATAGGGCGTGCAAGAGGTACTGCAAAACTAGAGACTGGAAGACGTAGGAAGTACGATTAAAGTAGTGGTAAAATGCGTTAATCTTAATCGGACTCACAATAGCGAAGGCATCCTACGAGGACAGTTCTGACAGTAAGGGATGAAAGCTAGGGG…	d:Archaea(1.00),p:Nanoarchaeota(1.00),c:Nanoarchaeia(1.00),o:Woesearchaeales(1.00),f:SCGC_AAA011-D5(0.98),g:SCGC_AAA011-D5(0.98),s:uncultured_archaeon(0.94)
Otu2997	0	0	0	0	0	0.0002873	0	CCAGCCTATGGGGGGCTCCAGTTAGGAATATTCTGCAATGCGCGAAAGCGTGACAGATTGAGTCAGAGTGCTTTTCATTCGAAAAGCTTTTGTGAAATGTAAAAAGTTTCACGAATAAGGACTGGGTAAGACTAGTGCCAGCCGCCGCGGTAATACTAGCGGTCCAAGTCGCAGCCATTTTTATTGGGTCTAAAACACCCGTAGCTTGCTTGATAAGTCTCCTGTGAAATTTTGTATCTTAAATACAAAGCGCGCGGGAGGTACTGTCGAGCTAGAGACTGGAAGACGTAAGAAGTACGTTCTAAGTAGCGGTAAAATGTGTTAATCTAGAACGGACTCACAATAGCGAAGGCATCTTACGAGGACAGTTCTGACAGTAAGGGATGAAGGCTAGGGGCG…	d:Archaea(1.00),p:Nanoarchaeota(1.00),c:Nanoarchaeia(1.00),o:Woesearchaeales(1.00),f:SCGC_AAA011-D5(0.99),g:SCGC_AAA011-D5(0.99),s:uncultured_archaeon(0.89)
Otu1734	0	0	0	0	0	0.0001915	7.825e-05	CCAGCCTACGGGAGGCACCAGTCGGGAAAATTTTGCAATGCGCGCAAGCGTGACAAAGCAAGCCAGAGTGTTTCTCTTATTAGAGAAACTTTTGTCAGCTGTAAGAAGGCTGACGAATAAGGACTGGGCAAGACCGGTGCCAGCCGCCGCGGTAATACCGGCGGTCCAAGTCGCAGCCACAATTATTGGGTCTAAAACATCCGTAGCTTGTTTTATAAGTCTCTTGTGAAATCTTATCTCTCAAAGATAAGGCGTGCAAGAGATACTGTAAGACTAGAGACTGGAAGACGTAGCGAGTACGATCGAGGTAATGGTAAAATATGTTAATCTTGATTGGACTAACAATGGCGAAGGCACGCTACGAGGACAGATCTGACAGTGAGGGATGAAGGCTAGGGG…	d:Archaea(1.00),p:Nanoarchaeota(0.91),c:Nanoarchaeia(0.91),o:Woesearchaeales(0.91),f:SCGC_AAA011-D5(0.54),g:SCGC_AAA011-D5(0.54),s:uncultured_archaeon(0.29)
Otu2967	0	0	0	0	0	0.0005746	0	CCAGCCTACGGGTCGCAGCAGTTAGGAATAATCTACAATGCGCGCAAGCGTGATAGTTTGAGCCAGAGTGCTTTTCAATTAGAAAAGCTTTTGTGAAATGTAAAAAGTTTCACGAATAAGGACTGGGTAAGACTAGTGCCAGCCGCCGCGGTAATACTAGCGGTCCGAGTCGCAGCCATTTTTATTGGGTCTAAAACATCCGTAGCTTGTCTAGTAAGTCTCTTGTGAAATTTTGTATCTCAAATACAGAGCGTGCAAGAGGTACTACTAGGCTAGAGACTGGGAGACGTAAGAAGTACGTTCAAAGTAGCGGTTAAATGTGTTAATCTTGAACGGACTCACAAGAGCGAAGGCATCTTACGAGAACAGTTCTGACAGTCAGGGATGAAGGCTAGGGGC…	d:Archaea(1.00),p:Nanoarchaeota(0.98),c:Nanoarchaeia(0.98),o:Woesearchaeales(0.98),f:SCGC_AAA011-D5(0.79),g:SCGC_AAA011-D5(0.79),s:uncultured_archaeon(0.84)
Otu4579	0	0	0	0	0	9.577e-05	7.825e-05	CCAGCCTACGGGGGGCTGCAGTTAGGAATATTTTGCAATGCGCGCAAGCGTGACAAATTGAGCCAGAGTGCTTCTCATATTTGAGAAGCTTTTGCCAAATGTAAAAAGTTTGGCGAATAAGGACTGGGTAAGACTAGTGCCAGCCGCCGCGGTAATACTAGCGGTCCAAGTCGCAGCCATTTTTATTGGGTCTAAAACATCCGTAGCTTGTTTGATAAGTTTCTTGTGAAATTTTGTATCTCAAATACAGAGCGTGCAAGAAGTACTGTCAAACTAGAGACTGGAAGACGTAGGAAGTACGTTCGAAGTAGCGGTAAAATGTGTTAATCTCGAACGGACTCACAATAGCGAAGGCATCCTACGAGGACAGTTCTGACAGTAAGGGATGAAAGCTAGGGG…	d:Archaea(1.00),p:Nanoarchaeota(1.00),c:Nanoarchaeia(1.00),o:Woesearchaeales(1.00),f:SCGC_AAA011-D5(1.00),g:SCGC_AAA011-D5(1.00),s:uncultured_archaeon(0.91)
Otu3945	0	0	0	0	0	0.0001915	0	CCAGCCTATGGGATGCTCCAGTTAGGAATATTCTACAATGCGCGAAAGCGTGATAGATTGAGTCAGAGTGTTTTTCTTTTTGAAAAGCTTTTGCCAAATGTAAAAAGTTTGGCGAATAAGGACTGGGTAAGACTAGTGCCAGCCGCCGCGGTAATACTAGCGGTCCAAGTCGCAGCCATTTTTATTGGGTCTAAAACATCCGTAGCTTGCTTGATAAGTTTCCTGTGAAATTTTATGTCTTAAACATGAAGCGTGCAGGAAGTACTGTTAAGCTAGAGACTGGAAGACGTAAGAAGTACGTTCGAAGTAGCGGTAAAATGTGTTAATCTCGGACGGACTCACAACAGCGAAGGCATCTTACGAGAACAGTTCTGACAGTAAGGGATGAAGGCTAGGGGC…	d:Archaea(1.00),p:Nanoarchaeota(1.00),c:Nanoarchaeia(1.00),o:Woesearchaeales(1.00),f:SCGC_AAA011-D5(1.00),g:SCGC_AAA011-D5(1.00),s:uncultured_archaeon(0.78)
Otu5559	0	0	0	0	0	0.0001915	0	CCAGCCTATGGGATGCACCAGTTAGGAATATTTTGCAATGCGCGCAAGCGTGACAAATTGAGCCAGAGTGTTTTCCTTTTTGGAAAACTTTTGTGAAATGTAAAAAGTTTCACGAATAAGGACTGGGTAAGACTAGTGCCAGCCGCCGCGGTAATACTAGCGGTCCAAGTCGCAGCCATTTTTATTGGGTCTAAAACATCCGTAGCTTGCTTGATAAGTTTCCTGTGAAATTTTATCTCTTAAAGATAAAGCGTGCAGGAAGTACTGCCAAGCTAGAGACTGGTAGACGTAAGAAGTACGATCAAAGTAGCGGTAAAATGTTTTGATCTTGGTCGGACTCACAATAGCGAAGGCATCTTACGAGGACAGTTCTGACAGTAAGGGATGAAGGCTAGGGGC…	d:Archaea(1.00),p:Nanoarchaeota(0.99),c:Nanoarchaeia(0.99),o:Woesearchaeales(0.99),f:SCGC_AAA011-D5(0.98),g:SCGC_AAA011-D5(0.98),s:uncultured_archaeon(0.95)
Otu2781	0	0	0	0	0	0.0001915	0	CCAGCCTATGGGGCGCTGCAGTTAGGAATAATCTACAATGCGCGAAAGCGTGATAGTTTGAGCCAGAGTGCTTGCCAAATTGGTGAGCTTTTGTAAAATGTAAAAAGTTTTTCGAATAAGGACTGGGTAAGACTAGTGCCAGCCGCCGCGGTAATACTAGCGGTCCAAGTCGCAGCCATTTTTATTGGGTCTAAAACATCCGTAGCTTGCTTTGTAAGTCTCTCGTGAAATTTCATATCTCAAGTATGGAGCGTGCAAGAGGTACTGCAGAGCTAGAGACTGGAAGACGTAAGAAGTATGTTCAAAGTAGCGGTAAAATGTTTTAATCTTGAACAGACTCACAATAGCGAAGGCATCTTACGAGGACAGTTCTGACAGTAAGGGATGAAGGCTAGGGGC…	d:Archaea(1.00),p:Nanoarchaeota(1.00),c:Nanoarchaeia(1.00),o:Woesearchaeales(1.00),f:SCGC_AAA011-D5(0.87),g:SCGC_AAA011-D5(0.87),s:uncultured_archaeon(0.74)
Otu5563	0	0	0	0	0	0.0002873	0	CCAGCCTATGGGGTGCTGCAGTTAGGAATAATCTACAATGCGCGCAAGCGTGATAGTTTGAATTGGAGTGCTTGTTCATATTTGGATAAGCTTTTGTGAAATGTAAAAAGTCTCACGAATAAGGACTGGGTAAGACTAGTGCCAGCCGCCGCGGTAATACTAGCGGTCCAAGTCGCAGCCATTTTTATTGGGTCTAAAACATCCGTAGCTTGTCTGATAAGTTTCTCGTGAAATCTTAATTCTCAAAATTAGGAAGTGCGAGAAGTACTGTCAGGCTAGAGACCGGAAGACGTAACGAGTACGTTCAAAGTAGCGGTAAAATGTGTTAATCTCGAACGGACTTACAAGAGCGAAGGCACGTTACGAGGACGGTTCTGACAGTCAGGGATGAAGGCTAGG…	d:Archaea(1.00),p:Nanoarchaeota(1.00),c:Nanoarchaeia(1.00),o:Woesearchaeales(1.00),f:SCGC_AAA011-D5(0.98),g:SCGC_AAA011-D5(0.98),s:uncultured_archaeon(0.65)
Otu4114	0	0	0	0	0	9.577e-05	0.0001565	CCAGCCTATGGGTGGCACCAGCTAGGGATCTTTTGCAATGCGCGCAAGCGTGACAAATTGGACCAGAGTGCTTCTCAACTGAGAAGCTTTTGCCAAATGTAAAAAGTTTGGCGAATAAGGACTGGGTAAGACTAGTGCCAGCCGCCGCGGTAATACTAGCGGTCCAAGTCGCAACCATTTTTATTGGGTCTAAAACATCCGTAGCTTGCTTAATAAGTTTCTTGTGAAATCTTATCTCTTAAAGATAAGGCGTGCAAGAAATACTATTGAGCTAGAGACTGGTAGACGTAGGAAGTACGATCAAAGTAGTGGTAAAATACATTAATCTTGACCGGACTCACAATAGCGAAGGCATCCTACGAGGACAGTTCTGACAGTAAGGGATGAAGGCTAGGGGCG…	d:Archaea(1.00),p:Nanoarchaeota(1.00),c:Nanoarchaeia(1.00),o:Woesearchaeales(1.00),f:SCGC_AAA011-D5(1.00),g:SCGC_AAA011-D5(1.00),s:uncultured_archaeon(0.71)
Otu1825	0	0	0	0	0	0.0001915	7.825e-05	CCAGCCTACGGGTGGCACCAGTCGAGAATTTTTTGCAATGCTCGCAAGTGTGACAAAGTGAACCAGAGTGTTTTTCATATTGAAAAACTTTTGTGAAATGTAAAAAGTTTCACGAATAAGGACTGGGTAAGACTAGTGCCAGCCGCCGCGGTAATACTAGCGGTCCAAGTCGCAGCCATTTTTATTGGGTCTAAAACATCCGTAGCTTGCTTGATAAGTTTCTTGTGAAATTTTATCTCTTAAAGATAGAACGTGCAAGAAGTACTGCCAAGCTAGAGACTGGAAGACGTAGGAAGTACGGTCAAAGTAGCGGTAAAATGTGTTAATCTTGATCGGACTCACAAGAGCGAAGGCATCCTACGAGGACAGTTCTGACAGTAAGGGATGAAGGCTAGGGGC…	d:Archaea(1.00),p:Nanoarchaeota(1.00),c:Nanoarchaeia(1.00),o:Woesearchaeales(1.00),f:SCGC_AAA011-D5(1.00),g:SCGC_AAA011-D5(1.00),s:uncultured_archaeon(0.85)
Otu5564	0	0	0	0	0	0.0001915	7.825e-05	CCAGCCTATGGGGGGCAGCAGTTAGGAATATTCTGCAATGCGCGCAAGCGTGACAGATTGAGCCAGAGTGCTTTTCTATTTGAAAAGCTTTTGTGAAATGTAAAAAGTTTCACGAATAAGGACTGGGTAAGACTAGTGCCAGCCGCCGCGGTAATACTAGCGGTCCAAGTCGCAGCCATTTTTATTGGGTCTAAAACATCCGTAGCTTGTTTGATAAGTTTCCTGTGAAATTTTATCTCTTAAAGGTAAAGCGTGCAAGAAGTACTGTCAAACTAGAGACTGGAAGACGTAGGAAGTACGATTAAAGTAACGGTAAAATGTGCTGATCTTAATCGGACTCACAACAGCGAAGGCATCCTACGAGGACAGTTCTGACAGTAAGGGATGAAGGCTAGGGGC…	d:Archaea(1.00),p:Nanoarchaeota(1.00),c:Nanoarchaeia(1.00),o:Woesearchaeales(1.00),f:SCGC_AAA011-D5(1.00),g:SCGC_AAA011-D5(1.00),s:uncultured_archaeon(0.94)
Otu1724	0	0	0	0	0	9.577e-05	0.0004695	CCAGCCTACGGGTGGCTGCAGCCGAGGAAATTTTACAATGCTCGAAAGAGTGATAGAATGAGTCAGAGTGTTTCTCTTAGAGAAACTTTTTTCTGATGTAAAAAATCAGAAGAATAAGGACTGGGCAAGACCGGTGCCAGCCGCCGCGGTAATACCGGCGGTCCAAGTCGCATCCACATTTATTGGGTCTAAAACATCCGTAGCTTGTTTTATAAGTCTTCTGTGAAATTTTATATCTTAAGTATAGAACGTGCAAGAGATACTATATTACTAGAGACCGGAAGACGCAAAGAGTATGATTAAGGTAGCGGTAAAATGTGTTAATCTTAATCAGACTAACAATAGCGAAGGCACTTTGCGAGTACGGTTCTGACAGTGAGGGATGAAGGCTAGGGGCGC…	d:Archaea(0.98),p:Nanoarchaeota(0.92),c:Nanoarchaeia(0.92),o:Woesearchaeales(0.92),f:SCGC_AAA011-D5(0.68),g:SCGC_AAA011-D5(0.68),s:uncultured_archaeon(0.10)
Otu7680	0	8.427e-06	0	0	0	9.577e-05	0	CCAGCCTATGGGGTGCAGCAGTTAGGAATATTCTGCAATGCGCGCAAGCGTGACAGATTGAACCAGAGTGCTTCTCAATAGAGAAGCTTTTGTCGAGTGTAAAAAGCTCGTCGAATAAGGACTGGGTAAGACTAGTGCCAGCCGCCGCGGTAATACTAGCGGTCCGAGTCGCAGCCATCTTTATTGGGTCTAAAACATCCGTAGCTTGCTCAGTAAGTTTCTTGTGAAATCTTATCTCTTAAAGATAGGGCGAGCAAGAAGTACCGCTAAGCTAGAGACTGGAAGACGTGAGAAGTACGTTCAAAGTAGCGGTAAAATGTGTTAATCTTGAACGGACTAACAATAGCGAAGGCATCTCACGAGGACAGTTCTGACAGTAAGGGATGAAGGCTAGGGGCG…	d:Archaea(1.00),p:Nanoarchaeota(1.00),c:Nanoarchaeia(1.00),o:Woesearchaeales(1.00),f:SCGC_AAA011-D5(1.00),g:SCGC_AAA011-D5(1.00),s:uncultured_archaeon(0.96)
Otu3741	0	0	0	0	0	9.577e-05	0.0002347	CCAGCCTATGGGGTGCAGCAGTTAGGAATATTCTGCAATGCGCGCAAGCGTGACAGATTGAACCAGAGTGTTTCTCAAATGAGAAGCTTTTATGCACTGTAAAAAAGTGTATGAATAAGGACTGGGTAAGACTAGTGCCAGCCGCCGCGGTAATACTAGCGGTCCAAGTCGCAGCCACATTTATTGGGTCTAAAACATCCGTAGCTCGCTTGATAAGTTTCCTGTGAAATTTCATCTCTTAAAGATGAAGCGTGCAGGAAGTACTGTCAAGCTAGAGACTGGAAGACGTAGGAAGTACGATCAAAGTAGCGGTAAAATGTGTTGATCTTGATCGGACTCACAATAGCGAAGGCATCCTACGAGGACAGTTCTGACAGTAAGGGATGAAGGCTAGGGGCG…	d:Archaea(1.00),p:Nanoarchaeota(1.00),c:Nanoarchaeia(1.00),o:Woesearchaeales(1.00),f:SCGC_AAA011-D5(1.00),g:SCGC_AAA011-D5(1.00),s:uncultured_archaeon(0.99)
Otu6844	0	8.427e-06	0	0	0	9.577e-05	0	CCAGCCTATGGGGGGCAGCAGTTAGGAATAATTTACAATGCGCGAAAGCGTGATAATTTGAGTCAGAGTGCGTTTCAATTTGAAATGCTTTTGTGAAATTTAAAACGTTTCACGAATAAGGACTGGGTAAGACTAGTGCCAGCCGCCGCGGTAATACTAGCGGTCCAAGTCGCAACCATTTTTATTGGGTCTAAAACATCCGTAGCTTGCTAAGTAAGTTCCTTGTGAAATTCCATATCTTAAATATGGAGCGGGCAGGGAATACTGCTTAGCTAGAGACTGGAAGACGTAAAGAGTACGTTTAAAGTAGCGGTAAAATATGTTAATCTTAAACGGACTTACAATAGCGAAGGCACTTTACGAGGACAGTTCTGACAGTAAGGGATGAAGGCTAGGGGC…	d:Archaea(1.00),p:Nanoarchaeota(0.99),c:Nanoarchaeia(0.99),o:Woesearchaeales(0.99),f:SCGC_AAA011-D5(0.97),g:SCGC_AAA011-D5(0.97),s:uncultured_archaeon(0.66)
Otu7857	0	0	0	0	0	0.0001915	0	CCAGCCTACGGGGGGCTGCAGTTAAGAATCTTCTGCAATGCGCGCAAGCGTGACAGAGCGAGCCAGAGTGCTTTCCAATTGGAAAGCTTTTGTGAAATCTAAATAGTTTCACGAATAAGGACTGGGTAAGACTAGTGCCAGCCGCCGCGGTAATACTAGCGGTCCAAGTCGCAGCCATTTTTATTGGGTCTAAAACATCCGTAGCTTGCTTAATAAGTTTCTTGTGAAATTTCGTATCTCAAATATGAAGCGTGCAAGAAATACTGTTAAGCTAGAGACTGGAAGACGTAAGGAGTACGTTCGAAGTAGTGGTAAAATATGTTAATCTCGAACGGACTTACAACAGCGAAGGCACCTTACGAGGACAGTTCTGACAGTAAGGGATGAAGGCTAGGGGCG…	d:Archaea(1.00),p:Nanoarchaeota(1.00),c:Nanoarchaeia(1.00),o:Woesearchaeales(1.00),f:SCGC_AAA011-D5(0.95),g:SCGC_AAA011-D5(0.95),s:uncultured_archaeon(0.76)
Otu4687	0	0	0	0	0	0.0001915	0	CCAGCCTTGGGTGGCAGCAGTTAGGAGTATTTTGCAATGCGCGCAAGCGTGACAAATTGAGCCAGAGTGTTTTCCTTTTTGGAAAACTTTTATGCACTGTAAAAAGGTGCAGGAATAAGGACTGGGTAAGACTAGTGCCAGCCGCCGCGGTAATACTAGCGGTCCAAGTCGCAGCCATTTTTATTGGGTCTAAAACATCCGTAGCTTGCTTTTTAAGTTTCTTGTGAAATTTTGTATCTCAAATACGAAGCGTGCAAGAAGTACTGGAAAGCTAGAGACTGGAAGACGTGAGAAGTACGATCAAAGTAGCGGTAAAATGTTTTGATCTTGATCGGACTCACAATAGCGAAGGCATCTCACGAGGACAGTTCTGACAGTAAGGGATGAAGGCTAGGGGCG…	d:Archaea(1.00),p:Nanoarchaeota(1.00),c:Nanoarchaeia(1.00),o:Woesearchaeales(1.00),f:SCGC_AAA011-D5(0.99),g:SCGC_AAA011-D5(0.99),s:uncultured_archaeon(0.98)
Otu4767	0	0	0	0	0	0.0002873	0	CCAGCCTACGGGTCGCAGCAGTTAGGAATAATCTACAATGCGCGAAAGCGTGATAGTTTGAGCCAGAGTGCTTTCCAAATTGGAAAGCTTTTGTGAAATATAAAAAGTTTCACGAATAAGGACTGGGTAAGACTAGTGCCAGCCGCCGCGGTAATACTAGCGGTCCAAGTCGCAGCCATTTTTATTGGGTCTAAAACATCCGTAGCTTGCTTAATAAGTTTCCTGTGAAATTTTATGTCTTCAGCATAAACCGCGCAGGAAGTACTGTTAAGCTAGAGACTGGAAGACGTAGGAAGTACGACCAAAGTAGCGGTAAAATGCGTTAATCTTGATCGGACTCACAATAGCGAAGGCATCCTACGAGGACAGTTCTGACAGTAAGGGATGAAAGCTAGGGGC…	d:Archaea(1.00),p:Nanoarchaeota(1.00),c:Nanoarchaeia(1.00),o:Woesearchaeales(1.00),f:SCGC_AAA011-D5(1.00),g:SCGC_AAA011-D5(1.00),s:uncultured_archaeon(0.93)
Otu9381	0	0	0	0	0	0.0002873	0	CCAGCCTATGGGGGGCTGCAGTTAGGAATAATCTACAATGCGCGCAAGCGTGATAGTTTGAGCCAGAGTGCGTTTCTTTTTGAAACGCTTTTGTGAAATGTAAAAAGTTTCACGAATAAGGACTGGGTAAGACTAGTGCCAGCCGCCGCGGTAATACTAGCGGTCCAAGTCGCAGCCATTTTTATTGGGTCTAAAACATCCGTAGCTTGTTTGATAAGTCTCTTGTGAAATTCTGTATCTTAAGTATAGAGCGTGCAAGAGGTACTGTTAAACTAGAGACTGGAAGACGTAAGAAGTATGTTCATAGTAACGGTAAAATGTGTTAATCATGAACAGACTAACAATAGCGAAGGCATCTTACGAGTACAGTTCTGACAGTAAGGGATGAAGGCTAGGGGC…	d:Archaea(1.00),p:Nanoarchaeota(0.99),c:Nanoarchaeia(0.99),o:Woesearchaeales(0.99),f:SCGC_AAA011-D5(0.95),g:SCGC_AAA011-D5(0.95),s:uncultured_archaeon(0.77)
Otu3047	0	0	0	0	0	0.0002873	0	CCAGCCTATGGGGGGCTGCAGTTAGGAATAATCTACAATGCACGCAAGTGTGATAGTTTGAGCCAGAGTGTTTCTCATTGAGAAACTTTTGTGAAATGTAAATAGTTTCGCGAATAAGGACTGGGTAAGACTAGTGCCAGCCGCCGCGGTAATACTAGCGGTCCAAGTCGCAGCCATTTTTATTGGGTCTAAAACATCCGTAGCTTGCTTGGTAAGTTCCTTGTGAAATCCCATCCCTCAAAGATGGGGCGTGCAAGAAATACTACCGAGCTAGAGACTGGAAGACGTGAGAAGTACGTTCGAAGTAGCGGTTAAATGTGTTAATCTCGGACGGACTTACAAGAGCGAAGGCATCTCACGAGGACAGTTCTGACAGTAAGGGATGAAGGCTAGGGGCGC…	d:Archaea(1.00),p:Nanoarchaeota(1.00),c:Nanoarchaeia(1.00),o:Woesearchaeales(1.00),f:SCGC_AAA011-D5(0.99),g:SCGC_AAA011-D5(0.99),s:uncultured_archaeon(0.76)
Otu1809	0	0	0	0	0	0.0002873	7.825e-05	CCAGCCTACGGGAGGCACCAGTTAGGAATTTTCTGCAATGCGCGCAAGCGTGACAGAGTGAACCAGAGTGCTTTTCAAATTGAAAAGCTTTTGCCAAATGTAAAAAGTTTGGCGATTAAGGACTGGGTAAGACTAGTGCCAGCCGCCGCGGTAATACTAGCGGTCCAAGTCGCAGCCATTTTTATTGGGTCTAAACATCCGTAGCTTGCTTAATAAGTTCTCTGTGAAATCTTATCTCTTAAAGATAAGGCATGCGGAGAATACTGTTGAGCTAGAGACCGGAAGACGTAGGAAGTATAGTCAAAGTAGTGGTAAAATACTTTAATCTTGACTAGACTCACAATAGCGAAGGCATCCTACGAGTACAGTTCTGACAGTAAAGGATGAAGGCTAGGGGCG…	d:Archaea(1.00),p:Nanoarchaeota(1.00),c:Nanoarchaeia(1.00),o:Woesearchaeales(1.00),f:SCGC_AAA011-D5(1.00),g:SCGC_AAA011-D5(1.00),s:uncultured_archaeon(0.67)
Otu3745	0	0	0	0	0	9.577e-05	7.825e-05	CCAGCCTACGGGATGCTGCAGTTAGGAATCATCTACAATGCGCGCAAGCGTGATAGTTTGAGCCAGAGTGCGTTCCATTTGGAATGCTTTTGTGGAATGTAAAAAGTTCCACGAATAAGGACTGGGTAAGACTAGTGCCAGCCGCCGCGGTAATACTAGCGGTCCGAGTCGCAGCCATCTTTATTGGGTCTAAAACATCCGTAGCTTGTTTGATAAGTTTCCTGTGAAATCTGGTTTCTCAAGAATTGGGCGTGCAGGAAATACTGTCAAGCTAGAGACTGGGAGACGTGGGGAGTATGTTCGAAGTAGCGGTTAAATGTTTTAATCTCGGACAGACTAACAATTAGCGAAGGCACCCCTCGAGAACAGTTCTGACAGTCAGGGATGAAGGCTAGGGTC…	d:Archaea(1.00),p:Nanoarchaeota(1.00),c:Nanoarchaeia(1.00),o:Woesearchaeales(1.00),f:SCGC_AAA011-D5(1.00),g:SCGC_AAA011-D5(1.00),s:uncultured_archaeon(0.75)
Otu4750	0	0	0	0	0	0.0001915	0	CCAGCCTATGGGTTGCTGCAGTTGAGAATTTTTTGCAATGCACGCAAGTGTGACAAAGTGAGCCAGAGTGCTTTCCATATTGGAAAGCTTTTGTGAAATGTAAAAAGTTTCACGAATAAGGACTGGGTAAGACTAGTGCCAGCCGCCGCGGTAATACTAGCGGTCCAAGTCGCAGCCATTTTTATTGGGTCTAAAACATCCGTAGCTTGCTTGAAAAGTTTCTTGTGAAATCTTATTTCTTAAAAATAGGACGTGCAAGAAGTACTCTTAAGCTAGAGACTGGAAGACGTAGGAAGTACGATTAAAGTAGCGGTAAAATGTGTTAATCTTAATCGGACTCACAATAGCGAAGGCATCCTACGAGGACAGTTCTGACAGTAAGGGATGAAGGCTAGGGGC…	d:Archaea(1.00),p:Nanoarchaeota(1.00),c:Nanoarchaeia(1.00),o:Woesearchaeales(1.00),f:SCGC_AAA011-D5(0.99),g:SCGC_AAA011-D5(0.99),s:uncultured_archaeon(0.91)
Otu4749	0	0	0	0	0	9.577e-05	7.825e-05	CCAGCCTATGGGGTGCAGCAGTTAGGAATATTCTGCAATGCGCGCAAGCGTGACAGATTGAGCCAGAGTGCGTTTCAATTGAAACGCTTTTATGAAATGTAAAAAGTTTCATGAATAAGGACTGGGTGAGACTAGTGCCAGCCGCCGCGGTAATATTAGCGGTCCGAGTCGCAGCCATTTTTATTGGGTCTAAAACATCCGTAGCTTGCTTGATAAGTCTCTTGTGAAATTCTATGTCTTAAACATAGAGCGGGCATGAGGTACTATTGAGCTAGAGATTGGAAGACGTAGGAAGTACGGCAAAAGTAACGGTAAAATGTGCTAATCTTTGTCGGACTAACAATAGCGAAGGCATCTTACGAGTACAGTTCTGACAGTAAGGGATGAAGGCTAGGGGCG…	d:Archaea(1.00),p:Nanoarchaeota(1.00),c:Nanoarchaeia(1.00),o:Woesearchaeales(1.00),f:SCGC_AAA011-D5(1.00),g:SCGC_AAA011-D5(1.00),s:uncultured_archaeon(0.98)
Otu1788	0	0	0	0	0	0.0001915	0	CCAGCCTATGGGTTGCTCCAGTTAGGAATAATCTACAATGCGCGCAAGCGTGATAGTTTGAGCCAGAGTGCTTTCCAATTTGGAAAGCTTTTGTGAAATGTAAAAAGTTTTACGAATAAGGACTGGGTAAGACTAGTGCCAGCCGCCGCGGTAATACTAGCGGTCCAAGTCGCAGCCATTTTTATTGGGTCTAAAACATCCGTAGCTTGCTTGATAAGTTTCTTGTGAAATTTGACGTCTTAAGCGTTGAGCGCGCAAGAAGTACTATTAAGCTAGAGACTGGTAGACGTAAGAAGTACGTTCGAAGTAATGGTAAAATATGTTAATCTCGAACGGACTCACAATAGCGAAGGCATCTTACGAGGACGGTTCTGACAGTAAGGGATGAAGGCTAGGGGC…	d:Archaea(1.00),p:Nanoarchaeota(1.00),c:Nanoarchaeia(1.00),o:Woesearchaeales(1.00),f:SCGC_AAA011-D5(0.98),g:SCGC_AAA011-D5(0.98),s:uncultured_archaeon(0.94)
Otu4709	0	0	0	0	0	0.0002873	0	CCAGCCTACGGGTGGCAGCAGTTAGGAATATTCTGCAATGCGCGAAAGCGTGACAGATTGAGTCAGAGTGCTTTTCATTCGAAAAGCTTTTATGGAATGTAAAAAGTTCCACGAATAAGGACTGGGTAAGACTAGTGCCAGCCGCCGCGGTAATACTAGCGGTCCAAGTCGCAGCCATTTTTATTGGGTCTAAAACATCCGTAGCTTGCTTGATAAGTCTCCTGTGAAATTTTATATCTTAAATATGAAACGTGCAAGAGGTACTGTTAAGCTAGAGACTGGAAGACGTAAGAAGTATGTTCTAAGTAACGGTAAAATGTGTTAATCTGGGACAGACTCACAATAGCGAAGGCATCTTACGAGGACAGTTCTGACAGTAAGGGATGAAGGCTAGGGGCG…	d:Archaea(1.00),p:Nanoarchaeota(1.00),c:Nanoarchaeia(1.00),o:Woesearchaeales(1.00),f:SCGC_AAA011-D5(0.99),g:SCGC_AAA011-D5(0.99),s:uncultured_archaeon(0.76)
Otu4093	0	0	0	0	0	0	0.000313	CCAGCCTACGGGGCGCACCAGGTAGGAATATTTTGCAATGCGCGCAAGCGTGACAAATTGAGCCAGAGTGTTTTTCATATTGAAAAGCTTTTATGAAATGTAAAAAGTTTCATGAATAAGGACTGGGTAAGACTAATGCCAGCCGCCGCGGTAATACTAGCGGTCCAAGTCGCAACCATTTTTATTGGGTCTAAAACATCCGTAGCTTGCTTAGTAAGTTTCCTGTGAAATTTTATATCTTAAATATAAAACGCGCAAGAAGTACTGCTGAGCTAGAGATTGGAAGACGTGAGAAGTATGTTCAAAGTAGCGGTAAAATGTGTTAATCTTGAACAGACTCACAACAGCGAAGGCATCTCACGAGGACAGTTCTGACAGTAAGGGATGAAGGCTAGGGGC…	d:Archaea(1.00),p:Nanoarchaeota(1.00),c:Nanoarchaeia(1.00),o:Woesearchaeales(1.00),f:SCGC_AAA011-D5(0.96),g:SCGC_AAA011-D5(0.96),s:uncultured_archaeon(0.80)
Otu8522	0	0	0	0	0	0	0.0001565	CCAGCCTATGGGGGGCAGCAGTTAGGTATAATTTGCAATGCGCGCAAGCGTGACAATTTGAATCAGAGTGCGTCTCAATTGAGACGCTTTTATGCACTGTAAAAAGGTGCAGGAATAAGGACTGGGTAAGACTAGTGCCAGCCGCCGCGGTAATACTAGCGGTCCAAGTCGCAGCCATTTTTATTGGGTCTAAAACATCCGTAGCTTGCTTTGTAAGTCCCTTGTGAAATTTTACATCTCAAATGTAGAGCGAGCAAGAGATACTGCAAAGCTAGAGACTGGAAGACGTAAGAAGTATGTTCAAAGTAATGGTAAAATATGTTAATCTTGAACAGACTCACAATAGCGAAGGCATCTTACGAGGACAGTTCTGACAGTAAGGGATGAAGGCTAGGGGCG…	d:Archaea(1.00),p:Nanoarchaeota(0.98),c:Nanoarchaeia(0.98),o:Woesearchaeales(0.98),f:SCGC_AAA011-D5(0.88),g:SCGC_AAA011-D5(0.88),s:uncultured_archaeon(0.81)
Otu11879	0	0	0	0	0	0	0.0001565	CCAGCCTATGGGGGGCAGCAGTTAGGAATATTCTGCAATGCGCGCAAGCGTGACAGATTGAGCCAGAGTGCTTTTCAAATTGAAAAGCTTTTATGAAATGTAAAAAGTTTTGTGAATAAGGACTGGGTAAGACTAGTGCCAGCCGCCGCGGTAATACTAGCGGTCCAAGTCGCAGCCATTTTTATTGGGTCTAAAACATCCGTAGCTTGCTTGATAAGTTTCCTGTGAAATCCTGCCTCTTAAAGGTAAGATATGCAAGAAGTACTGTCAAGCTAGAGACTGGAAGACGTAGGAAGTATGTTTAAAGTAGTGGTAAAATACGTTAATCTTAAACAGACTAACAAGAGCGAAGGCATCCTACGAGGACAGCTCTGACAGTAAGGGATGAAGGCTAGGGGC…	d:Archaea(1.00),p:Nanoarchaeota(1.00),c:Nanoarchaeia(1.00),o:Woesearchaeales(1.00),f:SCGC_AAA011-D5(0.98),g:SCGC_AAA011-D5(0.98),s:uncultured_archaeon(0.94)
Otu9838	0	0	0	0	0	0	0.0001565	CCAGCCTACGGGGGGCACCAGTTAGGAATATTTTACAATGCACGCAAGTGTGATAAATTGAGCTAGAGTGTCTGTCAAATGACAGACTTTTGTGAAATGTAAAAAGTTTTACGAATAAGGACTGGGTAAGACTAGTGCCAGCCGCCGCGGTAATACTAGCGGTCCGAGTCGCAGCCATTTTTATTGGGTCTAAAACATCCGTAGCTTGCTTGATAAGTTCCTCGTGAAATTCTAATTCTCAAAATTAGAAAGTGCGAGGAGTACTATTGAGCTAGAGACTGGAAGACGTAAGGAGTATGTTTGAAGTAGCGGTAAAATGTGTTAATCTCAAACAGACTCACAATAGCGAAGGCATCTTACGAGGACAGTTCTGACAGTAAGGGATGAAGGCTAGGGGCG…	d:Archaea(1.00),p:Nanoarchaeota(1.00),c:Nanoarchaeia(1.00),o:Woesearchaeales(1.00),f:SCGC_AAA011-D5(1.00),g:SCGC_AAA011-D5(1.00),s:uncultured_archaeon(0.85)
Otu4805	0	0	0	0	0	0	0.000313	CCAGCCTATGGGGCGCAGCAGTTAGGAATAATCTACAATGCGCGAAAGCGTGATAGTTTGAGCCAGAGTGTGTTCCATTTGGAATACTTTTGTGAAATGTAAAAAGTTTCACGAATAAGGACTGGGTAAGACTAGTGCCAGCCGCCGCGGTAATACTAGCGGTCCGAGTCGCAGCCATTTTTATTGGGTCTAAAACATCCGTAGCTTGTTTGATAAGTCTCTTGTGAAATTTTGTATCTTAAGTACAAAGCGTGCAAGAGGTACTGTCAAGCTAGAGACTGGAAGACGTAGGAAGTATGTTCAAAGTAGCGGTAAAATGTGTTGATCTTGAACAGACTAACAATAGCGAAGGCATCCTACGAGTACAGTTCTGACAGTAAGGGATGAAGGCTAGGGGCG…	d:Archaea(1.00),p:Nanoarchaeota(1.00),c:Nanoarchaeia(1.00),o:Woesearchaeales(1.00),f:SCGC_AAA011-D5(0.89),g:SCGC_AAA011-D5(0.89),s:uncultured_archaeon(0.76)
Otu1914	0	0	0	0	0	0	0.0001565	CCAGCCTATGGGGGGCAGCAGTTAGGAATCTTTTGCAATGCGCGCAAGCGTGACAAATTGAACTAAAGTGTTTTCCAAATTGGAAAACTTTTGTGAAATGTAAAAAGTTTCACGAATAAGGACTGGGTAAGACTAGTGCCAGCCGCCGCGGTAATACTAGCGGTCCAAGTCGCAGCCATTTTTATTGGGTCTAAAACATCCGTAGCTTGCTTGATAAGTTTCTTGTGAAATCTTAATTCTTAAAATTAAGAAGTGCAAGAAAGACTACTAAGCTAGAGACTGGAAGACGTAAGAAGTATGTTTGAAGTAGCGGTAAAATGTGTTAATCTCGGACAGACTCACAACAGCGAAGGCATCTTACGAGGACAGTTCTGACAGTAAGGGATGAAGGCTAGGGGC…	d:Archaea(1.00),p:Nanoarchaeota(1.00),c:Nanoarchaeia(1.00),o:Woesearchaeales(1.00),f:SCGC_AAA011-D5(0.99),g:SCGC_AAA011-D5(0.99),s:uncultured_archaeon(0.92)
Otu516	0	5.056e-05	0	0	0	0	0	CCAGCCTACGGGGTGCAGCAGCTAGGAATAATCTACAATGCACGAAAGTGTGATAGTTTGAGCCAGAGTGCTTTTCTTTTTGAAAAGCTTTTATGAAATGTAAAAAGTTTCACGAATAAGGACTGGGTAAGACTAGTGCCAGCCGCCGCGGTGATACTAGCGGTCCAAGTCGCAGCCATTTTTATTGGGTCTAAAACATCCGTAGCTTGCCGGGTAAGTTTCTTGTGAAATTTCATATCTCAAATATGAAGCGCGCAGGAAGTACTACCTGGCTAGAGACCGGAAGACGTAAGAAGTACGTTCAAAGTAGCGGTTAAATGTGTTAATCTTGAACGGACTTACAATAGCGAAGGCATCTTACGAGTACGGTTCTGACAGTAAGGGATGAAGGCTAGGGGC…	d:Archaea(1.00),p:Nanoarchaeota(1.00),c:Nanoarchaeia(1.00),o:Woesearchaeales(1.00),f:SCGC_AAA011-D5(0.98),g:SCGC_AAA011-D5(0.98),s:uncultured_archaeon(0.74)
Otu362	0	7.584e-05	0	0	0	0	0	CCAGCCTACGGGTGGCACCAGCTAGGAATAATCTACAATGCGCGCAAGCGTGATAGTTTGAGTCAGAGTGCTTTCCATTTGGAAAGCTTTTGCGAAATGTAAATAGTTTCACGAATAAGGACTGGGTAAGACTAGTGCCAGCCGCCGCGGTAATACTAGCGGTCCAAGTCGCAGCCATTTTTATTGGGTCTAAAACATCCGTAGCTTGTCTGATAAGTTTCTTGTGAAATTTTGTATCTCAAATACAGAGCGTGCGAGAAGTACTGTCAGGCTAGAGACTGGAAGACGTGAAGAGTACGTTCGGAGTAGCGGTAAAATGTGTTAATCCCGAACGGACTTACAATAGCGAAGGCACTTCACGAGGACAGTTCTGACAGTAAGGGATGAAGGCTAGGGGCG…	d:Archaea(1.00),p:Nanoarchaeota(1.00),c:Nanoarchaeia(1.00),o:Woesearchaeales(1.00),f:SCGC_AAA011-D5(0.99),g:SCGC_AAA011-D5(0.99),s:uncultured_archaeon(0.81)
Otu3494	0	5.056e-05	0	0	0	0	0	CCAGCCTACGGGGGGCAGCAGTTAAGAATAATTTACAATGCGCGCAAGCGTGATAATTTGAGCCAGAGTGCTTCTCACATGAGAAGCTTTTGTTAAATGTAAAAAGTTTAACGAATAAGGACTGGGTAAGACTAGTGCCAGCCGCCGCGGTAATACTAGCGGTCCGAGTCGCAGCCATTTTTATTGGGTCTAAAACATCCGTAGCTTGCTTGATAAGTTTCTTGTGAAATTTTATATCTCAAATATGAAGCGTGCAAGAAGTACTGTCAAGCTAGAGACTGGTAGACGTAAGAAAGTACGTTCAGAGTAGCGGTAAAATGTGTTAATCCTGAACGGACTCACAATAGCGAAGGCATCTTACGAGAACAGTTCTGACAGTAAGGGATGAAGGCTAGGGGC…	d:Archaea(1.00),p:Nanoarchaeota(1.00),c:Nanoarchaeia(1.00),o:Woesearchaeales(1.00),f:SCGC_AAA011-D5(0.97),g:SCGC_AAA011-D5(0.97),s:uncultured_archaeon(0.88)
Otu4667	0	1.685e-05	0	0	0	0	0	CCAGCCTACGGGGTGCAGCAGTTAGGAATAATTTACAATGCACGCAAGTGTGATAATTTGAGTCAGAGTGCGTTTCATTTGAAACGCTTTTGTGAAATGTAAAAAGTTTCACGAATAAGGACTGGGTAAGACTAGTGCCAGCCGCCGCGGTAATACTAGCGGTCCAAGTCGCAGCCATTTTTATTGGGTCTAAAACATCCGTAGCTTGTTTGATAAGTTTCTTGTGAAATTTTGTATCTTAAATACAGAGCGTGCAAGAAGTACTGTCAAGCTAGAGACTGGGAGACGTAAGAAGTACGGCCAAAGTAGCGGTTAAATGTGTTAATCTTGGTTGGACTTACAATAGCGAAGGCATCTTACGAGAACAGTTCTGACAGTCAGGGATGAAGGCTAGGGGCG…	d:Archaea(1.00),p:Nanoarchaeota(0.99),c:Nanoarchaeia(0.99),o:Woesearchaeales(0.99),f:SCGC_AAA011-D5(0.92),g:SCGC_AAA011-D5(0.92),s:uncultured_archaeon(0.60)
Otu6314	0	2.528e-05	0	0	0	0	0	CCAGCCTATGGGTTGCAGCAGTTAGGAATAATCTACAATGCACGAAAGTGTGATAGTTTGAGCCAGAGTGCTTTTCAAATTGAAAAGCTTTTGTCAAATCTAAAACGTTTGACGAATAAGGACTGGGTAAGACTAGTGCCAGCCGCCGCGGTAATACTAGCGGTCCGAGTCGCAGCCATTTTTATTGGGTCTCAAACATCCGTAGCTTGTTTAGTAAGTTTCTTGTGAAATTCCATATCTCAAATATGGAGCGTGCAAGAAGTACTGCTAAGCTAGAGACCGGTAGACGTAAGAAGTACGTTAGAAGTAGTGGTAAAATATTTTAATCTCTAACGGACTCACAATAGCGAAGGCATCTTACGAGAACGGTTCTGACAGTAAGGGATGAAGGCTAGGGGC…	d:Archaea(1.00),p:Nanoarchaeota(1.00),c:Nanoarchaeia(1.00),o:Woesearchaeales(1.00),f:SCGC_AAA011-D5(0.97),g:SCGC_AAA011-D5(0.97),s:uncultured_archaeon(0.69)
Otu8000	0	2.528e-05	0	0	0	0	0	CCAGCCTATGGGGGGCTGCAGTTAAGAATAATCTACAATGCGCGAAAGCGTGATAGTTTGAGCCAGAGTGATTCTCATTGAGAATCTTTTGTGGAATGTAAAAAGTTCTTCGAATAAGGACTGGGTAAGACTAGTGCCAGCCGTCGCGGTAATACTAGCGGTCCAAGTCGCAGCCATTTTTATTGGGTCTAAAACATCCGTAGCTTGCTTGATAAGTCCCTTGTGAAATCCCACGTCTCAAGCGTGGGGCGGGCAAGGGGTACTGTCAAGCTAGAGACTGGGGGACGTGAGCAGTACGTTCGAAGTATCGGTAAAATGAGTTAATCTCGGACGGACTCACAATAGCGAAGGCAGCTTACGAGAACAGTTCTGACAGTAAGGGATGAAAGCTAGGGGCGC…	d:Archaea(1.00),p:Nanoarchaeota(1.00),c:Nanoarchaeia(1.00),o:Woesearchaeales(1.00),f:SCGC_AAA011-D5(0.99),g:SCGC_AAA011-D5(0.99),s:uncultured_archaeon(0.53)
Otu7536	0	3.371e-05	0	0	0	0	0	CCAGCCTATGGGTTGCTCCAGCTGAGGATCTTTTACAATGCACGCAAGTGTGATAGAGCGAGCCAGAGTGTTGTTCTTAGAACAACTTTTATCTACTGTAAAAAGGCAGATGAATAAGGACTGGGCAAGACCGGTGCCAGCCGCCGCGGTAATACCGGCGGTCCAAGTTGCATCCATTTTTATTGGATCTAAAACATCCGTAGCTTGCTTTGTAAGTTTCTTGTGAAATCTCATGTCTCAAGCATGAGGCTTGCAAGAAATACTGCATAGCTAGAGACCGGAAGACGTAAGGAGTATGATTGAGGTAGCGGTAAAATGTGTTAATCTTGATCAGACTAACAACGGCGAAGGCACCTTACGAGTACGGATCTGACAGTCAGGGATGAAGGCTAGGGGCGC…	d:Archaea(1.00),p:Nanoarchaeota(0.98),c:Nanoarchaeia(0.98),o:Woesearchaeales(0.98),f:SCGC_AAA011-D5(0.32),g:SCGC_AAA011-D5(0.32),s:uncultured_archaeon(0.59)
Otu8398	0	3.371e-05	0	0	0	0	0	CCAGCCTATGGGGTGCAGCAGTTAAGAATAATCTACAATGCGCGCAAGCGTGATAGTTTGAATCAGAGTGTGTTTCAATTTGAAATGCTTTTGTGAAATGTAAATAGTTTCACGAATAAGGACTGGGTAAGACTAGTGCCAGCCGCCGCGGTAATACTAGCGGTCCAAGTCGCAGCCATTTTTATTGGGTCTAAAACATCCGTAGCTTGCTCGATAAGTTTCTTGTGAAATTTTATGTCTTAAACGTAAAACGTGCAAGAAGTACTGTCAAGCTAGAGACTGGAAGACGTGAGAAGTACGTTCGAAGTAGCGGTAAAATGTGTTAATCTCGGACGGACTCACAATAGCGAAGGCATCTCACGAGGACAGTTCTGACAGTAAGGGATGAAGGCTAGGGGC…	d:Archaea(1.00),p:Nanoarchaeota(1.00),c:Nanoarchaeia(1.00),o:Woesearchaeales(1.00),f:SCGC_AAA011-D5(0.99),g:SCGC_AAA011-D5(0.99),s:uncultured_archaeon(0.98)
Otu8365	0	2.528e-05	0	0	0	0	0	CCAGCCTACGGGTTGCTGCAGTTAGGCATAATCTACAATGCGCGCAAGCGTGATAGTTTGAGCCAGAGTGCTTATTTTTAATAGGCTTTTGCTAAATTTAAAACGTTTAGCGAATAAGGACTGGGTAAGACTAGTGCCAGCCGCCGCGGTAATACTAGCGGTCCAAGTCGCAGCCATTTTTATTGGGTCTAAAACATCCGTAGCTTGCTTGGTCAGTCCCTTGTGAAATCTCATGTCTTAAACATGAGGCGTGCGGGGGGTACTACCAAGCTAGAGACTGGGAGACGTAAGAAGTACGTTCTAAGTAGCGGTAAAATGTTTTAATCTAGAACGGACTCACAATAGCGAAGGCATCTTACGAGAACAGATCTGACAGTCAGGGATGAAGGCTAGGGGCGC…	d:Archaea(1.00),p:Nanoarchaeota(1.00),c:Nanoarchaeia(1.00),o:Woesearchaeales(1.00),f:SCGC_AAA011-D5(0.98),g:SCGC_AAA011-D5(0.98),s:uncultured_archaeon(0.82)
Otu1251	0	3.371e-05	0	0	0	0	0	CCAGCCTATGGGGGGCTGCAGGTAGGAATCTTTTACAATGCACGCAAGTGTGATAAATCGAGTTGAAGTGCCTTCCATTGGAAGGCTTTTGCCAAATGTAAAAAGTTTGGCGAATAAGGACTGGGTAAGACTAGTGCCAGCCGCCGCGGTAATACTAGCGGTCCAAGTCGCAGCCATTTTTATTGGGTCTAAAACATCCGTAGCTTGTTTAGCAAGTTTCCTGTGAAATCTTGTCTCTTAAGGGCAAGGCGAGCAGAAAATACTACTAAGCTAGAGACTGGAAGACGTAACAAGTACATTCAGAGTAACGGTTAAATGTGTTAATCCTGAGTGGACTAACAATAGCGAAGGCATGTTACGAGGATAGTTCTGACAGTAAGGGATGAAGGCTAGGGGCGC…	d:Archaea(1.00),p:Nanoarchaeota(0.99),c:Nanoarchaeia(0.99),o:Woesearchaeales(0.99),f:SCGC_AAA011-D5(0.96),g:SCGC_AAA011-D5(0.96),s:uncultured_archaeon(0.51)
Otu2066	0	2.528e-05	0	0	0	0	0	CCAGCCTACGGGTTGCAGCAGTTAAGAATAATCTACAATGCGCGCAAGCGTGATAGTTTGAGCCAGAGTGATTCTCATTGAGAATCTTTTGTGAAATGTAAAAAGTTTCACGAATAAGGACTGGGTAAGACTAGTGCCAGCCGCCGCGGTAATACTGGCGGTCCGAGTCGCAGCCATTTTTATTGGGTCTAAAACATCCGTAGCTTGCTTAATAAGTTCCTTGTGAAATTTCATGTCTCAAGCATGGAGCGCGCAAGGAGTACTATTAGGCTAGAGACTGGAAGACGTAGGAAGTACGATTAAAGTAGCGGTAAAATGTGTTAATCTTAATCGGACTCACAACAGCGAAGGCATCCTACGAGTACAGTTCTGACAGTAAGGGATGAAAGCTAGGGGCGC…	d:Archaea(1.00),p:Nanoarchaeota(0.97),c:Nanoarchaeia(0.97),o:Woesearchaeales(0.97),f:SCGC_AAA011-D5(0.96),g:SCGC_AAA011-D5(0.96),s:uncultured_archaeon(0.75)
Otu4899	0	5.056e-05	0	0	0	0	0	CCAGCCTATGGGATGCTCCAGTTAGGAATAATCTACAATGCGCGGAAGCGTGATAGTTTGAGTCAGAGTGCGTTCCAATTTGGAATGCCTCTGTGAAATGTAAAAAGTTTCACGAATAAGGACTGGGTAAGACGAGTGCCAGCCGCCGCGGTAATACTCGCGGTCCAAGTCGCAGCCATTTTTATTGGGTCTAAAACATCCGTAGCTTGCTTAGCAAGTTCCTTGTGAAATTCCATATCTTAAATATGGAGCGTGCAGGGAGTACTACTAAGCTAGAGACTGGAAGACGTAACGAGTACGTTCTAAGTAATGGTAAAATATGTTAATCTAGAACGGACTAACAATAGCGAAGGCACGTTACGAGGACAGTTCTGACAGTAAGGGATGAAGGCTAGGGGC…	d:Archaea(1.00),p:Nanoarchaeota(1.00),c:Nanoarchaeia(1.00),o:Woesearchaeales(1.00),f:SCGC_AAA011-D5(1.00),g:SCGC_AAA011-D5(1.00),s:uncultured_archaeon(0.15)
Otu8073	0	3.371e-05	0	0	0	0	0	CCAGCCTACGGGTTGCAGCAGCTAGGAATAATCTACAATGCGCGCAAGCGTGATAGTTTGAGCCAGAGTGCGTTTCTATTGAAACGCTTTTGTGAAATGTAAAAAGTTTTTCGAATAAGGACTGGGTAAGACTAGTGCCAGCCGCCGCGGTAATACTAGCGGTCCAAGTCGCAGCCATTTTTATTGGGTCTAAAACATCCGTAGCTTGCTTGATAAGTTTCTTGTGAAATTTTGTATCTTAAATACAGAGCGTGCAAGAAGTACTACCAAGCTAGAGACTGGAAGACGTAAGAAGTACGTTCGAAGTAACGGTAAAATGTGTTAATCTCGAGCGGACTCACAATAGCGAAGGCATCTTACGAGGACAGTTCTGACAGTAAGGGATGAAGGCTAGGGGCG…	d:Archaea(1.00),p:Nanoarchaeota(1.00),c:Nanoarchaeia(1.00),o:Woesearchaeales(1.00),f:SCGC_AAA011-D5(1.00),g:SCGC_AAA011-D5(1.00),s:uncultured_archaeon(0.93)
Otu11642	0	1.685e-05	0	0	0	0	0	CCAGCCTATGGGGCGCACCAGTTAGGAATAATCTACAATGCGCGCAAGCGTGATAGTTTGAATCAAAGTGCGCTTCAATTTGAAGTGCTTTTGTGAAATGTAAAAAGTTTCACGAATAAGGACTGGGTAAGACTAGTGCCAGCCGCCGCGGTAATACTAGCGGTCCGAGTCGCAGCCATTTTTATTGGGTCTAAAACATCCGTAGCTTGCTTAGTAAGTTCCTTGTGAAATCCCATATCTCAAGTATGGGACGCGCAGGGAGTACTGCTATAGCTAGAGACTGGGAGACGTAAGAAGTACGTTCAAAGTAATGGTAGAATATGTTGATCTTGAACGGACTCACAATAGCGAAGGCATCTTACGAGAACAGTTCTGACAGTAAGGGATGAAGGCTAGGGG…	d:Archaea(1.00),p:Nanoarchaeota(1.00),c:Nanoarchaeia(1.00),o:Woesearchaeales(1.00),f:SCGC_AAA011-D5(0.98),g:SCGC_AAA011-D5(0.98),s:uncultured_archaeon(0.62)
Otu3303	0	3.371e-05	0	0	0	0	0	CCAGCCTATGGGGGGCAGCAGTGAGGAATAATCTACAATACGCGCAAGCGTGATAGTTTGAGCCAGAGTGCGTTCCACATTGGAACGCTTTTGTGAAATGTAAGAAGTTTTTCGAATAAGGACTGGGTAAGACTAGTGCCAGCCGCCGCGGTAATACTAGCGGTCCAAGTCGCAGCCATTTTTATTGGGTCTAAAACATCCGTAGCTTGCTTAGTAAGTCCCTTGTGAAATTTCATATCTCAAGTATGGAGCGCGCAAGGGGTACTGCTAAGCTAGAGACTGGAAGACGTAGGAAGTACGGGCAAAGTAGCGGTAAAATGCGTTAATCTTGTTCGGACTTACAATAGCGAAGGCATCCTACGAGTACAGATCTGACAGTAAGGGATGAAAGCTAGGGGC…	d:Archaea(1.00),p:Nanoarchaeota(1.00),c:Nanoarchaeia(1.00),o:Woesearchaeales(1.00),f:SCGC_AAA011-D5(0.99),g:SCGC_AAA011-D5(0.99),s:uncultured_archaeon(0.86)
Otu3050	0	0	0	0	9.836e-05	0.0007661	0	CCAGCCTATGGGGTGCTCCAGTCGAGTATCTTTTACAATGCGCGCAAGCGTGATAAAGCGAGCCAGAGTGTTTTTCTATAATGAAAAACTTTTGTTAGCTGCAAAAAGGCTAACGAATAAGGACTGGGCAAGACCGGTGCCAGCCGCCGCGGTAATACCGGCGGTCCAAGTCGCAGCCACAATTATTGGGTCTAAAACATCCGTAGCCTGCTTTGAAAGTCTCCTGTGAAATTCTGTCTCTCAAGGATAGGGCGTGCAAGAGATACTTCAAGGCTAGAGACTGGAGGATGTGAAGAGTACGGTCAAGGTAGTGGTAAAATACGTTGATCTTGATTGGACTAACAACAGCGAAGGCACTTCACAAATACAGTTCTGACAGTGAGGGATGAAGGCTAGGGG…	d:Archaea(1.00),p:Nanoarchaeota(0.93),c:Nanoarchaeia(0.93),o:Woesearchaeales(0.93),f:SCGC_AAA011-D5(0.35),g:SCGC_AAA011-D5(0.35),s:uncultured_euryarchaeote(0.22)
Otu648	0	0.0002781	0	0	0.0003934	0	0	CCAGCCTATGGGGGGCAGCAGTCGAGGAAATTTTACAATGCTCGAAAGAGTGATAGGATGAGTCAGAGTGTTTCTCTTAGAGAAACTTTTGTTTATTGTAAAAAGACAGGCGAATAAGGACTGGGCAAGACCGGTGCCAGCCGCCGCGGTAATACCGGCGGTCCAAGTCGTATCCACATTTATTGGGTCTAAAACATCCGTAGCTTGTTTTGCAAGTCTCTTGTGAAATCCTATATCTCAAATATAGGGCGTGCAAGAGATACTGCATTGCTAGAGACCGGAAGACGTAAGGAGTACGATCGAGGTAGCGGTAAAATGTGTTAATCTCGATCGGACTAACAATGGCGAAGGCACCTTACGAGTACGGATCTGACAGTGAGGGATGAAGGCTAGGGGCGC…	d:Archaea(1.00),p:Nanoarchaeota(0.95),c:Nanoarchaeia(0.95),o:Woesearchaeales(0.95),f:SCGC_AAA011-D5(0.48),g:SCGC_AAA011-D5(0.48),s:uncultured_euryarchaeote(0.38)
Otu4261	0	8.427e-06	0	0	9.836e-05	0	0	CCAGCCTATGGGATGCAGCAGCTGAGGAAATTTTACAATGCTCGAAAGAGTGATAAAATAAGCCAGAGTGTTTCTCTTAGAGAAACTTTTATCTGCTGTAAAAAGGCAGATGAATAAGGACTGGGCAAGACCGGTGCCAGCCGCCGCGGTAATACCGGCGGTCCGAGTCGCATCCACATTTATTGGGTCTAAAACATCCGTAGCTTGTTTTGTAAGTTTCTTGTGAAATCTCATATCTCAAGTATGAGGCATGCAAGAAATACTGCAATACTAGAGACTGGAAGGCGTAAAGAGTACGATTAAGGTAGCGGTAAAATGTGTTAATCTTAATCGGACTAACAATGGCGAAGGCACTTTACGAGTACAGATCTGACAGTGAGGGATGAAGGCTAGGGGCGC…	d:Archaea(0.98),p:Nanoarchaeota(0.94),c:Nanoarchaeia(0.94),o:Woesearchaeales(0.94),f:SCGC_AAA011-D5(0.19),g:SCGC_AAA011-D5(0.19),s:uncultured_euryarchaeote(0.38)
Otu2845	0	0	0	0	0.0001967	0	0	CCAGCCTATGGGGTGCTGCAGGCGAGGAACTTTTACAATGCTCGCAAGAGTGATATAATAAACCAGAGTGTTTCTCTTAGAGAAACTTTTTTCTGCTGTAAAAAGGCAGACGAATAAGGACTGGGCAAGACCGGTGCCAGCCGCCGCGGTAATACCGGCGGTCCAAGTCGCATCCACATTTATTGGGTCTAAAACATTCGTAGCTTGCTTTGTAAGTCTCTTGTGAAATCTCATGTCTCAAGCATGGGGCGCGCAAGAGGTACTGCATTGCTAGAGACCGGAAGACGCAAAGGGTACAGTTAAGGTAGCGGTAAAATGTGTTAATCTTAATCGGACTAACAATGGCGAAGGCACTTTGCGAGTACGGATCTGACAGTGAGGGATGAAGGCTAGGGGCGC…	d:Archaea(0.98),p:Nanoarchaeota(0.91),c:Nanoarchaeia(0.91),o:Woesearchaeales(0.91),f:SCGC_AAA011-D5(0.25),g:SCGC_AAA011-D5(0.25),s:uncultured_euryarchaeote(0.16)
Otu4682	0	0	0	0	0	0.0001915	0	CCAGCCTATGGGACGCTGCAGTCGGGGAACTTTTGCAATGCGCGCAAGCGTGACAAAGTGAGTCAGAGTGTTTTTCTTATTAGAGAAACTTCTGTCAACTGTAAAAAGGTTGACGAATAAGGACTGGGAGAGACCGGTGCCAGCCGCCGCGGTAATACCGGCGGTCCAAGTTGCAGCCATTATTATTGGGTCTAAAACATCCGTAGTTTGTTTTGCAAGTCTCTTGTGAAATCTTGTATCTTAAATACAAGGCGTGCAAGAGATACTGCATTACTAGAGACCGGAAGACGTAGTGAGTACAGTTGAGGTAGCGGTAAAATGCGTTAATCTTAATTGGACTAACAATTGGCGAAGGCACACTACGAGGACGGATCTGACAGTGAGGGATGAAGGCCAGGG…	d:Archaea(1.00),p:Nanoarchaeota(1.00),c:Nanoarchaeia(1.00),o:Woesearchaeales(1.00),f:SCGC_AAA011-D5(0.42),g:SCGC_AAA011-D5(0.42),s:uncultured_euryarchaeote(0.43)
Otu441	0	6.741e-05	0	0	0	0.0007661	0.0001565	CCAGCCTATGGGAGGCAGCAGTCGAGGAAATTTTACAATGCTCGCAAGAGTGATAGAATAAGCCAGAGTGTTCCATTTAATGGAACTTTTGTCAACTGTAAAAAAGTTGACGAATAAGGACTGGGCAAGACCGGTGCCAGCCGCCGCGGTAATACCGGCGGTCCAAGTCGTATCCACATTTATTGGGTCTAAAACATTCGTAGCTTGTTTGATAAGTCTCTTGTGAAATCCTATATCTCAAGTATAGGGCGTGCAAGAGATACTGTCTTACTAGAGACCGGAAGACGTAAGGAGTATGGTTGAGGTAGCGGTAAAATGTGTTAATCTCAATTAGACTAACAATGGCGAAGGCACCTTACGAGTACGGATCTGACAGTGAGGGATGAAGGCTAGGGGCGC…	d:Archaea(1.00),p:Nanoarchaeota(0.94),c:Nanoarchaeia(0.94),o:Woesearchaeales(0.94),f:SCGC_AAA011-D5(0.40),g:SCGC_AAA011-D5(0.40),s:uncultured_euryarchaeote(0.54)
Otu9364	0	0	0	0	0	9.577e-05	0.0001565	CCAGCCTACGGGGGGCTGCAGTTAGGAATAATCTACAATGCGCGAAAGCGTGATAGTTTGAGTCAGAGTGCGTTTCAATTTGAAATGCTTTTGTGCACTGTAAAAAGGTGCACGAATAAGGACTGGGTAAGACGAGTGCCAGCCGCCGCGGTAATACTCGCGGTCCAAGTCGCAACCATTTTTATTGGGTCTAAAACATCCGTAGCTTGCTTCTTAAGTTCCTTGTGAAATTCCATATCTTAAATATGGAGCGCGCAGGGAGTACTGGGAAGCTAGAGACTGGAAGACGGAACGAGTACGTTTAAAGTAGCGGTAAAATGTGTTAATCTTAAACGGACTAACAATAGCGAAGGCACGTTCCGAGGACAGTTCTGACAGTAAGGGATGAAGGCTAGGGGC…	d:Archaea(1.00),p:Nanoarchaeota(1.00),c:Nanoarchaeia(1.00),o:Woesearchaeales(1.00),f:SCGC_AAA011-D5(0.99),g:SCGC_AAA011-D5(0.99),s:uncultured_euryarchaeote(0.58)
Otu9858	0	0	0	0	0	0.0004788	0	CCAGCCTACGGGGGGCACCAGTCGGGGAACTTTTGCAATGCACGAAAGTGTGACAAAGCAAGCCAGAGTGTTTCTTTTATTAAAGAAACTTTTGTCAGCTGTAAAAAGGCTGACGAATAAGGACTGGGCAAGACCGGTGCCAGCCGCCGCGGTAATACCGGCGGTCCAAGTCGCAGCCATTATTATTGGGTCTAAAACATCCGTAGCTTGTTCTGCAAGTCTCTTGTGAAATCTTATATCTCAAGTATAAGGCGTGCAAGAGATACTGCATTACTAGAGACCGGAAGACGTAACGAGTACGATTGAGGTAGTGGTAAAATACGTTAATCTTGATCGGACTAACAATGGCGAAGGCACGTTACGAGGACGGATCTGACAGTAAGGGATGAAGGCCAGGGG…	d:Archaea(1.00),p:Nanoarchaeota(0.95),c:Nanoarchaeia(0.95),o:Woesearchaeales(0.95),f:SCGC_AAA011-D5(0.44),g:SCGC_AAA011-D5(0.44),s:uncultured_euryarchaeote(0.50)
Otu8896	0	0	0	0	0	0.0001915	0	CCAGCCTATGGGTGGCAGCAGTCGGGGATTTTTTGCAATGCGCGCAAGCGTGACAAAGCGAGCCAGAGTGTTTCTATTTATAAGAAACTTTTGTCAGCTGTAAAAAAGCTGACGAATAAGGACTGGGCAAGACTGGTGCCAGCCGCCGCGGTAATACCAGCGGTCCAAGTCGCAGCCTTTTTTATTGGGTCTAAAACATCCGTAGCTTGTTTTGTAAGTCTTTTGTGAAATTCTGTCTCTTAAGGACAGAGCGTGCAAGAGATACTGCATCACTAGAGATCGGGGGATGTGAGGAGTACGGTCAAGGTAGTGGTAAAATACGTTAATCTTGATTGGACTAACAACAGCGAAGGCACCTCACAACAACGTTTCTGACAGTGAGGGATGAAGGCTAGGGGC…	d:Archaea(1.00),p:Nanoarchaeota(0.88),c:Nanoarchaeia(0.88),o:Woesearchaeales(0.88),f:SCGC_AAA011-D5(0.30),g:SCGC_AAA011-D5(0.30),s:uncultured_euryarchaeote(0.20)
Otu7920	0	0	0	0	0	0.0001915	0	CAGCCTATGGGGGGCAGCAGTTAGGAATCTTCTACAATGCGCGCAAGCGTGATAGAGTGAGCCAGAGTGTTTCTCAACATTGAGAAACTTTTGCCAAATGTAAACAGTTTGGCGAATAAGGACCGGGAAAGATTGGTGCCAGCCGCCGCGGTAATACCAGCGGTTCGAGTCGCAGCCACATTTATTGGGACTAAGACATCCGTAGCTTGCCTTGTAAGTCTCTTGTGAAATCCCACCTCTCAAAGGTGGGGCGTGCAGGAGATACTACATCGCTAGAGACCGGGAGACGTAAGGAGTACGGAAAGGGTATCGGTAAAATGAGTTGATCCTTTTTGGACTAACGATAGCGAAGGCACCTTACGAGAACGGATCTGACAGTCAGGGATGAAGGCCAGGGTC…	d:Archaea(1.00),p:Nanoarchaeota(1.00),c:Nanoarchaeia(1.00),o:Woesearchaeales(1.00),f:SCGC_AAA011-D5(0.38),g:SCGC_AAA011-D5(0.38),s:uncultured_euryarchaeote(0.27)
Otu1685	0	0	0	0	0	9.577e-05	0.0001565	CCAGCCTACGGGGGGCTCCAGTTAGGGATTTTTTGCAATGCACGAAAGTGTGACAAAGCGAGCCAGAGTGTTTTTCTTTATGAAAAACTTTTGTCAGCTGTAAAAAGGCTGACGAATAAGGAGTGGGTAAGACTGGTGCCAGCCGCCGCGGTAATACCAGCAGTCCAAGTCGCAGCCACAATTATTGGGTCTAAAACATCCGTAGCTTGTTTTGCAAGTCTTTTGTGAAATTTTATCTCTTAAGGATAAAGCGAGCAAGAGATACTACAAGACTAGAGACTGGAGGATGTGAGGAGTACGGCCGAGGTAGTAGTAAAATACGTTAATCTTGGTTGGACTAATAATAGCGAAGGCACCTCACAACGACAGTTCTGACAGTGAGGGATGAAGGCTAGGGGC…	d:Archaea(1.00),p:Nanoarchaeota(0.95),c:Nanoarchaeia(0.95),o:Woesearchaeales(0.95),f:SCGC_AAA011-D5(0.67),g:SCGC_AAA011-D5(0.67),s:uncultured_euryarchaeote(0.63)
Otu7484	0	1.685e-05	0	0	0	0	0	CCAGCCTACGGGGGGCAGCAGTCGAGGAAATTTTACAATGCTCGCAAGAGTGATAAAATAAGTCAGAGTGTTCCATTTAATGGAACTTTTTTCAACTGTAAAAAGGTTGACGAATAAGGACTGGGCAAGACCGGTGCCAGCCGCCGCGGTAATACCGGCGGTCCAAGTCGTATCCACATTTATTGGGTCTAAAACATCCGTAGCTTGTTTTACAAGTTTCTTGTGAAATCCTATGTCTCAAGCATAGGGCGTGCAAGAAATACTGTATCACTAGAGACCGGAAGACGTAAAGAGTACGATCAAGGTAGCGGTAAAATGTGTTAATCTTGATTGGACTAACAATGGCGAAGGCACTTTACGAGTACGGTTCTGACAGTCAGGGATGAAGGCTAGGGGCGC…	d:Archaea(1.00),p:Nanoarchaeota(0.88),c:Nanoarchaeia(0.88),o:Woesearchaeales(0.88),f:SCGC_AAA011-D5(0.54),g:SCGC_AAA011-D5(0.54),s:uncultured_euryarchaeote(0.40)
Otu4665	0	2.528e-05	0	0	0	0	0	CCAGCCTACGGGTGGCAGCAGTTAGGAATAATCTACAATGCTCGCAAGCGTGATAGTTTGAGCCAGAGTGATTCCCATTAGGGAATCTTTTATGGAATGTAAAAAGTTCCACGAATAAGGACTGGGTAAGACTAGTGCCAGCCGCCGCGGCAATACTAGCGGTCCAAGTCGCAGCCATTTTTATTGGGTCTAAAACATCCGTAGCTTGCTTGATAAGTTCCTTGTGAAATTCTGTATCTCAAATACAGAGCGCGCAAGAAATACTGTCAAGCTAGAGACTGGAAGACGGAAGGAGTACGTTCGAAGTAGCGGTAAAATGTGTTAATCTCGAGCGGACTTACAAGAGCGAAGGCACCTTCCGAGGACAGTTCTGACAGTAAGGGATGAAGGCCAGGGGCG…	d:Archaea(1.00),p:Nanoarchaeota(0.99),c:Nanoarchaeia(0.99),o:Woesearchaeales(0.99),f:SCGC_AAA011-D5(0.98),g:SCGC_AAA011-D5(0.98),s:uncultured_euryarchaeote(0.32)
Otu1423	0	6.741e-05	0	0	0	0	0	CCAGCCTATGGGTCGCTGCAGCCGAGGAACTTTTACAATGCGCGAAAGCGTGATCGAGTAAACCAGAGTGTTTCTCTTTGAGAAACTTTTGTCTGCTGTAAAAATGCAGACGAATAAGGACTGGGCAAGACCGGTGCCAGCCGCCGCGGTAATACCGGCGGTCCGAGTCGCATCCACATTTATTGGGTCTAAAACATCCGTAGCTTGTTGTGTAAGTCTCTTGTGAAATTCTATATCTCAAGTATAGAGCGTGCAAGAGATACTACTCAACTAGAGACCGGAAGACGTAAGGAGTACGATTAAGGTAGCGGTAAAATGTGTTAATCTTAATCGGACTAACAATGGCGAAGGCACCTTACGAGTACGGATCTGACAGTGAGGGATGAAGGCTAGGGGCGC…	d:Archaea(1.00),p:Nanoarchaeota(0.95),c:Nanoarchaeia(0.95),o:Woesearchaeales(0.95),f:SCGC_AAA011-D5(0.47),g:SCGC_AAA011-D5(0.47),s:uncultured_euryarchaeote(0.56)
Otu241	0	8.427e-05	0	0	0	0	0	CAGCCTATGGGGTGCAGCAGCCGAGGAACTTTTACAATGCTCGCAAGAGTGATCGAGTAAGCCAGAGTGTTTCTCTTAGAGAAACTTTTGTTTGCTGTAAAAATGCAGACGAATAAGGACTGGGCAAGACCGGTGCCAGCCGCCGCGGTAATACCGGCGGTCCGAGTCGCATCCACATTTATTGGGTCTAAAACATCCGTAGCTTGTTTTGTAAGTCTCTTGTGAAATCCCATGTCTCAAGCATGGGGCGTGCAAGAGATACTACATTACTAGAGACCGGAAGACGTAAAGAGTACGATTAAGGTAGCGGTAAAATGTGTTAATCTTAATTGGACTAACAATGGCGAAGGCACTTTACGAGTACGGATCTGACAGTGAGGGATGAAGGCTAGGGGCGCA…	d:Archaea(1.00),p:Nanoarchaeota(1.00),c:Nanoarchaeia(1.00),o:Woesearchaeales(1.00),f:SCGC_AAA011-D5(0.27),g:SCGC_AAA011-D5(0.27),s:uncultured_euryarchaeote(0.27)
Otu674	0	4.213e-05	0	0	0	0	0	CCAGCCTATGGGGGGCAGCAGTCGAGGAAATTTTACAATGCTCGAAAGAGTGATAAAATGAGTCAGAGTGTTTCTCTTAGAGAAACTTTTGTCTGCTGTAAAAAGGCAGACGAATAAGGACTGGGCAAGACCGGTGCCAGCCGCCGCGGTAATACCGGCGGTCCAAGTCGTATCCACATTTATTGGGTCTAAAACATCCGTAGCTTGTTTTACAAGTCTCTTGTGAAATCTTACATCTCAAATGTAAGGCGTGCAAGAGATACTGTATTACTAGAGACCGGAAGACGTAAAGAGTACGATTAAGGTAGCGGTAAAATGTGTTAATCTTAATCGGACTAACAATGGCGAAGGCACTTTACGAGTACGGATCTGACAGTGAGGGATGAAGGCTAGGGGCGC…	d:Archaea(1.00),p:Nanoarchaeota(0.96),c:Nanoarchaeia(0.96),o:Woesearchaeales(0.96),f:SCGC_AAA011-D5(0.51),g:SCGC_AAA011-D5(0.51),s:uncultured_euryarchaeote(0.37)
Otu6799	0	2.528e-05	0	0	0	0	0	CCAGCCTATGGGTCGCTGCAGTTAGGAATCTTTTACAATGCACGCAAGTGTGATAAATTGAGTTGGAGTGCTTTCCACTGGAAAGCTTTTGCCAAATGTAAAAAGTTTGGCGAATAAGGACTGGGTAAGACTAGTGCCAGCCGCCGCGGTAATACTAGCAGTCCAAGTCGCAGCCATTTTTATTGGGTCTAAAACATCCGTAGCTTGCTTGACAAGTTTCTTGTGAAATCTTGCCTCTCAAGGGTAGGGCGAGCAAGAAATACTATCAAGCTAGAGACTGGAAGACGTAACGAGTACGTTCGAAGTAGCGGTTAAATGTGTTAATCTCGAACGGACTAACAATAGCGAAGGCACGTTACGAGGACAGTTCTGACAGTAAGGGATGAAGGCTAGGGGCGC…	d:Archaea(1.00),p:Nanoarchaeota(1.00),c:Nanoarchaeia(1.00),o:Woesearchaeales(1.00),f:SCGC_AAA011-D5(0.99),g:SCGC_AAA011-D5(0.99),s:uncultured_euryarchaeote(0.43)
Otu6042	0	0	0	0	0.0001967	0	0	CCAGCCTATGGGTGGCTGCAGGCGCGAAAACTCTACAATGCACGCAAGTGTGATAGGGCAACCCCTCGTGCTTATCTAACGATAGGCTTTTTTCATGTTTAGTTCTCATGAAGAATAAGTGGTGGGTAAGACCGGTGCCAGCAGCCGCGGTAATACCGGCGCCACGAGTGGAGTTCGCTTTTATTGGGTCTAAAGTGTTCGTAGCTGGTTTGATAAGTCTCTTGTGAAATTTCTGTTGCTTAACTCAGAAACTGCAAGAGATACTGTCAAACTTGAGACCGGAAGAGGTAAGAAGTATTGTTTGGGTAGCGGTAAAATGCTATAATCCTTACAAGACTAACTAAGGCGAAGGCATCTTACTTGGACGGATCTGACAGTGAGGAACGAAAGCTGGGGGAG…	d:Archaea(1.00),p:Nanoarchaeota(1.00),c:Nanoarchaeia(1.00),o:Woesearchaeales(1.00),f:SCGC_AAA286-E23(1.00),g:SCGC_AAA286-E23(1.00),s:Euryarchaeota_archaeon(0.97)
Otu9638	0	8.427e-06	0	0	9.836e-05	0	0	CCAGCCTAATGGGACGCTGCAGGCGCGAAAACTCTACAATGCACGCAAGTGTGATAGGGTAACCCCTTGTGCGTATCGCGAGATACGCTTTTGTTATGTGTAATGAGCATATCGAATAAGTGGTGGGCAAGACTGGTGCCAGCAGCCGCGGTAATACCAGCGCCACAAGTGGGAATCGTTTTTATTGGGTCTAAAGCGTTCGTAGCTGGTTTGATAAGTCTCTTGTGAAAGTTCTATAGCTTAACATAGAAATTGCAAGAGATACTGTCTGACTTGAGACCGGGAGAGGTAAGAGGTATTGTTTGGGTAGCGGTAAAATGTTATAATCCTTACAGGACCAACTAAGGCGAAGGCATCTTACTAGAACGGATCTGACAGTGAGGAACGAAAGCTGGGGGA…	d:Archaea(1.00),p:Nanoarchaeota(0.96),c:Nanoarchaeia(0.96),o:Woesearchaeales(0.96),f:SCGC_AAA286-E23(0.88),g:SCGC_AAA286-E23(0.88),s:Euryarchaeota_archaeon(0.22)
Otu1427	0	7.584e-05	0	0	0.0001967	0	0	CCAGCCTATGGGGTGCTGCAGGCGCGAAACCTCTACAATGCACGCAAGTGTGATAGGGTAACCCCTCGTGCTTATCGAGAGATAGGCTTTTGTTAAATGTAATGTATTTAACGAATAAGTGGTGGGCAAGACCGGTGCCAGCAGCCGCGGTAATACCGGCGCCACGAGTGGAAATCATTTTTATTGGGTCTAAAGTGTTCGTAGCTGGTTTGATAAGTCTCTTGTGAAAGTTCTGCGGCTTAACTCAGAATCTGCAAGAGATACTGTCAAACTTGAGACCGGAAGGGGTGTGAAGTATTATTTGGGTAGCGGTAAAATGCTATAATCCTTATAAGACTAACTAAGGCGAAGGCATCACACTTGGACGGATCTGACAGTGAGGAACGAGAGCTGGGGGAG…	d:Archaea(1.00),p:Nanoarchaeota(1.00),c:Nanoarchaeia(1.00),o:Woesearchaeales(1.00),f:SCGC_AAA286-E23(1.00),g:SCGC_AAA286-E23(1.00),s:Euryarchaeota_archaeon(0.41)
Otu2055	0	0.000177	0	0	9.836e-05	0	0	CCAGCCTATGGGGTGCTGCAGGCGCGAAACCTCTACAATGCACGCAAGTGTGATAGGGCAACCCCTCGTGCTTACCTAACGGTAGGCTTTTGTTATGTGTAATGAGCATAACGAATAAGTGGTGGGCAAGACTGGTGCCAGCAGCCGCGGTAATACCAGCGCCACAAGTGGAGATCACTTTTATTGGGTCTAAAGAGTCCGTAGCTGGTTCGATAAGTCTCTTGTGAAATTTCTTTGGCTTAACCAAGAAATTGCAAGAGATACTGTCAGACTTGAGACCGGGAGAGGTGAAAGGTATTGTTTGGGTAGCGGTAAAATGCTATAATCCTTACAGGACCAACTAAGGCGAAGGCATTTCACTTGAACGGATCTGACAGTGAGGGACGAGAGCTAGGGGAG…	d:Archaea(1.00),p:Nanoarchaeota(1.00),c:Nanoarchaeia(1.00),o:Woesearchaeales(1.00),f:SCGC_AAA286-E23(0.95),g:SCGC_AAA286-E23(0.95),s:Euryarchaeota_archaeon(0.41)
Otu804	0	0.0001264	0	0	0	0	0	CCAGCCTATGGGTGGCAGCAGGCGCGAAAACTCTACAATGCACGCAAGTGTGATAGGGCAACCCCTCGTGCTTACCTAACGGTAGGCTTTTATTATGTGTAATGTGCATAACGAATAAGTGGTGGGCAAGACTGGTGCCAGCAGCCGCGGTAATACCAGCGCCACTAGTGGAGGTCATGTTTATTGGGTCTAAAGTGTCCGTAGCTGGTTTAAAAAGTTTCTTGTGAAATTTCTGTAGCTTAACTCAGAAATTGCAAGAAAAACTATTAGACTTGAGACCGGGAGGGGAGAGAGGTATTGTTTGGGTAGCGGTAAAATGTTATAATCCTTACAGGACCAACTAAGGCGAAGGCATCTCTCTTGAACGGATCCGACAGTGAGGGACGAGAGCTAGGGTAG…	d:Archaea(1.00),p:Nanoarchaeota(1.00),c:Nanoarchaeia(1.00),o:Woesearchaeales(1.00),f:SCGC_AAA286-E23(0.98),g:SCGC_AAA286-E23(0.98),s:uncultured_archaeon(0.30)
Otu7476	0	4.213e-05	0	0	0	0	0	CCAGCCTATGGGTTGCTCCAGGCGCGAAACCTTTACAATGCACGAAAGTGTGATAAGGGAACTCAAAGTGCTTTACTTAGGTAAGGCTTTTGCCAAAAGTAAATATTTTGGCGAATAAGTGGTGGGTAAGACGGGTGCCAGCCGCCGCGGTAACACCTGCGCCACAAGTGGCAACCATGATTATTGGGCCTAAAACGTCCGTAGCCGGTTTTGTAAGTCTTCTGTGAAATTGTTGAGCTTAACTTAACAACGTGCAGGAGATGCTGCAAAACTAGGAACTGGGGGGAGTCAGAAGAATTACAGGGGGAGCGGTAAAATGTTATAATCCCTGTAGGACTACCAGTGGCGAAAGCGTCTGACTAATACAGGTTCGACGGTGAGGGACGAAAGCCAGGGGAG…	d:Archaea(1.00),p:Nanoarchaeota(0.99),c:Nanoarchaeia(0.99),o:Woesearchaeales(0.99),f:Woesearchaeales(0.99),g:Woesearchaeales(0.99),s:Candidatus_Nomurabacteria(0.01)
Otu3345	0	1.685e-05	0	0	0	0	0	CCAGCCTATGGGGGGCTCCAGTCGAGGAAATTCTGCAATGCTCGCAAGAGTGACAGAATGAGCCAGAGTGTTCCATTTAATGGAACCTTTTTCTGTTGTAAAAAGACAGAAGAATAAGGACTGGGCAAGACCGGTGCCAGCCGCCGCGGTAATACCGGCGGTCCAAGTCGCATCCACATTTATTGGGTCTAAAACATCCGTAGCTTGTTTTGTAAGTTTCTTGTGAAATCCTATGTCTCAAGCATAGGGCGTGCAGGAAATACTACATCACTAGAGACCGGAAGACGTAACGAGTACGATAAAGGTAACGGTAAAATGTGTTAATCTTTATCGGACTAACAATGGCGAAGGCACGTTACGAGTACGGTTCTGACAGTCAGGGACGAAGGCTAGGGTCGC…	d:Archaea(1.00),p:Nanoarchaeota(0.95),c:Nanoarchaeia(0.95),o:Woesearchaeales(0.95),f:Woesearchaeales(0.38),g:Woesearchaeales(0.38),s:Candidatus_Pacearchaeota(0.34)
Otu10633	0.0002942	0	0	0	0	0	0	CCAGCCTATGGGACGCACCAGTCGCGAAACCTTTACACTACGCGCAAGCGTGATAAGGGGATCCTGAGTGCTCATGCTATGCATGGGCTTTTGCCAAGGGCAAATACCTTGGCGAATAAGTGGTGGACAAGACTGGTGCCAGCCGCCGCGGTAACCCCAGCGCCACGAGTGGGGATCGTATTTATTTGGCCTAAAGCGCCCGTAGCCGGACCGCTAAATCTCTTGTGAAATCGTCAAGCTTAACTTGACGGCGTGCAGGAGACACTAGCAGTCTAGGGACTGGGAGGCGTCAGATGTATGCAGGGGGGAGCAGTAAAATGCTATAATCCCCTGTAGACAACCTGTGGCGAAGGCGTCTGACGAGAACAGGTCCGACGGTCAGGGGCGAAAGCGAGGGGA…	d:Archaea(1.00),p:Nanoarchaeota(1.00),c:Nanoarchaeia(1.00),o:Woesearchaeales(1.00),f:Woesearchaeales(1.00),g:Woesearchaeales(1.00),s:marine_metagenome(0.92)
Otu4277	0	0	0	0	0.0002951	0	0	CCAGCCTACGGGGGGCTCCAGTAGCGGATCATTTACAATGCACGAAAGTGTGATAATGCGAACCAAAGTGCTTTTCGTTTAGAAAAGCTTTTCTTTAGTGTAAAAAACTAGAGGAATAAGGACTGGGAAAGACTGGTGCCAGCCGCCGCGGTAATACCAGCAGTTCAAGTCGCATCCCTTTTTATTGGGTCTAAAACATCCGTAGCTTGTCGTATAAGTCTCTTGTGAAATCCCACGTCTCAAGCGTGGGGCTTGCAGGAGATACTGTACGGCTAGAGATCGGTAGACGTAAGGAGTACGCCGGAGGTAACGGTTAAATGTGTTAATCTTCGGTGGACTAACAATGAGCGAAGGCACCTTACGAGGACGAATCTGACAGTGAGGGATGAAGGCCAGGGG…	d:Archaea(1.00),p:Nanoarchaeota(1.00),c:Nanoarchaeia(1.00),o:Woesearchaeales(1.00),f:Woesearchaeales(1.00),g:Woesearchaeales(1.00),s:marine_metagenome(0.47)
Otu4534	0	8.427e-06	0	0	9.836e-05	9.577e-05	0	CCAGCCTATGGGGCGCAGCAGGCGCGAAACCTTTACAGTGCACGCAAGTGTGATAGGGGGATCCCAAGTGCCTATGCTATGCATAGGCTTTTGCCAAGATTAAAACTCTTGGCGAATAAGTGGTGGGTAAGACTGGTGCCAGCCGCCGCGGTAACACCAGCGCCACGAGTGGCAATCACGTTTATTGGGCCTAAAGCGTCCGTAGCCGGTTTGGTAAATCCTTTGTGAAATCGTCAGGCTTAACTTGACGGCTTGCAGAGGACACTACCAAACTCGGGACCGGGAGGAGTCAGAAGTATTCAAGGGGGACCGGTAAAATGGTATAATCCCTTGAGGACTACCGATGGCGAAGGCATCTGACCAGAACGGATCCGACGGTGAGGGACGAAAGCCAGGGGA…	d:Archaea(1.00),p:Nanoarchaeota(1.00),c:Nanoarchaeia(1.00),o:Woesearchaeales(1.00),f:Woesearchaeales(1.00),g:Woesearchaeales(1.00),s:marine_metagenome(0.43)
Otu2763	0	8.427e-06	0	0	0.0007869	0	0	TCAGCCTACGGGGCGCTCCAGCAGCGAATCATTTACAATGCACGAAAGTGTGATAATGCGAGCCAAAGTGCCATTCTTTTTGAATGGCTTTTACCCACTGTAAAAAGGTGGGAGAATAAGGACTGGGAAAGACCGGTGCCAGCCGCCGCGGTAATACCGGCAGTTCAAGTAGCATCCATTTTTATTGGGTCTAAAACATCCGTAGCTTGTTAATTAAGTCTCTTGTGAAATCTCACGTCTCAAGCGTGAGGCTTGCAGGAGATACTGATTAGCTAGAGATCGGTAGACGTAAGCAGTACGCCGGAGGTAGTGGTAAAATACGTTAATCTTCGGTGGACTAACAATGAGCGAAGGCAGCTTACGAGGACGAATCTGACAGTCAGGGATGAAGGCCAGGGG…	d:Archaea(1.00),p:Nanoarchaeota(1.00),c:Nanoarchaeia(1.00),o:Woesearchaeales(1.00),f:Woesearchaeales(1.00),g:Woesearchaeales(1.00),s:marine_metagenome(0.48)
Otu3987	0	0	0	0	0.0006885	0	0	CCAGCCTATGGGAGGCAGCAGCAGCGAATCATTTACAATGCACGAAAGTGTGATAATGCGAGCCAAAGTGCCAATCATTTCGATTGGCTTTTACCCATTGTAAAAAAGTGGGAGAATAAGGACTGGGAAAGACCGGTGCCAGCCGCCGCGGTAATACCGGCAGTTCAAGTCGCATCCCTATTTATTGGGTCTAAAACATCCGTAGCTTGCTATATAAGTCTCTTGTGAAATCTCATGTCTCAAGCATGAGGCTTGCGGGAGATACTGTATAGCTAGAGATCGGTAGACGTAAGGAGTACGCCGGAGGTAGTGGTAAAATACGTTAATCTTCGGTGGACTAACAATGAGCGAAGGCACCTTACGAGGACGAATCTGACAGTCAGGGATGAAGGCCAGGGG…	d:Archaea(1.00),p:Nanoarchaeota(1.00),c:Nanoarchaeia(1.00),o:Woesearchaeales(1.00),f:Woesearchaeales(1.00),g:Woesearchaeales(1.00),s:marine_metagenome(0.48)
Otu1967	0	0.0001685	0	0	0.0006885	9.577e-05	0	CCAGCCTATGGGGGGCAGCAGCAGAGAATCTTTTACAATGCACGAAAGTGTGATAAAGCGAACCAAAGTGTTTCTCGTTTAGAGAAACTTTTTTCCACTGTAAAAATGTGGAAGAATAAGGACTGGGAAAGACTGGTGCCAGCCGCCGCGGTAATACCAGCAGTTCAAGTTGCATCCCTTTTTATTGGGTCTAAAACATCCGTAGCTTGCTATTTAAGTCCTTTGTGAAATCTCGTGTCTCATGCACGAGGCTTGCAGAGGATACTGAATAGCTAGAGATCGGTAGACGTAAGCAGTACGCCGGGGGTAATGGTAAAATATGTTAATCCTCGGTGGACTAACAATGAGCGAAGGCAGCTTACGAGGACGAATCTGACAGTGAGGGATGAAGGCCAGGGG…	d:Archaea(1.00),p:Nanoarchaeota(1.00),c:Nanoarchaeia(1.00),o:Woesearchaeales(1.00),f:Woesearchaeales(1.00),g:Woesearchaeales(1.00),s:marine_metagenome(0.91)
Otu11568	0	0	0	0	0.0001967	0	0	CCAGCCTACGGGTTGCAGCAGCTGCGAATCTTTTACAATGCACGAAAGTGTGATAAAGCGAACCAAAGTGTGTGCCGTACAGGTACACTTTTCCTTAGCGTAAAAACCTAGAGGAATAAGGACTGGGAAAGACCGGTGCCAGCCGCCGCGGTAACACCGGCAGTTCGAGTGGCATCCAACTTTATTGGGTCTAAAACATCCGTAGCTTGCCATATAAGTCTCTTGTGAAATCTCATGTCTCAAGCATGAGGCTTGCAGGAGATACTGTATGGCTAGAGACCGGTAGACGTAAGGAGTACGGGCAAGGTAATGGTAAAATATGTTAATCTTGCTTGGACTAACAATTTAGCGAAGGCACCTTACGAGGACGGATCTGACAGTCAGGGATGAAGGCCAGGG…	d:Archaea(1.00),p:Nanoarchaeota(1.00),c:Nanoarchaeia(1.00),o:Woesearchaeales(1.00),f:Woesearchaeales(1.00),g:Woesearchaeales(1.00),s:marine_metagenome(0.68)
Otu6704	0	8.427e-06	0	0	9.836e-05	0	0	CCAGCCTTATGGGGTGCAGCAGTCGCGGAACATTTACAATGCACGAAAGTGTGATAATGCGAACCAAAGTGTTTATCTTTTAGATAAACTTTTTCTTAGTGTAAAAACCTAGGAGAATAAGGACTGGGAAAGACTGGTGCCAGCCGCCGCGGTAATACCAGCAGTTCAAGTTGCATCCCTTTTTACTGGGTCTAAAACATCCGTAGCTTGCCGTTTAAGTCTCTTGTGAAATCTCGTGTCTCAAGCACGAGGCTTGCAGGAGATACTGAGCGGCTAGAGATCGGTAGACGTAAGGAGTACGCCGGAGGTAATGGTAAAATATGTTAATCTTCGGTGGACTAACAATGAGCGAAGGCACCTTACGAGGACGAATCTGACAGTGAGGGATGAAGGCCAGGG…	d:Archaea(1.00),p:Nanoarchaeota(1.00),c:Nanoarchaeia(1.00),o:Woesearchaeales(1.00),f:Woesearchaeales(1.00),g:Woesearchaeales(1.00),s:marine_metagenome(0.95)
Otu247	0	0.0008764	0	0	9.836e-05	9.577e-05	0	CCAGCCTATGGGGTGCAGCAGTCGCGGAACTTTTACAATGCACGCAAGTGTGATAAAGCAAACCAAAGTGTTTCTCGTTTAGAGAAACTTTTTCTTACTGTAAAAATGTAGGAGAATAAGGACTGGGAAAGACTGGTGCCAGCCGCCGCGGTAATACCAGCAGTTCAAGTTGCATCCCTTTTTATTGGGTCTAAAACATCCGTAGCTTGCCGTTTAAGTCTCTTGTGAAATCCTACGTCTCAAGCGTAGGGCTTGCAGGAGATACTGAGCGGCTAGAGATCGGTAGACGTAAGGAGTACGCCGGAGATAGTGGTAAAATACGTTAATCTTCGGTGGACTAACAATGAGCGAAGGCACCTTACGAGGACGAATCTGACAGTGAGGGATGAAGGCCAGGGG…	d:Archaea(1.00),p:Nanoarchaeota(1.00),c:Nanoarchaeia(1.00),o:Woesearchaeales(1.00),f:Woesearchaeales(1.00),g:Woesearchaeales(1.00),s:marine_metagenome(0.89)
Otu8290	0	1.685e-05	0	0	9.836e-05	0	0	CCAGCCTATGGGGTGCTGCAGGCGCGAAACCTCTACAATGCACGCAAGTGTGATAGGGGGATCCCAAGTGCTTATGCTTCGCATAGGCTTTTGCCAAAGCTAAATCCTTTGGCGAATAAGTGGTGGGCAAGACTGGTGCCAGCCGCCGCGGTAACACCAGCGCCACGAGTGGCAATCGCGTTTATTGGGCCTAAAGCGTCCGTAGCCGGTTCAGCAAATCTTTTGTGAAATCGTCAGGCTTAACTTGACGGATTGCAGAAGACACTACTGAACTCGGGACTGGGAGGAGTCAGAAGTATTTTGGGGGGACCGGTAAAATGGTATAATCCCCAAAGGACTACCGATGGCGAAGGCATCTGACTAGAACAGATCCGACGGTGAGGGACGAAAGCCAGGGGA…	d:Archaea(1.00),p:Nanoarchaeota(1.00),c:Nanoarchaeia(1.00),o:Woesearchaeales(1.00),f:Woesearchaeales(1.00),g:Woesearchaeales(1.00),s:marine_metagenome(0.71)
Otu4964	0	2.528e-05	0	0	9.836e-05	0	0	CCAGCCTATGGGAGGCTCCAGTCGCGGAACTTTTACAATGCACGCAAGTGTGATAAAGCGAACCAAAGTGTTTCTCGTTTAGAGAAACTTTTTCTTACTGTAAAAATGTAGGAGAATAAGGACTGGGAAAGACTGGTGCCAGCCGCCGCGGTAATACCAGCAGTTCAAGTCGTATCCCTTCTTATTGGGTCTAAAACATCCGTAGCTTGCCATATAAGTCTCTTGTGAAATCTCACGTCTCAAGCGTGAGGCTTGCAGGGGATACTGCATGGCTAGAGATCGGTAGACGTAAGGAGTACGCCGGAGGTAGTGGTAAAATACGTTAATCTTCGGTGGACTAACAATGAGCGAAGGCACCTTACGAGGACGAATCTGACAGTGAGGGATGAAGGCCAGGGG…	d:Archaea(1.00),p:Nanoarchaeota(1.00),c:Nanoarchaeia(1.00),o:Woesearchaeales(1.00),f:Woesearchaeales(1.00),g:Woesearchaeales(1.00),s:marine_metagenome(0.92)
Otu7800	0	0	0	0	0	0.001053	0.0001565	CCGCCTACGGGTGGCACCAGTCGCGAAACCTTGTCAATGCACGCAAGTGTGAACAGGGAATCCCGAGTGCTCATGCTTTGCATGGGCTTTTGCCAAGAGCTAAAATCTTGGCGAATAAGTGGTGGGCAAGACTGGTGCCAGCAGCCGCGGTAACACCAGCGCCACAAGTGGGAATCATGTATTTGGCCTAAAGCGTCCGTAGCCGGTTTGGCAAATTTTCTGTGAAATTGTCTAGCTCAACTAGACAGCGTGCAGGAAACACTACCAGACTTGGAACCGGGAGGGGTACAGAGTATTCCGGGGGGAGCGGTAAAATGCTACAATCCCCGGAGGACTACCTATGGCGAAGGCACTGTACCAGCACGGATTCGACGGTGAGGGACGAAAGCCAGGGGAGCG…	d:Archaea(1.00),p:Nanoarchaeota(1.00),c:Nanoarchaeia(1.00),o:Woesearchaeales(1.00),f:Woesearchaeales(0.99),g:Woesearchaeales(0.99),s:marine_metagenome(0.35)
Otu8895	0	0	0	0	0	0.0001915	0	CCAGCCTATGGGGTGCTGCAGGCGCGAAACCTTTACAATGTACGGAAGTGCGATAAGGGAACTCCCAGTGCTCATGCACTGCATGGGCTTTTGTCAACTGTAAATAGGTTGGCGAATAAGTGGTGGGTAAGACGGGTGCCAGCCGCCGCGGTAACACCTGCGCCACGAGTGGCAATCATGTTTATTGGGCCTAAAGCGTTCGTAGCCGGATAAATCAGTCTTGGGTGAAATCGTTGCGCTTAACAAAACGACGTGCTTGAGATACTGTTTATCTAGGGACCGGGAGGCGTCAAGGGTATTCCCGAGGGAGCGGTAAAATGCTATAATCTCGGGAGGACCACCTGTGGCGAAGGCGCTTGACGAGAACGGGTCCGACGGTGAGGGACGAAAGCTAGGGGA…	d:Archaea(1.00),p:Nanoarchaeota(1.00),c:Nanoarchaeia(1.00),o:Woesearchaeales(1.00),f:Woesearchaeales(1.00),g:Woesearchaeales(1.00),s:marine_metagenome(0.64)
Otu3646	0	0	0	0	0	0.0007661	0	CAGCCTATGGGGGGCTGCAGTCGCGGAACCTTGTCAATGCACGCAAGTGTGAACAGGGAATCCTGAGTGCTCATGCATTGCATGGGCTTTTGCCAAGAGTTAAAATCTTGGCGAATAAGTGGTGGGTAAGACTGGTGCCAGCAGCCGCGGTAACACCAGCGCCACGAGTGGCAATCATGTATTTGGCCTAAAGCGTCCGTAGCCGGACATGCAAATTCTCTGTGAAATTGTGCAGCTTAACTGTACATCGTGCAGAGAACACTACATGTCTTGGAACCGGGAGAGGCTAAGAGTATTCCGGGGGAAGCGGTAAAATGCTATAATCCCCGGAGGACTACCAATGGCGAGGGCACTTAGCCAGAACGGATTCGACGGTGAGGGACGAAAGCCAGGGGAGCG…	d:Archaea(1.00),p:Nanoarchaeota(1.00),c:Nanoarchaeia(1.00),o:Woesearchaeales(1.00),f:Woesearchaeales(1.00),g:Woesearchaeales(1.00),s:marine_metagenome(0.46)
Otu1960	0	0	0	0	0	0.0002873	0.001878	CCAGCCTATGGGGTGCTCCAGTCGCGAAACCTTGTCAATGCACGCAAGTGTGAACAGGGAATCCCGAGTGCTCATGCTATGCATGGGCTTTTGCCAAGAGTTAAAATCTTGGCGAATAAGTGGTGGGTAAGACTGGTGCCAGCAGCCGCGGTAACACCAGCGCCGCAAGTGGGAATCGTGTATTCGGCCTAAAGCGTCCGTAGCCGGTTTGGCAAATTTTCTGTGAAATTGTTCAGCTCAACTGAACAGCGTGCAGGGAACACTACCAGACTCGGAACCGGGAGGGGTACAGAGTATTCCGGGGGGAGCGGTAAAATGCTATAATCCCCGGAGGACTACCTATGGCGAAGGCACTGTACCAGAACGGATTCGACGGTGAGGGACGAAAGCCAGGGGAGC…	d:Archaea(1.00),p:Nanoarchaeota(1.00),c:Nanoarchaeia(1.00),o:Woesearchaeales(1.00),f:Woesearchaeales(1.00),g:Woesearchaeales(1.00),s:marine_metagenome(0.39)
Otu3620	0	8.427e-06	0	0	0	9.577e-05	0	CCAGCCTATGGGTTGCAGCAGTCGCGGAACATTTACAATGCACGAAAGTGTGATAATGCGAACCAAAGTGTTTTTCGTTTAGAAAAACTTTTTTTTAGTGTAAAAATCTAGAAGAATAAGGACTGGGAAAGACTGGTGCCAGCCGCCGCGGTAATACCAGCAGTTCAAGTTGCATCCCTTTTTATTGGGTCTAAAACATCCGTAGCTTGCCAATTAAGTCTCTTGTGAAATCCTACGTCTCAAGCGTAGTGAAGTGCAGGGGATACTGGTTGGCTAGAGATCGGTAGACGTAAGGAGTACGCCGGAGGTAGTGGTAAAATACGTTAATCTTCGGTGGACTAACAATGAGCGAAGGCACCTTACGAGGACGAATCTGACAGTGAGGGATGAAGGCCAGGG…	d:Archaea(1.00),p:Nanoarchaeota(1.00),c:Nanoarchaeia(1.00),o:Woesearchaeales(1.00),f:Woesearchaeales(1.00),g:Woesearchaeales(1.00),s:marine_metagenome(0.71)
Otu4064	0	2.528e-05	0	0	0	9.577e-05	0	CCAGCCTACGGGGGGCAGCAGCTGCGAATATTTTACAATGCACGAAAGTGTGATAAAGCGAGCCAAAGTGCTTGTCGTACAGATAAGCTTTTCTTTAGTGTAAAAACCTAGAGGAATAAGGACTGGGAAAGACCGGTGCCAGCCGCCGCGGTAATACCGGCAGTTCGAGTGGCATCCAACTTTATTGGGTCTAAAACATCCGTAGCTTGTCATTTAAGTCTCTTGTGAAATCCAATGTCTCAAGCATTGGGCTTGCAGGAGATACTGAATGACTAGAGACCGGTAGGCATAAGGAGTACGGTGAAGGTAGTGGTAAAATACGTTAATCTTCATTGGACTAACAATTTAGCGAAGGCACCTTACGAGGACGGATCTGACAGTCAGGGATGAAGGCCAGGG…	d:Archaea(1.00),p:Nanoarchaeota(1.00),c:Nanoarchaeia(1.00),o:Woesearchaeales(1.00),f:Woesearchaeales(1.00),g:Woesearchaeales(1.00),s:marine_metagenome(0.20)
Otu994	0	8.427e-06	0	0	0	0	0.0001565	CCCAGCCTATGGGGTGCAGCAGTCGCGAAACCTTGTCAATGCACGCAAGTGTGAACAGGGGATCCAGAGTGCTTATGCTTTGCATAGGCTTTTGCCAAGGGTTAATACCTTGGCGAATAAGTGGTGGGTAAGACTGGTGCCAGCAGCCGCGGTAACACCAGCGCCACAAGTGGGAATCGTGTATTTGGCCTAAAGCGTCCGCAGCCGGACATACAAATCTTCTGTGAAATTGTACAGCTCAACTGTACAACGTGCAGAAGACACTATACGTCTTGGAACCGGGAGGGGTACAGAGTATTCCAGGGGAAGCGGTAAAATGCTATAATCCCTGGAGGACTGCCTATGGCGAAGGCACTGTACCAGAACGGATTCGACGGTGAGGGACGAAAGCCAGGGGAG…	d:Archaea(1.00),p:Nanoarchaeota(1.00),c:Nanoarchaeia(1.00),o:Woesearchaeales(1.00),f:Woesearchaeales(1.00),g:Woesearchaeales(1.00),s:marine_metagenome(0.93)
Otu4796	0	0	0	0	0	0	0.0002347	CCAGCCTATGGGGCGCAGCAGGCGCGAAACCTTTACAATGCACGAAAGTGTGATAAGGGAATCCCAAGTGCTTATGTTTTACATAGGCTTTTGCCAAGAGTAAATTACGAAAATGGGACATTTTCGAATGTACCCTTTCGGTTACATATCTTGGCGAATAAGTGATGGGTAAGACTGGTGCCAGCAGCCGCGGTAACACCAGCGTCACAAGTAGCAATCATGATTATTGGGCCTAAAGCGTCCGTAGCCTGTTTGATAAATCTTTTGTGAAATCGTTGCGCTTAACGTAACGGTATGCAAGAGATACTGTTGAACTTGAAACTGGAAGGAGTTAGAGGTATTCTGAGGGGAGCGGTAAAATGCTATAATCCTCAGAGGACCACCTGTGGCGAAAGCGTC…	d:Archaea(1.00),p:Nanoarchaeota(0.99),c:Nanoarchaeia(0.99),o:Woesearchaeales(0.99),f:Woesearchaeales(0.97),g:Woesearchaeales(0.97),s:marine_metagenome(0.06)
Otu8926	0	0	0	0	0	0	0.0001565	CCAGCCTACGGGGGGCTCCAGTCGCGAAACCTTGTCAATGCACGCAAGTGTGAACAGGGAATCCTGAGTGCTCATGCTTTGCATGGGCTTTTGCCAAGAGTTAAAATCTTGGCGAATAAGCGGTGGGTAAGACTGGTGCCAGCAGCCGCGGTAACACCAGCGCCGCAAGTGGGAATCGTTTATTTGGCCTAAAGCGTCCGTAGCCGGCCCGGCAAATTTTCTGTGAGATTGTGCAGCTCAACTGCACAGCGTGCAGGAAACACTACCGGGCTTGGAATCGGGAGGGGTATGGAGTATTCCTGGGGAAGCGGTAAAATGCTATAATCCCGGGAGGACTACCAATGGCGAAGGCACCATACCAGAACGGATTCGACGGTGAGGGACGAAAGCCAGGGGAGC…	d:Archaea(1.00),p:Nanoarchaeota(1.00),c:Nanoarchaeia(1.00),o:Woesearchaeales(1.00),f:Woesearchaeales(1.00),g:Woesearchaeales(1.00),s:marine_metagenome(0.42)
Otu3750	0	0	0	0	0	0	0.0001565	CCAGCCTATGGGAGGCTCCAGTCGCGAAACCTTGTCAATGTACGCAAGTGTGAACAGGGAATCCTGAGTGCTCATGTTTTGCATGGGCTTTTGCCAAGAGTTAAAATCTTGGCGAATAAGTGGTGGGTAAGACTGGTGCCAGCAGCCGCGGTAACACCAGCGCCACGAGTGGCGATCATGTATTTGGCCTAAAGCGTCCGTAGCCGGTTCTGCAAATCTTCTGTGAAATTGTGCAGCTCAACTGTACAGCGTGCAGAAGACACTACAGAACTTGGAACCGGGAGGGGTACAGAGTATTCCGGGGGAAGCGGTAAAATGCTATAATCCCCGGAGGACTACCTATGGCGAAGGCACTGTACCAGAACGGATTCGACGGTGAGGGACGAAAGCCAGGGGAGC…	d:Archaea(1.00),p:Nanoarchaeota(1.00),c:Nanoarchaeia(1.00),o:Woesearchaeales(1.00),f:Woesearchaeales(1.00),g:Woesearchaeales(1.00),s:marine_metagenome(0.88)
Otu6308	0	1.685e-05	0	0	0	0	0	CCAGCCTATGGGGGGCTGCAGTCGCGAATCATTTACAATGCACGCAAGTGTGATAATGCGAGCCAAAGTGTTCTTCGTATAGAAGAACTTTTTCTTAGTGTAAAAATCTAGGAGAATAAGGACTGGGAAAGATCGGTGCCAGCCGCCGCGGTAATACCGACAGTTCAAGTCGCATCCCTTTTTATTGGGTTTAAAACATCCGTAGCTTGCCGTATAAGTCTCTTGTGAAATCTCACGTCTCAAGCGTGGGGCTTGCAGAAGATACTGTACGGCTAGAGATCGGTAGACGTAAAGAGTACGCCGGAGGTAGTGGTAAAATACGTTAATCTTCGGTGGACTAACAATCAGCGAAGGCACTTTACGAGGACGAATCTGACAGTGAGGGATGAAGGCCAGGGG…	d:Archaea(1.00),p:Nanoarchaeota(1.00),c:Nanoarchaeia(1.00),o:Woesearchaeales(1.00),f:Woesearchaeales(1.00),g:Woesearchaeales(1.00),s:marine_metagenome(0.74)
Otu1625	0	2.528e-05	0	0	0	0	0	CCAGCCTACGGGGGGCTGCAGTCGCGAATCATTTACAATGCACGCAAGTGTGATAATGCGAGCCAAAGTGCTTTTCGTACAGAAAAGCTTTTTCTTAGTGTAAAAATCTAGGAGAATAAGGACTGGGAAAGATCGGTGCCAGCCGCCGCGGTAATACCGACAGTTCAAGTCGCATCCCTTTTTATTGGGTCTAAAACATCCGTAGCTTGCCGTATAAGTCTCTTGTGAAATCCTGTGTCTCAAGCACAGGGCTTGCAGGAGATACTGTACGGCTAGAGATCGGTAGACGTAAGCAGTACGCCAGAGGTAGTGGTAAAATACGTTAATCTTCGGTGGACTAACAATCAGCGAAGGCAGCTTACGAGGACGAATCTGACAGTGAGGGATGAAGGCCAGGGG…	d:Archaea(1.00),p:Nanoarchaeota(1.00),c:Nanoarchaeia(1.00),o:Woesearchaeales(1.00),f:Woesearchaeales(1.00),g:Woesearchaeales(1.00),s:marine_metagenome(0.39)
Otu5753	0	1.685e-05	0	0	0	0	0	CCAGCCTATGGGTCGCTCCAGTCGCGGAACTTTTACAATGCACGCAAGTGTGATAAAGCAAACTAAAGTGTTTGTCGTATAGACAAACTTTTTCTTACTGTAAAAATGTAGGAGAATAAGGACTGGGAAAGACTGGTGCCAGCCGCCGCGGTAATACCAGCAGCTCAAGTTGCATCCCTTTTTATTGGGTCTAAAACATCCGTAGCTTGCCGTATAAGTCTCTTGTGAAATCTCACGTCTCAAGCGTGAGGCTTGCAGGAGATACTGTGCGGCTAGAGATCGGTAGACGTAAGCAGTACGCCGGGGGTAATGGTTAAATATGTTAATCCTCGGTGGACTAACAATGAGCGAAGGCAGCTTACGAGGACGAATCTGACAGTGAGGGATGAAGGCCAGGGG…	d:Archaea(1.00),p:Nanoarchaeota(1.00),c:Nanoarchaeia(1.00),o:Woesearchaeales(1.00),f:Woesearchaeales(1.00),g:Woesearchaeales(1.00),s:marine_metagenome(0.88)
Otu1324	0	3.371e-05	0	0	0	0	0	CCAGCCTACGGGAGGCTCCAGTCGCGGAACTTTTACAATGCACGAAGGTGTGATAAAGCAAACCAAAGTGTTTCTCGTTTAGAGAAACTCTTTCTTACTGTAAAAATGTAGGAGAATAAGGACTGGGAGAGACTGGTGCCAGCCGCCGCGGTAATACCAGCAGTTCAAGTTGCATCCCTTTTTATTGGGTCTAAAACATCCGTAGCTTGCCGTTTAAGTCTCTTGTGAAATCTCACGTCTCAAGCGTGATGAAGTGCAGGAGATACTGAGCGGCTAGAGATCGGTAGACGTAAGGAGTACGCCAGAGGTAGTGGTAAAATACGTTAATCTTCGGTGGACTAACAATGAGCGAGGGCACCTTACGAGGACGAATCTGACAGTGAGGGATGAAGGCCAGGG…	d:Archaea(1.00),p:Nanoarchaeota(1.00),c:Nanoarchaeia(1.00),o:Woesearchaeales(1.00),f:Woesearchaeales(1.00),g:Woesearchaeales(1.00),s:marine_metagenome(0.82)
Otu11571	0	1.685e-05	0	0	0	0	0	CCAGCCTATGGGTTGCTCCAGTCACGAGAACTTTACAATGCACGAAAGTGTGATAGGGGAATCCCGAGTGCTTACGTTAAGTAGGCTTTTATCAAGTGTAAGGAGCTTGATGAATAAGTGGTGGGTAATACTGGTGCCAGCCGCCGCGGTAACACCAGAGCCACTAGTGGGGACCATTTTTATTGGGTCTAAAGCGTCCGTAGCCGGTTTGACAAGTCTTTTGTGAAATTGTTTCGCTTAACGGAGCAACGTGCGAGAGAAACTGTCAGACTTGGGACCGGGAGACGATAAGAGTATGCCTTGGGGAGCGGTAAAATGTTTTAATCCTTGGTAGACTTCCGATAGCGAAGGCACTTATCGAGAACGGGTTCGACGGTCAGGGACGAAGGCTGGGGGAGC…	d:Archaea(1.00),p:Nanoarchaeota(1.00),c:Nanoarchaeia(1.00),o:Woesearchaeales(1.00),f:Woesearchaeales(1.00),g:Woesearchaeales(1.00),s:marine_metagenome(0.98)
Otu9128	0	2.528e-05	0	0	0	0	0	CCAGCCTATGGGGGGCACCAGTTGAGGAACTTTTACAATGCGCGAAAGCGTGATAAAGCAGGCCAGAGTGTTCTTCTATGAAGAACTTTTGTCTGCTGTAAAAAGGCAGACGAATAAGGACTGGGCAAGATCGGTGCCAGCCGCCGCGGTAATACCGGCGGTCCAAGTCGCATCCACATTTATTGGGTCTAAAACATCCGTAGCTTGTTTTGTAAGTCTCTTGTGAAATCTCATATCTCAAGTATGAGGCGTGCAAGAGGTACTGCATTGCTAGAGACCGGAAGACGTAAGGAGTACGATTGAGGTAATGGTAAAATATGTTAATCTTGATCGGACTAACAATGGCGAAGGCACCTTACGAGTACGGATCTGACAGTGAGGGATGAAGGCTAGGGGCGC…	d:Archaea(1.00),p:Nanoarchaeota(0.93),c:Nanoarchaeia(0.93),o:Woesearchaeales(0.93),f:Woesearchaeales(0.57),g:Woesearchaeales(0.57),s:marine_metagenome(0.28)
Otu7492	0	1.685e-05	0	0	0	0	0	CCAGCCTATGGGTGGCTGCAGCAGCGAATCATTTACAATGCACGAAAGTGTGATAATGCGAGCCAAAGTGCCAACCTTTTTGGTTGGCTTTTACCGACTGTAAAAAAGTCGGAGAATAAGGACTGGGAAAGACCGGTGCCAGCCGCCGCGGTAATACCGGCAGTTCAAGTCGCATCCATTTTTATTGGGTCTAAAACATCCGTAGCTTGTTAATTAAGTCTCTTGTGAAATCCTACGTCTCAAGCGTAGGGCTTGCGGGAGATACTGGTTAGCTAGAGATCGGTAGACGTAAGGAGTACGCCGGAGGTAGTGGTAAAATACGTTAATCTTCGGTGGACTAACAATGAGCGAAGGCACCTTACGAGGACGAGCCTGACAGTCAGGGATGAAGGCCAGGGG…	d:Archaea(1.00),p:Nanoarchaeota(1.00),c:Nanoarchaeia(1.00),o:Woesearchaeales(1.00),f:Woesearchaeales(1.00),g:Woesearchaeales(1.00),s:marine_metagenome(0.14)
Otu4935	0	1.685e-05	0	0	0	0	0	CCAGCCTACGGGTGGCTCCAGTCGCGGAACATTTACAATGCACGCAAGTGTGATAATGCGAACCAAAGTGTTTTTCTTTTTGAAAAACTTTTTCTTGGTGCAAAAAACCAGGAGAATAAGGACTGGGAAAGACTGGTGCCAGCCGCCGCGGTAATACCAGCAGTTCAAGTTGTATCCCTTTTTTATTGGGTCTAAAACATCCGTAGCTTGCCGTATAAGTCTCTTGTGAAATCTCGTGTCTCAAGCACGAGGCTTGCAGGAGATACTGTACGGCTAGAGATCGGTAGACGTAAGCAGTACACCGGGGGTAATGGTAAAATGTGTTAATCCTCGGTGGACTAACAATGAGCGAAGGCAGCTTACGAGGACGAATCTGACGGTGAGGGATGAAGGCCAGGG…	d:Archaea(1.00),p:Nanoarchaeota(1.00),c:Nanoarchaeia(1.00),o:Woesearchaeales(1.00),f:Woesearchaeales(1.00),g:Woesearchaeales(1.00),s:marine_metagenome(0.52)
Otu10083	0	0	0.0001424	0	0	0	0	CCAGCCTACGGGAGGCACCAGGCGCGAAACCTCTACAATGCACGCAAGTGTGATAGGGGAATCCTAAGTGCTCATGCTTAGCATGGGCTTTTGCCAAAGGTAAATTCTTTGGCGAATAAGTGGTGGACAAGACTGGTGCCAGCCGCCGCGGTAATACCAGCGCCACAAGTGGGGATCGTGTTTATTTGGCCTAAAGCGTCCGTAGCCGGACTGTTAAATCCATTGTGAAATCGTTGCGCTTGACGTAACGGCGTGCAGTGGACACTGATAGTCTAGGGACTGGGAGGCGTTAGATGTATGATGAGGGGAGCAGTAAAATGCTATAATCCTCATTAGACAACCGGTGGCGAAGGCGTCTAACGAGAACAGGTCCGACGGTCAGGGACGAAAGCTAGGGGA…	d:Archaea(1.00),p:Nanoarchaeota(1.00),c:Nanoarchaeia(1.00),o:Woesearchaeales(1.00),f:Woesearchaeales(0.97),g:Woesearchaeales(0.97),s:marine_metagenome(0.80)
Otu9695	0	0	0	0.0001485	0	0	0	CCAGCCTACGGGTCGCAGCAGGCGCGAAACCTTTACAATGTACGTAAGTGCGATAAGGGAACTCCCAGTGCTCATGCAATGCATGGGCTTCTGCCAAGTGTAAATAGCTTGGCGAATAAGTGGTGGGTAAGACGGGTGCCAGCCGCCGCGGTAACACCTGCGCCACGAGTGGCAATTGCGTTTATTGGGCCTAAAGCGTTTGTAGCCGGATTAGTAAGTCTTGGGTGAAATCGTTGCGCTTAACAAAACGACGTGCTTGAGATACTGTTAGTCTAGGGACCGGGAGGAGTTAGGGGTATTCACGAGGGAGCGGTAAAATGTTATAATCTCGTGAGGACCACCTGTGGCGAAGGCGCCTAACTAGAACGGATCCGACGGTGAGGAACGAAAGCTAGGGGA…	d:Archaea(1.00),p:Nanoarchaeota(1.00),c:Nanoarchaeia(1.00),o:Woesearchaeales(1.00),f:Woesearchaeales(1.00),g:Woesearchaeales(1.00),s:marine_metagenome(0.68)
Otu10695	0	0	0	0.0001485	0	0	0	CCAGCCTATGGGGGGCTCCAGCTACGAAACCTTTACAATGCACGCAAGTGTGATAGGGGGATTCCGAGTGCTCATGCATTGCATGGGCTTTTGCTAAAGGTAAAGACTTTGGCGAATAAGGGGTGGGTAAGACGGGTGCCAGCCGCCGCGGTAACACCTGCGCCCCAAGTGGGAACCGTTTTTATTTGGTCTAAAGCGTCCGTAGCCGGTCTGGTAAATTCTCTGTGAAATCGGTCAGCCTAACTGATCGGCGTGCAGGGAACACTACTAGACTTGGGACTGGGAGAGGTAAGAAGTATTCCAGGGGTAGCGGTAAAATGTTATAATCCCTGGAGGACTACCTATGGCGAAGGCATCTTACCAGAACAGATCCGACGGTGAGGGACGAAAGCTAGGGGA…	d:Archaea(1.00),p:Nanoarchaeota(0.89),c:Nanoarchaeia(0.89),o:Woesearchaeales(0.89),f:Woesearchaeales(0.88),g:Woesearchaeales(0.88),s:marine_metagenome(0.11)
Otu2101	0	4.213e-05	0	0	0	0	0	CCAGCCTATGGGGCGCTGCAGCTGCGAATTTTTTACAATGCACGAAAGTGTGATAAAGCGAGCCAAAGTGCTTATCGTACAGATAAGCTTTTCTTCAGTGTAAAAACCTGGAGGAATAAGGACTGGGAAAGACCGGTGCCAGCCGCCGCGGTAATACCGGCAGTTCGGGTGGCATCCAACTTTATTGGGTCTAAAACATCCGTAGCTTGCTCTGTAAGTCTCTTGTGAAATCTGACGTCTCAAGCGTCAGGCTGGCAGGAGATACTGCAGAGCTAGAGACCGGTAGGCGTAAGGAGTACAGCGAAGGTAGCGGTAAAATGTGTTAATCTTCGTTGGACTAACAATTTAGCGAAGGCACCTTACGAGGACGGATCTGACAGTCAGGGATGAAGGCCAGGG…	d:Archaea(1.00),p:Nanoarchaeota(1.00),c:Nanoarchaeia(1.00),o:Woesearchaeales(1.00),f:Woesearchaeales(0.98),g:Woesearchaeales(0.98),s:metagenome(0.25)
Otu1472	0	3.371e-05	0	0	0	0	0	CCAGCCTACGGGGGGCTCCAGCTGCGAATTTTCTACAATGCACGAAAGTGTAATAGAGCGAGCCAAAGTGCTTATCGTACAGATAAGCTTTTCTTTAGTGTAAAAACCTAGAGGAATAAGGACTGGGAAAGACCGGTGCCAGCCGCCGCGGTAATACCGGCAGTTCGAGTGGCATCCAACTTTATTGGGTCTAAAACATCCGTAGCTTGCTATTTAAGTCTCTTGTGAAATCTAACGTCTCAAGCGTTGGGCTTGCAGGAGATACTGAATAGCTAGAGACCGGTAGGCGTAAGGAGTACGGCGAAGGTAGTGGTAAAATACGTTAATCTTCGTTGGACTAACGATTTAGCGAAGGCACCTTACGAGGACGGATCTGACAGTGAGGGATGAAGGCCAGGG…	d:Archaea(1.00),p:Nanoarchaeota(1.00),c:Nanoarchaeia(1.00),o:Woesearchaeales(1.00),f:Woesearchaeales(0.99),g:Woesearchaeales(0.99),s:metagenome(0.65)
Otu1384	0	1.685e-05	0	0	0	0	0	CCAGCCTATGGGTTGCAGCAGCTGCGAATATTTTGCAATGCGCGAAAGCGCGACAAAGCGAGCCAAAGTGCTTATCGTACAGATAAGCTTTTCTTCAGTGTAAAAATCTGGAGGAATAAGGACTGGGAAAGACCGGTGCCAGCCGCCGCGGTAATACCGGCAGTTCAAGTGGCATCCAACTTTATTGGGTCTAAAACATCCGTAGCTTGCTATTTAAGTCTCTTGTGAAATCCAATATCTCAAGTATTGGGCTAGCGGGAGATACTGAATAGCTCGAGACCGGTAGGCGTAAGGAGTACGGCGAAGGTAGTGGTAAAATACGTTAATCTTCGTTGGACTAACAATCTAGCGAAGGCACCTTACGAGGACGGATCTGACAGTGAGGGATGAAGGCCAGGG…	d:Archaea(1.00),p:Nanoarchaeota(1.00),c:Nanoarchaeia(1.00),o:Woesearchaeales(1.00),f:Woesearchaeales(0.99),g:Woesearchaeales(0.99),s:metagenome(0.55)
Otu4982	0	1.685e-05	0	0	0	0	0	CCAGCCTATGGGTGGCAGCAGCTGCGAATTTTCTACAATGCACGAAAGTGTGATAGAGCGAACCAAAGTGCTTATCGTATAGATAAGCTTTTCTTCAGGGTAAAAATCTGGAGGAATAAGGACTGGGAAAGATCGGTGCCAGCCGCCGCGGTAATACCGACAGTTCAAGTGGCATCCAACTTTATTGGGTCTAAAACATCCGTAGCTTGCTATTTAAGCCTCTTGTGAAATCCAACGTCTCAAGCGTTGGGCTTGCAGGAGATACTGAATAGCTAGAGACCGGTAGGCGTAAGGAGTACGAGCGAGGTAGCGGTAAAATGTGTTAATCTCGCTTGGACTAACGATTTAGCGAAGGCACCTTACGAGGACGGATCTGACAGTCAGGGATGAAGGCCAGGG…	d:Archaea(1.00),p:Nanoarchaeota(1.00),c:Nanoarchaeia(1.00),o:Woesearchaeales(1.00),f:Woesearchaeales(1.00),g:Woesearchaeales(1.00),s:metagenome(0.61)
Otu3790	0	0	0	0	0	0	0.000626	CCAGCCTATGGGTGGCACCAGTTACGAAACCTTTACAATGCACGAAAGTGTGATAAGGGGATCTCAAGTGCTTTACCTTATGGTAGAGCTTTTGCCAAGTGTAAAAAGCTTGGCGAATAAGTGGTGGGTAAGACTGGTGCCAGCCGCCGCGGTAACACCAGCGCCACAAGTGGGAACCACATTTATTGGGTCTAAAGCGTCCGTAGCTGGTTAGATAAGTTTTATGTGAAATTGTTGGGCTTAACTCAACAGCGCGCATAAAAAACTGTTTAACTAGAGACCGGGAGGAGATAGAAGTACGTTAGGTGGAGTGGTAAAATACGATAATCCCTAACGGACTGCCAATGGCGAAGGCATCTATCTAGAACGGGTCTGACAGTGAGGGACGAAAGCTAGGGG…	d:Archaea(1.00),p:Nanoarchaeota(1.00),c:Nanoarchaeia(1.00),o:Woesearchaeales(1.00),f:Woesearchaeales(0.99),g:Woesearchaeales(0.99),s:Nanoarchaeota_archaeon(0.82)
Otu2231	0	0	0	0.0001485	0	0	0	CCAGCCTACGGGGTGCACCAGCTAGGAAACCTTTACAATGCGCGCAAGCGCGATAGGGGAATTCGGGGTGCCTACGCTTATGCGTAGGCTTTTGCCGAGAGTAAATACCTTGGCGAATAAGTGGTGGGAAAGACTGGTGCCAGCCGCCGCGGTAATACCAGCGCCACAAGTGGTATTCGTGTTTATTGGGCCTAAAGCGTTCGTAGCAGGTTCGACTAGTTCTTTGTGAAATCGTGCAACTCAATTGTACGGCGTGCAAAGAATACTACCGAACTCGAGACTGGGAGACGTATAGAGTATTTCGGGGCCAGCGGTAAAATGTGTTGATCCCCGAAGGACTGCCAATGGCGAAGGCACTATACGAGAACAGGTCTGACTGTGAGGAACGAAAGCTGGGGG…	d:Archaea(1.00),p:Nanoarchaeota(0.95),c:Nanoarchaeia(0.95),o:Woesearchaeales(0.95),f:Woesearchaeales(0.94),g:Woesearchaeales(0.94),s:Parcubacteria_group(0.03)
Otu6698	0	4.213e-05	0	0	0.0002951	0	0	CCAGCCTACGGGACGCTCCAGCAGAGAATATTTTACAATGCACGAAAGTGTGATAAAGTGAACCAAAGTGTTTTTCGTTTAGAAAAACTTTTTCCTACTGTAAAAATGTGGGAGAATAAGGACTGGGAAAGACTGGTGCCAGCCGCCGCGGTAATACCAGCAGTTCAAGTTGCATCCCTTTTTATTGGGTCTAAAACATCCGTAGCTTGCCGCTTAAGTCCTTTGTGAAATCTCGTGTCTCAAGCACGAGGCTTGCAGAGGATACTGAGCGGCTAGAGATCGGTAGACGTAAGCAGTACGCCGGGGGTAATGGTAAAGTATGTTAATCCTCGGTGGACTAACAATGAGCGAAGGCAGCTTACGAGGACGAATCTGACAGTGAGGGATGAAGGCCAGGGG…	d:Archaea(1.00),p:Nanoarchaeota(1.00),c:Nanoarchaeia(1.00),o:Woesearchaeales(1.00),f:Woesearchaeales(1.00),g:Woesearchaeales(1.00),s:uncultured_archaeon(0.14)
Otu2828	0	0	0	0	0.0001967	0	0	CCAGCCTATGGGGCGCTCCAGGCGCGAAACCTTTACAATGCACGCAAGTGTGATAAGGGGATCCTAAGTGCTCATACACTGTATGGGCTTTTGCCAAGCGTAAATAGTTTGGCGAATAAGTGGTGGGTAAGACTGGTGCCAGCCGCCGCGGTAACACCAGCGCCACGAGTGGCAACCACGTTTATTGGGCCTAAAGCGTCCGTAGCCGGTTTAGTAAATCTCTTGTGAAATCGACAGGCTTAACCTGTCGGCGTGCTTGAGACACTGCTAAACTTGAGACCGGGAGGAGTCAGAGGTATTCCAGGGGGAGCGGTAAAATGTGATAATCCCTGGAGGATCACCTATGGCGAAGGCATCTGACCAGAACGGATCTGACGGTGAGGGACGAAGGCTAGGGGA…	d:Archaea(1.00),p:Nanoarchaeota(1.00),c:Nanoarchaeia(1.00),o:Woesearchaeales(1.00),f:Woesearchaeales(1.00),g:Woesearchaeales(1.00),s:uncultured_archaeon(0.10)
Otu3272	0	9.27e-05	0	0	9.836e-05	0	0	CTAGCCTACGGGGTGCAGCAGCTGCGAATTTTTTACAATGCACGAAAGTGTGATAAAGCGAGCCAAAGTGTTTATCGTACAGATAAACTTTTCTTCAGTGTAAAAACCTGGAGGAATAAGGACTGGGAAAGACCGGTGCCAGCCGCCGCGGTAATACCGGCAGTTCGAGTGGCATCCAACTTTATTGGGTCTAAAACATCCGTAGCTTGCTATTTAAGTCTCTTGTGAAATCGGGCGTCTCAAGCGCCCGGCTTGCAGGAGATACTGAATAGCTAGAGACCGGTAGGCGTAAGGAGTACGGGCAAGGTAGTGGTAAAATACGTTAATCTTGCTTGGACTAACAATTTAGCGAAGGCACCTTACGAGGACGGATCTGACAGTGAGGGATGAAGGCCAGGG…	d:Archaea(1.00),p:Nanoarchaeota(1.00),c:Nanoarchaeia(1.00),o:Woesearchaeales(1.00),f:Woesearchaeales(1.00),g:Woesearchaeales(1.00),s:uncultured_archaeon(0.11)
Otu8700	0	0	0	0	0.0001967	0	0	CCAGTCTACGGGGGGCTCCAGGCGCGAAACCTTTACAATGCACGCAAGTGTGATAAGGGAATCCAAAGTGCTATAGTTTTACTATGGCTTTTGCCAAGAGTAAATATCTTGGCGAATAAGTGGTGGGGAAGACTTGTGCCAGCCGCCGCGGTAACACCAGCGCCACAAGTGGCAATCGCTTTTATTGGGCCTAAAGCGTCCGTAGCCGGTTCTATAAATTTCCTGTGAAATCGTTGTACTCAATATAACGACGTGCAGGAAAGACTGTAGAACTAGGGACCGGGAGGCGTCAGAGGTATTCAGGAGGGAGCGGTAAAATGCTATAATCTCCTGAGGACCCCCTGTGGCGAAGGCGTCTGACGAGAACGGATCCGACGGTGAGGGACGAAAGCCAGGGGA…	d:Archaea(1.00),p:Nanoarchaeota(1.00),c:Nanoarchaeia(1.00),o:Woesearchaeales(1.00),f:Woesearchaeales(1.00),g:Woesearchaeales(1.00),s:uncultured_archaeon(0.64)
Otu6787	0	5.899e-05	0	0	9.836e-05	0	0	CCAGCCTATGGGGGGCAGCAGTCGAGGAAATTTTACAATGCTCGCAAGAGCGATAGAATAAGTCAGAGTGTTCCATTTAATGGAACTTTTGTCTGCTGTAAAAAGGCAGACGAATAAGGACTGGGCAAGACCGGTGCCAGCCGCCGCGGTAATACCGGCGGTCCGAGTCGTATCCACATTTATTGGGTCTAAAACATCCGTAGCTTGTTTTGTAAGTTTCTTGTGAAATTCCATGTCTCAAGCATGGAGCGTGCAAGAAATACTACATTACTAGAGACCGGAAGACGTAAGGAGTACGATCAAGGTAGCGGTAAAATGTGTTAATCTTGATCGGACTAACAATGGCGAAGGCACCTTACGAGTACGGATCTGACAGTCAGGGATGAAGGCTAGGGGCGC…	d:Archaea(1.00),p:Nanoarchaeota(0.98),c:Nanoarchaeia(0.98),o:Woesearchaeales(0.98),f:Woesearchaeales(0.43),g:Woesearchaeales(0.43),s:uncultured_archaeon(0.32)
Otu6034	0	0	0	0	0.0001967	0	0	CCAGCCTATGGGTTGCACCAGGCGCGAAACCTTTACAATGCACGAAAGTGTGATAAGGGAATCCAAAGTGCTCATACATAGTATGGGCTTTTGCCAAAGTTAAATCCTTAGGCGAATAAGTGGTGGGCAAGACTGGTGCCAGCCGCCGCGGTAACACCAGCGCCACAAGTGGCGACCATGATTATTGGGCCTAAAGCGTTCGTAGCCGGTTTAATAAATCTTCTGTGAAATTGTACAGCTTAACTGTACAGCGTGCAGGAGACACTGCTAAACTAGAAACCGGGAGGAGCTGAGAGTATTCTTGGGGGAGCGGTAAAATGTTGTGATCCTTTGAAGACTACCTGTGGCGAAGGCGCTCAGCTAGAACGGATTTGACGGTGAGGGACGAAAGCCAGGGGA…	d:Archaea(1.00),p:Nanoarchaeota(1.00),c:Nanoarchaeia(1.00),o:Woesearchaeales(1.00),f:Woesearchaeales(1.00),g:Woesearchaeales(1.00),s:uncultured_archaeon(0.68)
Otu3324	0	1.685e-05	0	0	9.836e-05	0	0	CCAGCCTACGGGGTGCTGCAGGCGCGAAACCTTTACAATGCACGAAAGTGTGATAGGGGGACTCAAAGTGCTCATACAAAGTATGGGCTTTTACCAACTCAAAATTTGTTGGTGAATAAGTGGTGGGAAAGACTGGTGCCAGCCGCCGCGGTAACACCAGCGCCACGAGTGGGAATCGGTATTATTGGGCCTAAAGCGTCCGTAGCAGGTTTGATAAATTGCTTGTGAAATCGCATAGCTTAACTATGCGGAATGCTAGCAACACTGTTAAACTAGAGACCGGGAGATGTTGGAAGTATTCAAGGGGGAGCGGTAAAATGCGAGAATCCTTTGAGGACTACCTGTTGCGAAGGCGTCCAACAATAACGGGTCTGACTGTGAGGGACTAAAGCTAGGGGA…	d:Archaea(1.00),p:Nanoarchaeota(1.00),c:Nanoarchaeia(1.00),o:Woesearchaeales(1.00),f:Woesearchaeales(1.00),g:Woesearchaeales(1.00),s:uncultured_archaeon(0.84)
Otu3212	0	0	0	0.0002228	9.836e-05	0	0	CCAGCCTATGGGTCGCTGCAGGCGCGAAACCCTTACACTGCACGAAAGTGTGATAAGGGAATCCCGAGTGCTCATGCAATGCATGGGCTTTTGCCAAATGTAAATAGTTTGGCGAATATGTGGTGGGCAAGACATGTGCCAGCCGCCGCGGTAACACCTGCGCCACAAGTGGCAATCGTTTTTATTGGGCCTAAAGCGTCCGTAGCTGGTTCAGCAAATTTCCTGTGAAATCGTTGCGCTCAACGTAACGGCATGCAGGAAAGACTACTGGACTTGGGACCGGGAGGCGTCAGAGGTATTCCTGAGGGAGCGGTAAAATGCTATAATCTTAGGAGGACCCCCTGTGGCGAAGGCGTCTGACGAGAACGGATCCGACAGTGAGGGACGAAAGCCAGGGGA…	d:Archaea(1.00),p:Nanoarchaeota(1.00),c:Nanoarchaeia(1.00),o:Woesearchaeales(1.00),f:Woesearchaeales(1.00),g:Woesearchaeales(1.00),s:uncultured_archaeon(0.89)
Otu2962	0	0	0	0	9.836e-05	0.0009577	0.0001565	CCAGCCTATGGGGGGCTGCAGTCGCGAAAACTTTACAATGCACGAAAGTGTGATAAGGGGATCCAGAGTGCTAACCTTCGGGTTGGCTTTTATTAAGTGTAAGTAGCTTAATGAATAAGTGGTGGGCAATACTGGTGCCAGCCGCCGCGGTAACACCAGAGCCACAAGTGGCAATCACGATTATTGGGCCTAAAGGGTTCGTAGCTGATTCAAAAAGTCTTTTGTGAAATTGTTAGACTTAATCTAACAGTGTGCAAGAGATGCTATTGAGTTTGAGACCAGGAAGGGGCAGAAGTATTCTAAGGGGAGCGGTAAAATGTTATAATCCTTAGAGGACTACCTATGGCGAAGGCATCTGTCTAGAATGGGTCTGACAGTGAGGAACGAAGGCTAGGGGAG…	d:Archaea(1.00),p:Nanoarchaeota(0.98),c:Nanoarchaeia(0.98),o:Woesearchaeales(0.98),f:Woesearchaeales(0.73),g:Woesearchaeales(0.73),s:uncultured_archaeon(0.50)
Otu3859	0	8.427e-06	0	0	9.836e-05	0	0	CCAGCCTATGGGGTGCACCAGGCGCGAAACCTTTACAATGCACGAAAGTGTGATAGGGGAACTCAGAGTGCTTTGCTTAGGTAAGGCTTTTGCCAAGAGCAAACATCTTGGCGAATAAGTGGTGGGTAAGACGGGTGCCAGCCGCCGCGGTAACACCTGCGCCACGAGTGGCAACCATGTTTATTGGGCCTAAAGCGTCCGTAGCCGGTTTAGTAAGTCTTCTGTGAAATTGTTACGCTTAACGTAACATCGTGCAGGAGATACTGCAAAACTTGGGACTGGGGGGGGTCTGAAGAATTTCTGGGGGAGCGGTAAAATGTTATAATCCCAGAAGGACTACCAGTGGCGAAAGCGTCAGACTAACACAGATCCGACGGTGAGGGACGAAAGCCAGGGGAG…	d:Archaea(1.00),p:Nanoarchaeota(0.98),c:Nanoarchaeia(0.98),o:Woesearchaeales(0.98),f:Woesearchaeales(0.98),g:Woesearchaeales(0.98),s:uncultured_archaeon(0.40)
Otu3155	0	8.427e-06	0	0	0.0001967	0	0	CCAGCCTATGGGGTGCTCCAGGCGCGGAACCTCTACAATGCACGAAAGTGTGATAGGGGAACCCTGAGTGCTCAGCTATGCTGGGCTTTTGCCAAGATTAAAACCCTTGGCGAATAAGTGGTGGGTAAGACTGGTGCCAGCCGCCGCGGTAACACCAGCGCCACAAGTGGCAATCGCTATTATTGGGCCTAAAGCGTCCGTAGCAGGTTTTGAAAATCTCTTGTGAAATTGTTCAGCTCAACTGAGCAACGTGCATGAGACACTACATAACTAGGGACCGGGAGGAGTCAGAGGTATTCAATGGGGAGCGGTAAAATGCTATAATCCATTGAGGACCACCTATGGCGAAGGCATCTGACCAGAACGGATCCGACTGTGAGGGACGAAAGCCAGGGGAGC…	d:Archaea(1.00),p:Nanoarchaeota(1.00),c:Nanoarchaeia(1.00),o:Woesearchaeales(1.00),f:Woesearchaeales(1.00),g:Woesearchaeales(1.00),s:uncultured_archaeon(1.00)
Otu5477	0	1.685e-05	0	0	9.836e-05	0	0	CCAGCCTATGGGTGGCTGCAGGCGCGAAACCTTTACAATGCACGCAAGTGTGATAAGGGAATCCTCAGTGCTCACGTTTAACGTGGGCTTTTAAGAAGTGTAAATAGCTTTTTGAATAAGTGGTGGGCAAGACTGGTGCCAGCCGCCGCGGTAACACCAGCGCCACAAGTGGCAATCGCGATTATTGGGCCTAAGGCGTTCGTAGCCTGTTTAATGAATCTTTTGTGAAATCGTACGGCTTAACCGTCCGGCGTGCAGGAGACACTGTTAAACTCGAGACCGGGAGGGGTTAGAGGTATTCGTAAGGGACTGGTAAAATGGTATAATCCTACGAGGACCACCGATGGCGAAGGCATCTAACCAGAACGGATCTGACGGTGAGGAACGAAAGCCAGGGGA…	d:Archaea(1.00),p:Nanoarchaeota(0.99),c:Nanoarchaeia(0.99),o:Woesearchaeales(0.99),f:Woesearchaeales(0.98),g:Woesearchaeales(0.98),s:uncultured_archaeon(0.66)
Otu11121	0	1.685e-05	0	0	9.836e-05	0	0	CCAGCCTATGGGGGGCAGCAGGCGCGAAACCTCTACAATGCACGAAAGTGTGATAGGGGGATCCGAAGTGCTCATACATTGTATGGGCTTTTGCCAAAATTAAATTCTTTGGCGAATAAGTGGTGGGAAAGACTGGTGCCAGCCGCCGCGGTAACACCAGCGCCACGAGTGGCAACCATGATTATTGGGCCTAAAGCGTTCGTAGCCGGTTTAGTAAATTTTCTGTGAAATCGTTTCGCTCAACGTAACGACGTGCAGAAAACACTGCTAGACTTGAGACCGGGAGGAGCAAGGAGTATTCTTGGGGGAGCGGTAAAATGTTATAATCCCTTGAAGACTACCTGTGGCGAAGGCGCCTTGCTAGAACGGATCTGACGGTGAGGGACGAAAGCTAGGGGA…	d:Archaea(1.00),p:Nanoarchaeota(1.00),c:Nanoarchaeia(1.00),o:Woesearchaeales(1.00),f:Woesearchaeales(1.00),g:Woesearchaeales(1.00),s:uncultured_archaeon(0.42)
Otu3924	0	2.528e-05	0	0	9.836e-05	0	0	CCAGCCTATGGGGCGCTGCAGGCGCGAAACCTTTACAATGCACGCAAGTGTGATAAGGGAATCCCTAGTGCTCATGTACTGCATGGGCTTTTGCTAAGTGTAAATAGCTTGGCGAATAAGTGGTGGGTAAGACTGGTGCCAGCCGCCGCGGTAACACCAGCGCCACGAGTGGTGACCACGTTTATTGGGCCTAAAGCGTCCGTAGCCGGTTTGATAAATCTTTTGTGAAATTGTACAGCTTAACTGTACAGCGTGCAAGAGACACTGTCAAACTTGAGACCGGGAGGAGTCAGAAGTATTCCAGAGGGAGCGGTAAAATGTTATAATCTCTGGAGGACTACCTGTGGCGAAGGCGTCTGACCAGAACGGATCTGACGGTGAGGGACGAAAGCCAGGGGA…	d:Archaea(1.00),p:Nanoarchaeota(1.00),c:Nanoarchaeia(1.00),o:Woesearchaeales(1.00),f:Woesearchaeales(1.00),g:Woesearchaeales(1.00),s:uncultured_archaeon(1.00)
Otu2775	0	1.685e-05	0	0	9.836e-05	0	0	CCAGCCTATGGGGTGCTCCAGGCGCGAAACCTTTACAATGCACGAAAGTGTGATAGGGGAACTCAACGTGCTCATACAATGTATGGGCTTTTGTTAAGTCAAAATTGCTTAACGAATAAGTGGTGGGAAAGACTGGTGCCAGCCGCCGCGGTAACACCAGCGCCACAAGTGGGAGCCAGTTTTATTGGGCCTAAAGCGTCCGTAGCAGGTTTAGTAAATTACTTGTGAAATGGTGCAGCTTAACTGTACCGACTGCAGGTAAGACTGCTAAGCTAGAGACCGGGAGACGTTGGAGGTATTCAAGGGGGAGCGGTAAAATGCGAGAATCCTTTGAGGACCACCTGTTGCGAAGGCGTCCAACAATAACGGGTCTGACTGTGAGGGACGAAAGCTAGGGGA…	d:Archaea(1.00),p:Nanoarchaeota(1.00),c:Nanoarchaeia(1.00),o:Woesearchaeales(1.00),f:Woesearchaeales(1.00),g:Woesearchaeales(1.00),s:uncultured_archaeon(0.86)
Otu1884	0	0	0	0	0	0.0004788	0.001095	CCAGCCTATGGGGCGCAGCAGCGCGGAACCTTTACAATGCACGAAAGTGTGATAAGGGAATCCCAAGTGCCTTGCTTTTAGCAAGGCTTTTGCCATATGTAAAAAGTATGGCGAATAAGTGGTGGGCAAGACTTGTGCCAGCCGCCGCGGTAACACCAGCGCCACAAGTGGCAACCGCTTTTATTGGGCCTAAAGCGTCCGTAGCCGGTTTAGTAAATTTCCTGTGAAATCGTTGGGCTTAACCTAACGGCATGCAGGAAAGACTACTAAACTAGAGACCGGGAGGCGTCAGAGGTATTCCGGAGGGAGCGGTAAAATGCTATAATCTCCGGAGGACCACCAGTGGCGAAGGCGTCTGACGAGAACGGATCCGACGGTGAGGGACGAAAGCTAGGGGAG…	d:Archaea(1.00),p:Nanoarchaeota(1.00),c:Nanoarchaeia(1.00),o:Woesearchaeales(1.00),f:Woesearchaeales(1.00),g:Woesearchaeales(1.00),s:uncultured_archaeon(0.89)
Otu3958	0	0	0	0	0	0.0004788	0	CCAGCCTACGGGTGGCAGCAGTCGGGAAACTTTTGCAATGCGCGCAAGCGTGACAAAGCGAGCCAGAGTGTTTTTCTTATTAGAAAAACTTTTGTCAACTGTAAAAAGGCTGACGAATAAGGACTGGGCAAGACCGGTGCCAGCCGCCGCGGTAATACCGGCGGTCCAAGTTGCAGCCATTATTATTGGGTCTAAAACATCCGTAGCTTGTTTTACAAGTCTCCTGTGAAATCTTATATCTCAAGTATAAGGCGGGCAAGAGAAACTGTATCACTAGAGACCGGAAGACGTAACGAGTACGACTGAGGTAGTGGTAAAATACGTTAACCTCAGTTGGACTAACAATTGGCGAAGGCACGTTACGAGGACGGATCTGACAGTGAGGGATGAAGGCCAGGG…	d:Archaea(1.00),p:Nanoarchaeota(1.00),c:Nanoarchaeia(1.00),o:Woesearchaeales(1.00),f:Woesearchaeales(0.60),g:Woesearchaeales(0.60),s:uncultured_archaeon(0.36)
Otu5636	0	8.427e-06	0	0	0	0.0001915	0	CCAGCCTATGGGATGCAGCAGCTGAGGAAATTTTACAATGCTCGCAAGAGTGATCGAGTAAGCCAGAGTGTTCTTCTTAGAAGAACTTTTATCTGCTGTAAAAAGGCAGATGAATAAGGACTGGGCAAGACCGGTGCCAGCCGCCGCGGTAATACCGGCGGTCCAAGTCGCATCCACATTTATTGGGTCTAAAACATCCGTAGCTTGTTATGTAAGTTTCTTGTGAAATTCTATATCTCAAGTATAGAGCGTGCAAGAAATACTACATGGCTAGAGACCGGAAGACGTAAGGAGTACGATTAAGGTAGCGGTAAAATGTGTTAATCTTAATCGGACTAACAATGGCGAAGGCATCTTACGAGTACGGATCTGACAGTGAGGGATGAAGGCTAGGGGCGC…	d:Archaea(1.00),p:Nanoarchaeota(0.82),c:Nanoarchaeia(0.82),o:Woesearchaeales(0.82),f:Woesearchaeales(0.33),g:Woesearchaeales(0.33),s:uncultured_archaeon(0.24)
Otu7850	0	0	0	0	0	9.577e-05	7.825e-05	CCAGCCTACGGGGGGCTGCAGGCGAGAAACCTTTACAATGCGCGAAAGCGTGATAAGGGGAACCCAAGTGCTTATACATAGTATAGGCTTTTGCTAAGTGTAAAAAATTTAGAGAATAAATGGTGGGTAAGACTGGTGCCAGCCGCCGCGGTAACACCAGCGCCATGAGTGGTAATCATAATTATTGGGTCTAAAGCGTCCGTAGCTGGTTTTGTAAATCTTTTGTAAAATTATTAAGCTAAACTTAATAATCGCAAGAGAAACTACTAAACTTGAGACAGGGAGAAGATAGAAGTATTCTTTGGGGAGCGGTAAAATGTTATAATCCTTAGAGGACTACCGATGGCGAAGGCATCTATCTAGAACTGCTCTGACGGTGAGGGACGAAAGCTAGGGGAT…	d:Archaea(1.00),p:Nanoarchaeota(0.97),c:Nanoarchaeia(0.97),o:Woesearchaeales(0.97),f:Woesearchaeales(0.95),g:Woesearchaeales(0.95),s:uncultured_archaeon(0.44)
Otu3957	0	0	0	0	0	0.0001915	0	CCAGCCTATGGGGGGCTGCAGTCGGGAAACTTTTACAATGCGCGCAAGCGTGATAAAGCGAGCCAGAGTGATTTCCTATAATTGGAAATCTTTTGTAATATGTAAAAAGTATTACGAATAAGGACTGGGCAAGACTAGTGCCAGCCGCCGCGGTAATACTAGCGGTCCGAGTGGCAGCCACATTTATTGGGTCTAAAACATCCGTAGCTTGTCTCGTAAGTCTCGTGTGAAATCTGGCATCTTAAGTGTCAGGCGTGCACGAGATACTGCGAGGCTAGAGACCGGGAGACGTAAGGAGTACGGTTAGGGTAGCGGTTAGATGCGTTGATCCTTACTGGACTAACGATAGCGAAGGCACCTTACGAGAACGGATCTGACAGTCAGGGATGAAGGCTAGGG…	d:Archaea(1.00),p:Nanoarchaeota(0.94),c:Nanoarchaeia(0.94),o:Woesearchaeales(0.94),f:Woesearchaeales(0.35),g:Woesearchaeales(0.35),s:uncultured_archaeon(0.44)
Otu1739	0	0	0	0	0	0.0001915	0.000626	CCAGCCTACGGGGTGCAGCAGTCGAGGATCTTTTACAATGCGCGCAAGCGTGATAAAGCGAGCCAGAGTGTTTTCCTATATAGGAAAACTTTTGTTAACTGTAAAAAAGTTGACGAATAAGGACTGGGCAAGACCGGTGCCAGCCGCCGCGGTAATCCCGGCGGTCCAAGTCGCAGCCACAATTATTGGGTCTAAAACATCCGTAGCTTGTTTTAAAAGTCTCTTGTGAAATTCTGTCTCTCAAGGATAGAGCGAGCAAGAGATACTTTAAGACTAGAGACCGGAGGATGTGAGGAGTACAGACAAGGTAGTGGTAAAATACGTTGATCTTGACTGGACTAACAACAGCGAAGGCATCTCACAAATACGGTTCTGACAGTGAGGGATGAAGGCTAGGGG…	d:Archaea(1.00),p:Nanoarchaeota(0.84),c:Nanoarchaeia(0.84),o:Woesearchaeales(0.84),f:Woesearchaeales(0.26),g:Woesearchaeales(0.26),s:uncultured_archaeon(0.58)
Otu7817	0	0	0	0	0	0.0002873	0	CCAGCCTATGGGTCGCACCAGGCGCGGAACCTCCACAATGCACGAAAGTGTGATGGGGGGATCCTCCGTGCTCATGTCTAACATGGGCTTTTGCCAAGAGTAGAGTCCTTGGCGAATAAGGGGTGGGCAAGACTGGTGCCAGCCGCCGCGGTAACACCAGCGCCCCGAGTGGCAATCACGTTTATTGGGCCTAAAGCGTCCGTAGCCGGATCGGTAAATCCTCTGTGAAATCGTCGCGCTCAACGTGACGGCATGCAGGGGACACTGCCGATCTCGAGACCGGGAGGGGCTAGAGGTATGCCGTGGGGACTGGTAAAATGGGATAATCCACGGTAGACCACCAATGGCGAAGGCATTTAGCCAGAACGGATCTGACGGTGAGGGACGAAAGCCAGGGGA…	d:Archaea(1.00),p:Nanoarchaeota(0.99),c:Nanoarchaeia(0.99),o:Woesearchaeales(0.99),f:Woesearchaeales(0.98),g:Woesearchaeales(0.98),s:uncultured_archaeon(0.41)
Otu3584	0	0	0	0	0	0.0003831	7.825e-05	CCAGCCTATGGGGGGCAGCAGCTAGGGAACTTCTACAATGCACGCAAGTGTGATAGAGCAAGCCAGAGTGCTTTTCCATATTTGGAGAAGCTTTTGTGAAATGTAAAAAGTTTCACGAATAAGGACTGGGCAAGACTGGTGCCAGCCGCCGCGGTAATACCAGCGGTCCAAGTTGCAGCCACGATTATTGGGTCTAAAACATCCGTAGCTTGCTATGTAAGTCCTTTGTGAAATCTGGCATCTTAAGTGTCAGGCTGGCAAGGGATACTGTATAGCTTGAGACCGGGAGATGTAAGGAGTACGGTTAGGGTAGCGGTTAAATGCGTTGATCCTTTCTGGACTAACGATAGCGAAGGCACCCTACAAGAACGGATCTGACAGTGAGGGATGAAGGCTAGG…	d:Archaea(1.00),p:Nanoarchaeota(0.76),c:Nanoarchaeia(0.76),o:Woesearchaeales(0.76),f:Woesearchaeales(0.64),g:Woesearchaeales(0.64),s:uncultured_archaeon(0.63)
Otu3063	0	0	0	0	0	0.0002873	7.825e-05	CCAGCCTACGGGTTGCAGCAGGCAGGAAACCTTTACAATACACGCAAGTGTGATAAGGGAACCCAAAGTGCTTGCCTTATGGGCGAGCTTTTGTCAAGTGTAAAAATCTTGACGAATAAGTGGTGGGTAAGACTGGTGCCAGCCGCCGCGGTAACACCAGCGTCACGAGTGGTGGCCATTTTTATTGGGCCTAAAGCGTCCGTAGCCGATTTAATAAATTTCTTGTGAAATCGTTAAGCTTAACTTAGCGGACGGCAAGAAACACTGTTAGGTTAGAGACCGGGAGGGGGCAGAAGTATTCCTTGGGAAGCGGTTAAATGTTATAATCCTTGGAAGACTACCTGTGGCGAAGGCGTCTGCCTAGAACGGTTCCGACGGTGAGGGACGAAAGCTGGGGGA…	d:Archaea(1.00),p:Nanoarchaeota(0.98),c:Nanoarchaeia(0.98),o:Woesearchaeales(0.98),f:Woesearchaeales(0.98),g:Woesearchaeales(0.98),s:uncultured_archaeon(0.85)
Otu4757	0	0	0	0	0	0.0001915	0	CCAGCCTACGGGTGGCACCAGTCGCGAAACCTTTACAATGCACGAAAGTGTGATAAGGGAATCCTGAGTGCTTATGTTTTACATAGGCTTTTGCCAAGAGTAAAGATCTTGGCGAATAAGTGGTGGGAAAGACCGGTGCCAGCCGCCGCGGTAACCCCGGCGCCACAAGTGGCAACCGCAGTTATTGGGTCTAAAGCGTCCGTAGCCGGTTTGTTAAGTTTCCTGTGAAATCGTCCAGCTAAACTGGGCGGCGTGCAGGAAATACTGGCAGACTTGGAACCGGGAGGGGCAAGAAGTATTCTGTGGGGAGCGGTAAAATGTTATAATCCTCAGAGGACTACCAATGGCGAAGGCATCTTGCCAGAACGGATTCGACGGTGAGGGACGAAAGCTAGGGGA…	d:Archaea(1.00),p:Nanoarchaeota(1.00),c:Nanoarchaeia(1.00),o:Woesearchaeales(1.00),f:Woesearchaeales(0.99),g:Woesearchaeales(0.99),s:uncultured_archaeon(0.36)
Otu9347	0	0	0	0	0	9.577e-05	7.825e-05	CCAGCCTATGGGGGGCAGCAGTTAGGGAACTTTTACAATGCACGAAAGTGTGATAGAGCGAGCCAGAGTGTTTCTCATTTTATGAGGAACTTTTTTCTGTTGTAAAAAGACAGACGAATAAGGACTGGGCAAGACCGGTGCCAGCCGCCGCGGTAATACCGGCGGTCCAAGTCGCAGCCACATTTATTGGGTCTAAAACATCCGTAGCTTGTTTAATAAGTTTCTTGTGAAATCTCGTGTCTCAAGCACGAGGCGTGCAAGAAATACCGTTAGACTAGAGACCGGAAGAAGTGAGAAGTACAGTTGAGGTAGTGGTAAAATACGTTAATCTTGACTGGACTAACAATAGCGAAGGCATCTTACTAGTACGGGTCTGACAGTGAGGGATGAAGGCTAGGG…	d:Archaea(1.00),p:Nanoarchaeota(0.93),c:Nanoarchaeia(0.93),o:Woesearchaeales(0.93),f:Woesearchaeales(0.46),g:Woesearchaeales(0.46),s:uncultured_archaeon(0.56)
Otu2969	0	0	0	0	0	0.0001915	0	CCAGCCTATGGGAGGCAGCAGGCGCGAAACCTTTACAATGCACGAAAGTGTGATAAGGGAATTCCAAGTGCTCATGCATTGCATGGGCTTTTGCCAAGAGTAAATATCTTGGCGAATAAGTGGTGGGCAAGACTGGTGCCAGCCGCCGCGGTAACACCAGCGCCACAAGTGGGGACCGCATTTATTGGGCCTAAAGCGTCCGTAGCCGGTTTGACAAATTCTTTGTGAAATTGTTCTGCTTAACAGAACGAAGTGCAGAGAACACTATCAAACTTGGGACCAGGAGGGGTTAGAGGTATTCTTAGGGGAGCGGTAAAATGTTATAATCCTAAGAAGACCACCTATGGCGAAGGCATCTAACCAGAATGGATCCGACGGTGAGGGACGAAAGCTAGGGGA…	d:Archaea(1.00),p:Nanoarchaeota(0.99),c:Nanoarchaeia(0.99),o:Woesearchaeales(0.99),f:Woesearchaeales(0.96),g:Woesearchaeales(0.96),s:uncultured_archaeon(0.20)
Otu3785	0	0	0	0	0	0.0001915	0	CCAGCCTACGGGGGGCAGCAGTCGCGAATCTTTTGCAATGCACGTAAGTGTGACAAAGCGAACCGAAGTGTTTTTCTTTTTGAAAAACTTTTTCTTGCTGTAAAAAGGCAGGAGAATAAGGACTGGGAAAGACAGGTGCCAGCCGCCGCGGTAATACCTGCGGTCCAAGTTGCAGCCATTTTTATTGGGTCTAAAACATCCGTAGCTTGTTGATTAAGTTTCTTGTGAAATTTTATATCTCAAATATAAAGCGTGCAAGAAATACTGATTAGCTAGAGACCGGTAGATGTAAGGAGTACGGCCGAGGTAACGGTTAAATGTGTTAATCTCGGTTGGACTAACAATGAGCGAAGGCACCTTACAAGGACGGATCTGACAGTGAGGGATGAAGGCCAGGGG…	d:Archaea(1.00),p:Nanoarchaeota(1.00),c:Nanoarchaeia(1.00),o:Woesearchaeales(1.00),f:Woesearchaeales(0.97),g:Woesearchaeales(0.97),s:uncultured_archaeon(0.64)
Otu1945	0	0	0	0	0	9.577e-05	0.000313	CCAGCCTACGGGGTGCTGCAGGCGCGGAACCTTTACAATGCACGAAAGTGTGATAAGGGAATCCCAAGTGTCTTGCTTTTAGCAAGACTTTTGCCAAGAGTAAAAACCTTGGCGAATAAGTGGTGGGTAAGACTTGTGCCAGCCGCCGCGGTAACACCAGCGCCACAAGTGGCAACCGCTTTTATTGGGCCTAAAGCGTCCGTAGCCGGTTCAGTAAATTTTCTGTGAAATCGTTGGGCTTAACCTAACGTCGTGCAGGAAAGACTACTGGACTAGGGACCGGGAGGCGTCAGAGGTATTCCTGAGGGAGCGGTAAAATGCTATAATCTCAGGGGGACCACCAATGGCGAAGGCATCTGACGAGAACGGATCCGACGGTCAGGGACGAAAGCTAGGGGA…	d:Archaea(1.00),p:Nanoarchaeota(1.00),c:Nanoarchaeia(1.00),o:Woesearchaeales(1.00),f:Woesearchaeales(1.00),g:Woesearchaeales(1.00),s:uncultured_archaeon(0.64)
Otu2049	0	3.371e-05	0	0	0	9.577e-05	0	CAGCCTATGGGTTGCTCCAGGGGCGAATCTTTTACAATGCACGAAAGTGTGATAAAGCGAACCAAAGTGCTTCACATTTGTGAAGCTTTTCTTCGGTGTAAAAAGCCGGAGGAATAAGGACCGGGCAAGACGAGTGCCAGCCGCCGCGGTAATACTCGCGGTCCAAGTTGCAGCCAACTTTATTGGGTCTAAAACATCCGTAGCTTGTCTATTAAGTTTCCTGTGAAATCCTACGTCTCAAGCGTGGGGCTTGCAGGAAATACTGGTAGGCTAGAGACCGGTAGATGTAAAGAGTACGGCCGAGGTAGTGGTTAAATACGTTAATCTCGGTTGGACTAACAATGAGCGAAGGCACTTTACAAGGACGGATCTGGCAGTGAGGGATGAAGGCCAGGGGCG…	d:Archaea(1.00),p:Nanoarchaeota(1.00),c:Nanoarchaeia(1.00),o:Woesearchaeales(1.00),f:Woesearchaeales(0.98),g:Woesearchaeales(0.98),s:uncultured_archaeon(0.83)
Otu1878	0	0	0	0	0	0	0.001878	CCAGCCTATGGGGGGCAGCAGGCGCGAAACCTTTACAATGCACGAAAGTGTGATAAGGGAATCCCAAGTGCTCATGCATTGCATGGGCTTTTGCCAAGACCAAATACCTTGGCGAATAAGTGGTGGGAAAGACTGGTGCCAGCCGCCGCGGTAACACCAGCGCCACAAGTGGGGATCGCATTTATTGGGCCTAAAGCGTCCGTAGCCGGCTGAAAAAATCTCTTGTGAAATCGTTCGGCTTAACCGAACGGCGTGCAGGAGAAACTGTTTAGCTAGAGACCGGGAGGGGTCAGAGGTATTCTATGAGGAGCGGTAAAATGCTATAATCCATAGAGGACCACCGGTGGCGAAGGCGTCTGACCAGAACGGATCTGACGGTGAGGGACGAAAGCCAGGGGA…	d:Archaea(1.00),p:Nanoarchaeota(1.00),c:Nanoarchaeia(1.00),o:Woesearchaeales(1.00),f:Woesearchaeales(0.99),g:Woesearchaeales(0.99),s:uncultured_archaeon(0.81)
Otu4102	0	0	0	0	0	0	0.001174	CCAGCCTACGGGGTGCTCCAGGCGCGAAACCTCTACAATGCACGAAAGTGTGATAGGGGGATCCCAAGTGCTGATGTTTCACATCGGCTTTTGCCAAGAGTAAGTATCTTGGCGAATAAGTGGTGGGAAAGACTGGTGCCAGCCGCCGCGGTAATACCAGCGCCACAAGTGGCAATCATATTTATTTGGCCTAAAGCGTCCGTAGCCGGTCTGATAAATCTTTTGTGAAATTGTTAGGCTTAACCTAACAACGTGCAGAAGAGACTGTCAGACTTGGGACCAGAGAGGGGTTGGAAGTATTTCTGGGGGAGCGGTAAAATGTTATAATCCCAGAAGGACTACCTGTGGCGAAGGCGTCCAACCAGAATGGATCCGACGGTGAGGGTCGAAAGCTAGGGG…	d:Archaea(1.00),p:Nanoarchaeota(1.00),c:Nanoarchaeia(1.00),o:Woesearchaeales(1.00),f:Woesearchaeales(0.96),g:Woesearchaeales(0.96),s:uncultured_archaeon(0.57)
Otu4815	0	0	0	0	0	0	0.0002347	CCAGCCTAGGGGGGCTGCAGCTACGAAAACTTTACAATGCACGAAAGTGTGATAAGGGAATCCAAAGTGCTTACTTTACGGTAGGCTTTTGCTAAGTGTAAGTATCTTGGCGAATAAGTGGTGGGCAATACCGGTGCCAGCAGCCGCGGTAACACCGGAGCCACGAGTGGTAATCATTTTTATTGGGCCTAAAGCGTTCGTAGCTGATTTGGCAAATCTTTTGTGAAATTGTTGGGCTTAACTCAACAATGTGCAAGAGAGACTACTAAGTTCGAGACCGGGAAGAGTTAGAAGTATTCTTTGGGAAACGGTTAAATGTTTTAATCCTTAGAAGACTACCAATGGCGAAGGCATCTAACTAGAACGGGTCTGACAGTGAGGAACGAAAGCTAGGGGAGC…	d:Archaea(1.00),p:Nanoarchaeota(1.00),c:Nanoarchaeia(1.00),o:Woesearchaeales(1.00),f:Woesearchaeales(0.86),g:Woesearchaeales(0.86),s:uncultured_archaeon(0.42)
Otu4800	0	0	0	0	0	0	0.0005477	CCAGCCTATGGGTGGCTCCAGGCGCGAAACCTTTACACTGTACGAAAGTGCGATAAGGGAACTCCAAGTGCTAATACTTTGTATTGGCTTTTGCCAAAGTCAAAATCTTTGGCGAATAAGTGGTGGGAAAGACTGGTGCCAGCCGCCGCGGTAACACCAGCGCCACAAGTGGGAGCCACGATTATTGGGCCTAAAGCGTTCGTAGCCGGTTTGGTAAATCTTTTGTGAAATCATCCAGCTTTAACTGAATGGCGTGCAGAAGAGACTGCCAGACTCGGGACCGGGAGGAGTCAGGGGTATTCTTTGGGGAGCGGTAAAATGCTATAATCCTTAGAGGACCACCTGTGGCGAAGGCGCCTGACTAGAACGGATCCGACGGTGAGGGACGAAAGCCAGGGG…	d:Archaea(1.00),p:Nanoarchaeota(1.00),c:Nanoarchaeia(1.00),o:Woesearchaeales(1.00),f:Woesearchaeales(0.99),g:Woesearchaeales(0.99),s:uncultured_archaeon(0.45)
Otu7753	0	0	0	0	0	0	0.0001565	CCAGCCTATGGGATGCTGCAGGCGAGAAACCTTTACAATGCACGAAAGTGTGATAAGGGGATTCCAAGTGCTTATGCTTAGCATAGGCTTTTGCCGTATGTAAAAAGTATGGCGAATAAACGATGGGCAAGACTGGTGCCAGCCGCCGCGGTAACACCAGCGTCGTGAGTGGCAATCACGTTTATTGGGTCTAAAGCATCCGTAGTCGGTTTGTTAAGTCTTTTGTGAAATTGTTATGCTTAATGTAACAACGTGCAAGAGATACTGGTAAACTCGGGACCGGGAGAAGATAAGAGTATTCTGGGGGGAGCGGTTAAATGTTATAATCCCTGGAGGACTACCAACTGCGAAGGCACTTATCTAGAACGGATCTAACGATGAGGGATGAAAGCTAGGGGA…	d:Archaea(1.00),p:Nanoarchaeota(1.00),c:Nanoarchaeia(1.00),o:Woesearchaeales(1.00),f:Woesearchaeales(0.97),g:Woesearchaeales(0.97),s:uncultured_archaeon(0.72)
Otu5424	0	0	0	0	0	0	0.0001565	CCAGCCTATGGGAGGCTGCAGGCGCGGAACCTTTACAATGCACGAAAGTGTGATAAGGGGATCCCAAGTGCCTTGCTTTTTAGCAAGGCTTTTGCCATATGTAAAGAGTATGGCGAATAAGTGGTGGGTAAGACTTGTGCCAGCCGCCGCGGTAACACCAGCGCCACAAGTGGCAACCGCTTTTATTGGGCCTAAAGCGTCCGTAGCTGGTTCAGTAAATTTTCTGTGAAATTGTTGGGCTTAACCTAACGGCATGCAGAAAAGACTGCTAGACTAGGGACCGGGAGGCGTCAGTGGTATTCTTGAGGGAGCGGTAAAATGCTATAATCTCAGGAGGACCACCAGTGGCGAAGGCGTCTGACGAGAACGGCTCCGACAGTGAGGGACGAAAGCTAGGGG…	d:Archaea(1.00),p:Nanoarchaeota(1.00),c:Nanoarchaeia(1.00),o:Woesearchaeales(1.00),f:Woesearchaeales(1.00),g:Woesearchaeales(1.00),s:uncultured_archaeon(0.72)
Otu4795	0	8.427e-06	0	0	0	0	0.0002347	CCAGCCTATGGGAGGCAGCAGGCGCGAAACTTTTACAATGCACGCAAGTGTGATAAAGTCAACCAGAGTGCTCATGTTTACATGGGCTTTTGCCAAGAGCAAAAATCTTGGCGAATAAGTGGTGGGCAAGACTGGTGCCAGCCGCCGCGGTAACACCAGCGCCACAAGTGGGAATCATAATTATTGGGCCTAAAGCATCCGTAGCCGGTTTAATAAATCTTCTGTGAAATTGTTGGACTTAATCTAACAAAGTGCAGGAGACACTGTTGAACTTGGAACTGGGAGGAGTTAGAGGAATTTTAGGGGGAGCGGTAAAATGCGATAATCCCTAAAGGACCACCAGTGGCGAAGGCGTCTAACTAGAACAGCTTCGACGGTGAGGGATGAAAGCTAGGGGAG…	d:Archaea(1.00),p:Nanoarchaeota(0.95),c:Nanoarchaeia(0.95),o:Woesearchaeales(0.95),f:Woesearchaeales(0.87),g:Woesearchaeales(0.87),s:uncultured_archaeon(0.43)
Otu1929	0	0	0	0	0	0	0.0002347	CCAGCCTATGGGGTGCAGCAGGCGCGAAACTTTCACAATGCACGCAAGTGTGATGAAGTCAGCCAGAGTGCTCATGTTTACATGGGCTTTTGCCAAGAGCAAATATCTTGGCGAATAAGTGGTGGGCAAGACTGGTGCCAGCCGCCGCGGTAACACCAGCGCCACAAGTGGGAACCGCTTTTATTGGGCTTAAAGCATCCGTAGCCGGTTTAATAAATCTTCTGTGAAATTGTTGAACTTAATTTAACATCGTGCAGAAGAAACTGTTAAACTTGGAACTGGGAGGAGTCAGAGGTATTTTAAGGGGAGCGGTAAAATGCTATAATCCTTAAAGGACCACCATTGGCGAAGGCGTCTAACTAGAACAGCTTCGACGGTGAGGGATGAAAGCTAGGGGAG…	d:Archaea(1.00),p:Nanoarchaeota(0.99),c:Nanoarchaeia(0.99),o:Woesearchaeales(0.99),f:Woesearchaeales(0.89),g:Woesearchaeales(0.89),s:uncultured_archaeon(0.46)
Otu1944	0	0	0	0	0	0	0.000313	CCAGCCTATGGGATGCTCCAGTCGCGAAACCTTTACAATGCACGAAAGTGTGATAAGGGGATCCAGAGTGCTTACCTTCGGGTAGGCTTTTGTTAAGTGTAAGTAGCTTAACGAATAAGTGGTGGGCAATACTGGTGCCAGCCGCCGCGGTAACACCAGAGCCACAAGTGGTAATCACGATTATTGGGCCTAAAGGGTTCGTAGCCTATTCAATAAATCTTTTGTGAAATTGTTGGCCTCAATCTAACAATGTGCAAAAGAAACTGTTGAGTTTGAGACCAGGAAGAGGCAGAAGTATTCTAGGGGGAGTGGTAAAATATTATAATCCTTAGAAGACTACCTATGGCGAAGGCATCTGTCTAGAATGGGTCTGACGGTGAGGAACGAAGGCTAGGGGAG…	d:Archaea(1.00),p:Nanoarchaeota(0.99),c:Nanoarchaeia(0.99),o:Woesearchaeales(0.99),f:Woesearchaeales(0.90),g:Woesearchaeales(0.90),s:uncultured_archaeon(0.51)
Otu1707	0	0	0	0	0	0	0.0003912	CCAGCCTATGGGGGGCTGCAGGCAGGAAAACTTTACAATACACGAAAGTGTGATAAGGGAAACCTAAGTGCTAACCCGTTAAGGGTCGGCTTTTGTTAAGTGTAAAAATCTTGACGAATAAGTGGTGGGCAAGACCGGTGCCAGCCGCCGCGGTAACACCGGCGCCACAAGTGGCAATCCTATTTATTGGGCCTAAAGCGTCCGTAGCAGATTTGGAAAGTCTTTTGTGAAATCGTTAAGCTCAACTTAGCGAAGTGCAAAAGAAACTGCCGAGTTAGAGACCGGGAGGGGACAGAGGTATTCCTTGGGAAGCGGTTAAATGTTATAATCCTTGGAAGACCACCAGTGGCGAAGGCTTCTGTCTAGAACGGATCAGACTGTGAGGGACGAAAGCTGGGG…	d:Archaea(1.00),p:Nanoarchaeota(0.97),c:Nanoarchaeia(0.97),o:Woesearchaeales(0.97),f:Woesearchaeales(0.92),g:Woesearchaeales(0.92),s:uncultured_archaeon(0.67)
Otu4564	0	0	0	0	0	0	0.0002347	CCAGCCTACGGGGTGCAGCAGGCGCGAAACTTTCACAATGCACGCAAGTGTGATGAAGTCAGCCAGAGTGCTCATGTTTACATGGGCTTTTGCCAAGAGCAAAAATCTTGGCGAATAAGTGGTGGGCAAGACCGGTGCCAGCCGCCGCGGTAACACCGGCGCCACAAGTGGGAACCACTATTATTGGGCTTAAAGCATCCGTAGCCTGTTCGATAAATCTTCTGTGAAACTGTTGGACTTAATCTAACAACGTGCAGAAGACACTGTTGAACTTGGAACTGGGAGGAGTTAGAGGTATTTTGAGGGGAGCGGTAAAATGCTATAATCCTCAAAGGACCGCCAGTGGCGAAGGTGTCTAACTAGAACAGCTTCGACGGTGAGGGATGAAAGCTAGGGGAG…	d:Archaea(1.00),p:Nanoarchaeota(0.94),c:Nanoarchaeia(0.94),o:Woesearchaeales(0.94),f:Woesearchaeales(0.85),g:Woesearchaeales(0.85),s:uncultured_archaeon(0.37)
Otu9578	0	0	0	0	0	0	0.0001565	CCAGCCTACGGGTGGCAGCAGTCGCGAAAACTTTACAATGCACGCAAGTGTGATAAGGGAATCCTAAGTGCTTACCTTATGGGTAGGCTTTTGTTAAGTGTAAGTAAGTTAACGAATAAGTGGTGGGCAAGACCGGTGCCAGCAGCCGCGGTAATACCGGCGCCACAAGTGGAGATCACGATTATTGAGTCTAAAGAGTCCGTAGCCGATTTACTAACTCTTTTGTGAAATTGTTGAGCTTAACTCAACATCGTGCACAAGAAACTGGTAAGTTAGGGACTGGGAAGAGATAAGAGTATTCTTGGGGGAGCGGTAAAATGTCTTAATCCCAAGAAGACTACCTATGGCGAAGGCACTTATCTAGAACAGGTCCGACGGTGAGGGACGAAGGCTGGGGGA…	d:Archaea(0.97),p:Nanoarchaeota(0.88),c:Nanoarchaeia(0.88),o:Woesearchaeales(0.88),f:Woesearchaeales(0.61),g:Woesearchaeales(0.61),s:uncultured_archaeon(0.52)
Otu9584	0	0	0	0	0	0	0.0001565	CCAGCCTACGGGGGGCAGCAGTTACGAATCATTTACAATGCACGAAAGTGTGATAATGCGAACCAAAGTGCTTTCCGCACAGGAAGGCTTTTGTTCATTTTAAAAAGATGGACGAATAAGGACTGGGAAAGACTGGTGCCAGCCGCCGCGGTAATACCAGCAGTCCGAGTTGCAACCAACATTATTGGGTCTAAAACATCCGTAGCTTGTCTGCTAAGTTTCTTGTGAAATCCTATGTCTCAAGTATGGGGCTTGCAAGAAATACTGGCAGACTTGGAACCGGTAGATGTGGGGAGTACGCTCGAGGTAACGGTTAAATGTGTTAATCTTGGGTGGACTAACAATTGGCGAAGGCACCCTGCAAGGACGGATTTGACAGTGAGGGATGAAGGCCAGGGG…	d:Archaea(1.00),p:Nanoarchaeota(1.00),c:Nanoarchaeia(1.00),o:Woesearchaeales(1.00),f:Woesearchaeales(1.00),g:Woesearchaeales(1.00),s:uncultured_archaeon(0.57)
Otu172	0	0	0	0	0	0	0.000313	CCAGCCTATGGGGCGCACCAGCCAGGTATTTTTTGCAATGTTCGAAAGAATGACAAAGCGAACCGGAGTGTTTCTCATATTGAGAAACTTTTGTTAGCTGTAAAAAGGCTATTGAATAAGGACTGGGCAAGACTGGTGCCAGCCGCCGCGGTAATCCCAGCGGTCCAAGTCGCAACCACTTCTATTGGGTCTAAAACATCCGTAGCTTGTTTTGTAAGTCTCTTGTGAAATTCTGTCTCTTAAGGACAGAGCGTGCAAGAGATACTGCAAGACTAGAGTCTGGGGGATGTGAGGAGTACGGTCAAGGTAGTGGTAAAATACGTTAATCTTGACTGGACTAACAACAGCGAAGGCACCTCACAACAACAGTTCTGACAGTGAGGGATGAAGGCTAGGGGC…	d:Archaea(1.00),p:Nanoarchaeota(0.75),c:Nanoarchaeia(0.75),o:Woesearchaeales(0.75),f:Woesearchaeales(0.17),g:Woesearchaeales(0.17),s:uncultured_archaeon(0.52)
Otu5712	0	1.685e-05	0	0	0	0	0	CCAGCCTATGGGTGGCTCCAGGCGCGAAACCTTTACAATGCACGCAAGTGTGATAAGGGGATCCTAAGTGCTTATACATTGTATAGGCTTTTGTTAAGAGTAAATATCTTAGCGAATAAGTGGTGGGCAAGACTGGTGCCAGCCGCCGCGGTAACACCAGCGCCACAAGTAGCAACCACGTTTATTGGGCCTAAAGCGTCCGTAGCCGGTTTGGTTAATCTCTTGTGAAATCGACAAGCTCAACTTGTCGGCGTGCTTGAGACACTGCCAAACTTGAGACCGGGAGGAGTCAGAGGTATTCCAAGGGGAGCGGTAAAATGTGATAATCCTTGGAGGACCATCTATGGCGAAGGCATCTGACCAGAACGGATCTGACGGTGAGGGACGAAGGCTAGGGGA…	d:Archaea(1.00),p:Nanoarchaeota(1.00),c:Nanoarchaeia(1.00),o:Woesearchaeales(1.00),f:Woesearchaeales(1.00),g:Woesearchaeales(1.00),s:uncultured_archaeon(1.00)
Otu1233	0	5.056e-05	0	0	0	0	0	CCAGCCTACGGGTGGCAGCAGTCGCGGAACATTTACAATGCACGCAAGTGTGATAATGCGAACCAAAGTGCTTTTCTTTTTGAAAAGCTTTTTCTCGGCGTAAAAACCCGGGAGAATAAGGACTGGGAAAGACTGGTGCCAGCCGCCGCGGTAATACCAGCAGTTCAAGTTGCATCCCTTTTTATTGGGTCTAAAACATCCGTAGCTTGCCGTTAAAGTCTCTTGTGAAATCCTACGTCTCAAGCGTAGTGAAGTGCAGGAGATACTGAGCGGCTAGAGATCGGTAGACGTAAGCAGTACGCCACGGGTAACGGTCAAATGTGTTAATCCGTGGTGGACTAACGATGAGCGAAGGCAGCTTACGAGGACGAATCTGACAGTGAGGGATGAAGGCCAGGG…	d:Archaea(1.00),p:Nanoarchaeota(1.00),c:Nanoarchaeia(1.00),o:Woesearchaeales(1.00),f:Woesearchaeales(1.00),g:Woesearchaeales(1.00),s:uncultured_archaeon(0.52)
Otu6730	0	6.741e-05	0	0	0	0	0	CCAGCCTACGGGAGGCTCCAGCAGGGGATTTTTTACAATGCACGAAAGTGTGATAGAGCGAACCAGAGTGTTTGTCTTAATAGATAAACTTTTATCTACTTTAAATCGGTAGATGAATAAGGACTGGGAAAGACCGGTGCCAGCCGCCGCGGTAATACCGGCGGTCCAAGTCGCAGCCACATTTATTGGGTCTAAAACATCCGTAGCTTGTTTAATAAGTTTCTTGTGAAATCTTGTATCTTAAATACAAGGCGTGCAAGAAATACTATTAGACTAGAGACTGGAGGAAGTAATGAGTACAGCTGAGGTAGTGGTAAAATACATTAATCTTGGTTGGACTAACAATAGCGAAGGCACATTACTAATACAGTTCTGACAGTGAGGGATGAAGGCCAGGGT…	d:Archaea(1.00),p:Nanoarchaeota(0.99),c:Nanoarchaeia(0.99),o:Woesearchaeales(0.99),f:Woesearchaeales(0.52),g:Woesearchaeales(0.52),s:uncultured_archaeon(0.36)
Otu3562	0	1.685e-05	0	0	0	0	0	CCAGCCTATGGGAGGCAGCAGGCACGAAACCTCTACAATGCACGAAAGTGTGATAGGGGAACCCTGAGTGCTCAGCTATGCTGGGCTTTTGCCAAGAGTAAAAACCTTGGCGAATAAGTGGTGGGTAAGACAGGTGCCAGCCGCCGCGGTAACACCTGCGCCACAAGTGGCAATCAGTTTTATTGGGCCTAAAGCGTCCGTAGCAGGTTCTGTAAATCTCTTGTGAAATTGTCAAGCTCAACTTGGCAACGTGCAAGAGACACTGCAAGACTTGGGACCGGGAGGAGTCAGAGGTATTCCATGGGGAGCGGTAAAATGTTATAATCCATGGAGGACCACCTATGGTGAAGGCATCTGACCAGAACGGATCCGACTGTGAGGGACGAAAGCCAGGGGAGC…	d:Archaea(1.00),p:Nanoarchaeota(1.00),c:Nanoarchaeia(1.00),o:Woesearchaeales(1.00),f:Woesearchaeales(1.00),g:Woesearchaeales(1.00),s:uncultured_archaeon(0.65)
Otu1530	0	1.685e-05	0	0	0	0	0	CCAGCCTACGGGTGGCTGCAGGCGGGAAACCTTTACAATGCACGAAAGTGTGATAAGGGGACCCAAAGTGCTTACCACTGGTAAGCTTTTGTTAAGTGTAAATACCTTAACGAATAAGTGGTGGGAAAGACCGGTGCCAGCAGCCGCGGTAACACCGGCGCCACGAGTGGCACTCATGTTTATTTGGCCTAAAGCGTTCGTAGCCGATTCGGTAAGTCTTTTGTTAAATCGTTGTGCTTAACACAGCGGCCGCAAGAGATACTGCCAAGTTAGGGACCGGGAGGAGACAGAGGTATTCCTTGGGTAGCGGTAAAATGCGATAATCCTTGGAAGACCACCAATGGCGAAGGCATCTGTCTAGAACGGATCCGACGGTGAGGGACGAAAGCTAGGGGAGCG…	d:Archaea(1.00),p:Nanoarchaeota(0.99),c:Nanoarchaeia(0.99),o:Woesearchaeales(0.99),f:Woesearchaeales(0.99),g:Woesearchaeales(0.99),s:uncultured_archaeon(0.72)
Otu615	0	5.899e-05	0	0	0	0	0	CCAGCCTATGGGACGCTCCAGGAGTGAATCTTTTACAACGCGCGAAAGCGTGATAGAGCGAGCCAAAGTGCTTAACTTTTTGTTAAGCTTTTATCGGTTGTAAATATACCGATGAATAAGGACTGGGAAAGACCGGTGCCAGCCGCCGCGGTAATACCGGCAGTTCTAGTTGCAACCAACATTATTGGGTCTAAAACATCCGTAGCTTGTTCCGTAAGTTTCTCGTGAAATCTGATATCTCAAATATCAGGCGTGCGAGAAATACTGCGAAGCTAGAGATCGGTAGGTGTAAGAAGTACGCGAGAGGTAGTGGTAAAATACGTTAATCTTTCGTGGACTCACAATTAGCGAAGGCATCTTACAAGGACGAATCTGACAGTGAGGGATGAAGGCCAGGGG…	d:Archaea(1.00),p:Nanoarchaeota(1.00),c:Nanoarchaeia(1.00),o:Woesearchaeales(1.00),f:Woesearchaeales(1.00),g:Woesearchaeales(1.00),s:uncultured_archaeon(1.00)
Otu3460	0	2.528e-05	0	0	0	0	0	CCAGCCTATGGGGGGCACCAGGCGCGGAAACTCTACAATGCACGAAAGTGTGATAGGGGGATCCCCAGTGCTTATGCTTTGCATAGGCTTTTGCCAAGAGTAAGTATCTTGGCGAATAAGTGGTGGGAAAGACTGGTGCCAGCCGCCGCGGTAATACCAGCGCCACAAGTGGCAATCGTAGTTATTGGGCCTAAAGCGTCCGTAGCCGGTTTGATAAATCTTTTGTGAAATTGTTAGGCTTAACTTAACAACGTGCAGAAGAGACTGTCAAACTTGGGACCAGAGAGGGGTTAGGAGTATTTCTAGGGGAGCGGTAAAATGTTATAATCCTAGACAGACTACCTGTGGCGAAGGCGCCTAACCAGAATGGATCCGACGGTGAGGGACGAAAGCTAGGGG…	d:Archaea(1.00),p:Nanoarchaeota(1.00),c:Nanoarchaeia(1.00),o:Woesearchaeales(1.00),f:Woesearchaeales(1.00),g:Woesearchaeales(1.00),s:uncultured_archaeon(0.20)
Otu1463	0	3.371e-05	0	0	0	0	0	CCAGCCTACGGGTCGCACCAGGCGCGGAACCTCTACAATGCACGAAAGTGTGATAGGGGGATCCCAAGTGCTTATGCTTAGCATAAGCTTTTGCCAAGGGTAAAAACCTTGGAGAATAAGTGGTGGGAAAGACTGGTGCCAGCAGCCGCGGTAACCCCAGCGCCACGAGTGGCAATCACATTTATTGGGCCTAAAGCGTCCGTAGCCGGTTTGGAAAATCTTTTGTGAAATCGTACAGCTTAACTGAACGGCGTGCAGAAGACACTATCAAACTAGGGACCGGGAGGAGTCAGAGGTATGCCGGGGGGAGCGGTAAAATGCTATAATCCCTGGTGGACCACCTGTGGCGAAGGCGTCTGACTAGAACGGATCTGACGGTGAGGGACGAAAGCTAGGGGA…	d:Archaea(1.00),p:Nanoarchaeota(1.00),c:Nanoarchaeia(1.00),o:Woesearchaeales(1.00),f:Woesearchaeales(1.00),g:Woesearchaeales(1.00),s:uncultured_archaeon(0.87)
Otu8434	0	2.528e-05	0	0	0	0	0	CCAGCCTATGGGGGGCTGCAGGCGCGAAACCTCTTCAATGCACGACAGTGTGAAAGGGGGATCCTACATGCTTATGCTTAGCATAGGCTTTTATTAAGTGTAAGTAACTTTTTGAATAAGGGGTGGGAAAGACTGGTGCCAGCAGCCGCGGTAACACCAGCGCCCCAAGTGGCAATCGTTTTTATTGGGCCTAAAGCGTTCGTAGCCTGATTTGTAAATCTTTTGTGAAATCGCTCGGCTTAACCGAGTGGCGTGCAGAAGACACTACATTTCTAGGGACCGGGAGGAGTTAGAGGTATTCTGGGGGGAGCGGTAAAATGTTATAATCCCCGGAAGACCACCAGTGGCGAAGGCGTCTAACTAGAACGGATCCGACGGTGATGAACGAAGGCTAGGGGA…	d:Archaea(1.00),p:Nanoarchaeota(0.98),c:Nanoarchaeia(0.98),o:Woesearchaeales(0.98),f:Woesearchaeales(0.94),g:Woesearchaeales(0.94),s:uncultured_archaeon(0.44)
Otu1537	0	3.371e-05	0	0	0	0	0	CCAGCCTACGGGGGGCAGCAGGCACGAAACCTCTACAATGCACGCAAGTGTGATAGGGGAATCCCAAGTGCCGATGTTTTGCATCGGCTTTTGCCAAAGGTAAATACTTTGGCGAATAAGTGGTGGGAAAGACTGGTGCCAGCCGCCGCGGTAACACCAGCGCCACGAGTGGGAACCGCATTTATTGGGCCTAAAGCGTCCGTAGCTCGTCCGGAAAATCTCTTGTGAAATCGTAGTGCTTAACATTACGGCGTGCAGGAGACACTACCGGGCTTGAGACCGGGAGGAGTCAGAGGTATTTTTGGGGAAGCGGTAAAATGCTATAATCCCAAAAAGACCACCTGTGGCGAAGGCGTCTGACTAGAACGGTTCTGACTGTGAGGGACGAAAGCCAGGGGA…	d:Archaea(1.00),p:Nanoarchaeota(1.00),c:Nanoarchaeia(1.00),o:Woesearchaeales(1.00),f:Woesearchaeales(0.99),g:Woesearchaeales(0.99),s:uncultured_archaeon(0.41)
Otu966	0	8.427e-05	0	0	0	0	0	CCAGCCTATGGGGTGCTGCAGGCGCGAAACCTTTACAATGCACGCAAGTGTGATAAGGGAATCCTAAGTGCTCATGCATAGCATGGGCTTTTGCCAATCGTAAATAGATTGGCGAATAAGTGGTGGGCAAGACTGGTGCCAGCCGCCGCGGTAACACCAGCGCCACAAGTGGCAACCACGTTTAATGGGCCTAAAGCGTCCGTAGTCGGTTAAGTAAATCTCTTGTGAAATCGTCAAGCTCAACTTGACGGCGTGCTTGAGACACTGTTTAACTTGAGACCGGGAGGAGTTAAAAGTATTCCTGAGGGAGCGGTAAAATGTGATAATCTCAGGAGGACTATCTATGGCGAAGGCATTTAACTAGAACGGATCTGACGATCAGGGACGAAGGCCAGGGGA…	d:Archaea(1.00),p:Nanoarchaeota(1.00),c:Nanoarchaeia(1.00),o:Woesearchaeales(1.00),f:Woesearchaeales(1.00),g:Woesearchaeales(1.00),s:uncultured_archaeon(0.91)
Otu1635	0	0.0001011	0	0	0	0	0	CCAGCCTACGGGGTGCTGCAGGCGCGAAACCTTTACAATGCACGCAAGTGTGATAAGGGAATTCCAAGTGCTCAAGCATTGCTTGGGCTTTTGCCATGTGTAAATAGCATGGCGGATAAGTGGTGGGAAAGACTGGTGCCAGCCGCCGCGGTAACACCAGCGCCACGAGTGGCGATCACGTTTATTGGGCCTAAAGCGTCCGTAGCAGGTTCTATAAATCTCTTGTGAAATTGCTAGGCTTAACTTAGCAGTGTGCGGGAGACACTGTAGAACTCGAGACCGGGAAGGGTTAGAGGTATTCCTGAGGGAGCGGTAAAATGCTATAATCTCAGGAGGACCACCTGTGGCGAAGGCGTCTAACTAGAACGGATCTGACTGTGAGGGACGAAAGCTAGGGGA…	d:Archaea(1.00),p:Nanoarchaeota(1.00),c:Nanoarchaeia(1.00),o:Woesearchaeales(1.00),f:Woesearchaeales(1.00),g:Woesearchaeales(1.00),s:uncultured_archaeon(0.93)
Otu8540	0	1.685e-05	0	0	0	0	0	CCAGCCTATGGGTCGCAGCAGGCGCGAAACCTCTACAATGCACGAAAGTGTGATAGGGGGATCCCAAGTGCTCATGCTTTGCATGGGCTTTTGCCAAGAGTAAATATCTTGGCGAATAAGTGGTGGGTAAGACTGGTGCCAGCAGCCGCGGTAACACCAGCGCCACGAGTGGCAATCATTTTTATTGGGTCTAAAGCGTCCGTAGCCTGTCTGAATAATCTTTTGTGAAATCGTCAAACTTAACTTGTCGGCGTGCAAGAGACACTATCAGACTAGAGACCGGGAGGAGTCAGAGGTATTCCTGGGTGAGCGGTAAAATGCTGTAATCCTTGGAGGACCACCTGTGGCGAAGGCGTCTGACCAGAACGGATCTGACGGTGAGGGACGAAAGCTAGGGGA…	d:Archaea(1.00),p:Nanoarchaeota(0.99),c:Nanoarchaeia(0.99),o:Woesearchaeales(0.99),f:Woesearchaeales(0.99),g:Woesearchaeales(0.99),s:uncultured_archaeon(0.43)
Otu4893	0	2.528e-05	0	0	0	0	0	CCAGCCTACGGGTGGCACCAGGCGCGAAACCTTTACAATGCACGAAAGTGTGGTAAGGGAATCCCCAGTGCTCACGTTATACGTGGGCTTTTGCCAAGTGTAAATAGCTTGGCGAATAAGTGGTGGGTAAGACTGGTGCCAGCCGCCGCGGTAACACCAGCGCCACGAGTGGTAACCGCGATTATTGGGCCTAAAGCGTCCGTAGCCGGCCTTGTAAATCTTTTGTGAAATTGTACGGCTTAACCGTACAACGTGCAAGAGACACTGCGAGGCTCGAGACCGGGAGGAGTCAGAAGTATTCCAGGGGGAGCGGTAAAATGTTATAATCCCTGGAGGACTACCTGTGGCGAAGGCGTCTGACCAGAACGGATCTGACGGTGAGGGACGAAAGCTAGGGGA…	d:Archaea(1.00),p:Nanoarchaeota(1.00),c:Nanoarchaeia(1.00),o:Woesearchaeales(1.00),f:Woesearchaeales(1.00),g:Woesearchaeales(1.00),s:uncultured_archaeon(0.53)
Otu9505	0	1.685e-05	0	0	0	0	0	CCAGCCTACGGGTGGCACCAGGGGTGAATCTTTTACAATGCACGAAAGTGTGATAGAGCGAGCCAAAGTGCTTAACTTTTTGTTAAGCTTTTGTCAGTTGTAAATATACTGACGAATAAGGACTGGGAATGATCGGTGCCAGCCGCCGCGGTAATACCGACAGTTCTAGTTGCAACCAACATTATTGGGTCTAAAACATCCGTAGCTTGTTTCGTAAGTTTCTCGTGAAATCTGATATCTCAAATGTCAGGCGTGCGAGAAATACTGCGAGGCTAGAGATCGGTAGATGTAAGAAGTACGCGAGAGGTAGTGGTAAAATACGTTAATCTTTCGTGGACTCACAATTAGCGAAGGCATCTTACAAGGACGAATCTGACAGTGAGGGATGAAGGCCAGGGG…	d:Archaea(1.00),p:Nanoarchaeota(1.00),c:Nanoarchaeia(1.00),o:Woesearchaeales(1.00),f:Woesearchaeales(1.00),g:Woesearchaeales(1.00),s:uncultured_archaeon(1.00)
Otu2013	0	3.371e-05	0	0	0	0	0	CCAGCCTACGGGATGCTCCAGGCGCGAAACCTTTACAATGTACGAAAGTGTGATAAGGGAATCCCCAGTGCTTATGTAATGCATAGGCTTTTGCCAAGTGTAAAAAGCTTGGCGAATAAGTGGTGGGTAAGACTGGTGCCAGCCGCCGCGGTAACACCAGCGCCACGAGTGGTAACCGCGATTATTGGGCCTAAAGCGTCCGTAGCCGGTTTGATAAATCTTTTGTGAAATTGTCTGGCTCAACCATACAACGCGCAAGAGACGCTGTCAAACTCGAGACCGGGAGGAGTCAGAAGTATTCCTGAGGGAGCGGTAAAATGTTATAATCTCAGGAGGACTACCTGTGGCGAAGGCGTCTGACCAGAACGGATCTGACGGTGAGGGACGAAAGCTAGGGGA…	d:Archaea(1.00),p:Nanoarchaeota(1.00),c:Nanoarchaeia(1.00),o:Woesearchaeales(1.00),f:Woesearchaeales(0.99),g:Woesearchaeales(0.99),s:uncultured_archaeon(0.63)
Otu7353	0	1.685e-05	0	0	0	0	0	CCAGCCTACGGGTCGCAGCAGTCGCGGAACTTTTACAATGCACGAAAGTGTGATAAAGCAAACCAAAGTGTTTTTCGTTTAGAAAAACTTTTTCTTGGTGTAAAAAACCAGGAGAATAAGGACTGGGAAAGACTGGTGCCAGCCGCCGCGGTAATACCAGCAGTTCAAGTTGCATCCCTTTTTATTGGGTCTAAAACATCCGTAGCTTGCCGTTTAAGTCTCTTGTGAAATCCTACGTCTCAAGCGTAGGGCTTGCAGGAGATACTGAGCGGCTAGAGATCGGTAGACGTAAAGAGTACGCCGGGGGTAACGGTTAAATGTGTTAATCCTCGGTGGACTAACGATGAGCGAAGGCACTTTACGAGGACGAATCTGACAGTGAGGGATGAAGGCCAGGGG…	d:Archaea(1.00),p:Nanoarchaeota(1.00),c:Nanoarchaeia(1.00),o:Woesearchaeales(1.00),f:Woesearchaeales(1.00),g:Woesearchaeales(1.00),s:uncultured_archaeon(0.49)
Otu2129	0	1.685e-05	0	0	0	0	0	CCAGCCTATGGGGGGCACCAGCCGCGAAACCTTTACAATGCACGAAAGTGTGATAAGGGAACTCCAAGTGCTCAACTATGTTGGGCTTTTGCCAAGAGTAAATATCTTGGCGAATAAGTGGTGGGCAAGACTGGTGCCAGCAGCCGCGGTAACACCAGCGCCACGAGTGGGAATCAGATTTATTGGGCCTAAAGCGTTCGTAGCCTGTTGCATAAATTCTTTGTGAAATCGTCGGGCTTAACCTGACGAACTGCAGAGAAGACTGTGCAACTTGGGACCGGTAGGGGTTGGGAGTATTCTTTGGGGAGCGGTAAAATGCTATAATCCAAAGAGGACTACCTGTGGCGAAGGCGCCCAACCAGCACGGATCCGACGGTGAGGAACGAAAGCCAGGGGAGC…	d:Archaea(1.00),p:Nanoarchaeota(1.00),c:Nanoarchaeia(1.00),o:Woesearchaeales(1.00),f:Woesearchaeales(0.97),g:Woesearchaeales(0.97),s:uncultured_archaeon(0.15)
Otu9248	0	1.685e-05	0	0	0	0	0	CCAGCCTAGAGGCAGCAGGCGCGAAACCTCCTCAATGTACGACAGTGTGAAGGGGGGATCCTACGTGCTTATGCTCAGCATAGGCTTTTGCATAGAGTAAATATCTATGCGAATAAAGGGTGGGAAAGACCGGTGCCAGCAGCCGCGGTAACACCGGCGCCCTGAGTGGCAATCAGAATTATTGGGCCTAAAGCGTTCGTAGCCGGACTATTAAGTTTCTTGTGAAAGTATCCAGCTTAACTGGATAAATGGCAGGAAATACTGTTAGTCTAGGGACCGGGAGGAGTTAGAAGTATTCTATGGGGAGCGGTAAAATGTGATAATCCATGGAAGACTACCTGTGGTGAAGACGTCTAACTAGAACGGATCCGACGGTGAGGAACGAAGGCTAGGGGAGCA…	d:Archaea(1.00),p:Nanoarchaeota(1.00),c:Nanoarchaeia(1.00),o:Woesearchaeales(1.00),f:Woesearchaeales(1.00),g:Woesearchaeales(1.00),s:uncultured_archaeon(1.00)
Otu3546	0	1.685e-05	0	0	0	0	0	CCAGCCTATGGGGCGCACCAGGCGCGAAACCTTTACAACGCACGCAAGTGTGATAAGGGAACCCTCAGTGCTCATGTATAACATGGGCTTTTGCCAAGCGTAAATAGTTTGGCGAATAAGTGGTGGGTAAGACTGGTGCCAGCCGCCGCGGTAACACCAGCGCCACGAGTGGCAACCACGTTTATTGGGCCTAAAGCGTCCGTAGTCGGTTTGGTAAATCTCTTGTGAAATCGTCGGGCTTAACCCGACGGCATGCTCGAGACACTGCCTTACTTGAGACCGGGAGGAGTGAGAGGTATTCCTGAGGGAGCGGTAAAATGTGATAATCTCAGGAGGATCACCTATGGCGAAGGCATCTCACCAGAACGGATCTGACGATCAGGGACGAAGGCTAGGGGA…	d:Archaea(1.00),p:Nanoarchaeota(1.00),c:Nanoarchaeia(1.00),o:Woesearchaeales(1.00),f:Woesearchaeales(1.00),g:Woesearchaeales(1.00),s:uncultured_archaeon(0.87)
Otu405	0	1.685e-05	0	0	0	0	0	CTAGCCTACGGGGGGCAGCAGGCGCGAAACCTCTTCAATGCACGACAGTGTGAAAGGGGAATCCTACGTGCTTATGCTCAGCATAGGCTTTTGTAAAGTGTAAATAACTATACGAATAAGGGATGGGAAAGACTGGTGCCAGCAGCCGCGGTAACACCAGCGTCCCAAGTGGCAATCGTTTTTATTGGGCCTAAAGCGTTCGTAGCCTGATTGGTAAATCTTTTGTGAAATCGCTCAGCTTAACTGAGTGGCGTGCAGAAGACACTACCTTTCTAGGGACCGGGAGGAGTCAGAAGTATTCTAGGGGGAGCGGTAAAATGTTATAATCCCTGGAAGACTACCTGTGGCGAAGGCGTCTGACTAGAACGGATCCGACGGTGAGGAACGAAGGCTAGGGGA…	d:Archaea(1.00),p:Nanoarchaeota(1.00),c:Nanoarchaeia(1.00),o:Woesearchaeales(1.00),f:Woesearchaeales(0.99),g:Woesearchaeales(0.99),s:uncultured_archaeon(0.56)
Otu1217	0	1.685e-05	0	0	0	0	0	CAGCCTATGGGAGGCTGCAGGCGCGAAACCTTTACAATGCACGCAAGTGTGATAAGGGAATCCCAAGTGCTCAAGCATTGCTTGGGCTTTTGTTATGTGTAAATAGCATGGCGAATAAGTGGTGGGAAAGACTGGTGCCAGCCGCCGCGGTAACACCAGCGCCACGAGTGGCAATCGCGTTTATTGGGCCTAAAGCGTCCGTAGCAGGTTTCATAAATCTCTTGTGAAATTGCCAGGCTTAACTTGGCACCGTGCAGGAGACACTGTGAGACTCGAGACCGGGAGGGGTTAGAGGTATTCCTGAGGGAGCGGTAAAATGCTATAATCTCAGGAGGACCACCTGTGGCGAAGGCGTCTAACTAGAGCGGATCTGACTGTGAGGGACGAAAGCTAGGGGAG…	d:Archaea(1.00),p:Nanoarchaeota(1.00),c:Nanoarchaeia(1.00),o:Woesearchaeales(1.00),f:Woesearchaeales(1.00),g:Woesearchaeales(1.00),s:uncultured_archaeon(0.79)
Otu8414	0	1.685e-05	0	0	0	0	0	CCAGCCTATGGGTGGCACCAGGCGCGTAACCTTTACAATGCACGAAAGTGTGATAAGGGGATTCTCCGTGCTCATGCATAGCATGGGCTTTTGTTAAGTGTAAATAGCTTGGCGAATAAGTGGTGGGTAAGACTGGTGCCAGCCGCCGCGGTAACACCAGCGCCACAAGTGGCAATCAGTATTATTGGGCCTAAAGCGTCCGTAGCCGGATTAGTGCATCCTTTGTGAAATCACTGCGCTCAACGTAGTGGCGTGCAGAGGACACGGCTAATCTTGGGAATGGGAGAACTCAGAGGTACTTGAGGGGGACTGGTAAAATGGTATAATCCCTCAAGGACCACCGATGGCGAAGGCATCTGAGCAGAACATGTCCGACGGTGAGGGACGAAAGCCAGGGGA…	d:Archaea(1.00),p:Nanoarchaeota(1.00),c:Nanoarchaeia(1.00),o:Woesearchaeales(1.00),f:Woesearchaeales(0.96),g:Woesearchaeales(0.96),s:uncultured_archaeon(0.29)
Otu3322	0	2.528e-05	0	0	0	0	0	CCAGCCTACGGGGCGCTGCAGGCGCGGAACCTTTACACTGCACGAAAGTGCGATAAGGGAACTCCAAGTGCTAATGCTATGCATTAGCTTTTGCCAAGAGTAAAAATCTTGGCGAATAAGTGATGAGTAAGACTGGTGCCAGCCGCCGCGGTAACACCAGCGTCACGAGTGGCATCCGCTATTATTGGGTCTAAAGTGTCCGTAGCTGGGCTTGTAAGTCCTCTGTGAAAGCGACTAGCTTAACTAATCGAAAGGCAGGGGAGACTGCGAGTCTCGAGACCGGGAGGGGCCGGAGGTATTTTTGGGGTAGCGGTAAAATGCGATAATCCCAGAAGGACTACCTGTGGCGAAGGCGTCCGGCTAGAACGGGTCTGACAGTGAGGGACGAAGGCTAGGGGA…	d:Archaea(1.00),p:Nanoarchaeota(0.81),c:Nanoarchaeia(0.81),o:Woesearchaeales(0.81),f:Woesearchaeales(0.64),g:Woesearchaeales(0.64),s:uncultured_archaeon(0.44)
Otu1008	0	1.685e-05	0	0	0	0	0	CCAGCCTACGGGACGCAGCAGCCGCGAAACCTTTACACTGCACGAAAGTGTGATAAGGGAACTCCAAGTGCTTACCTTTTGGTAGGCTTTTGCCAAAAGTAAAAATTTTGGCGAATAAGAGGTGGGAAAGACGGGTGCCAGCCGCCGCGGTAACACCTGCGCCACTAGTGGGGACCATATTTATTGGGCCTAAAGCGTCCGTAGCCGATCTAGCAAATTTTCTGTGAAACTGTTGTGCTTAACACAACAACGTGCAGAAAACACTACTAGAATTGGGACTGGAAGGAGTCAGGAGAATGTCTGGGGGAGCGGTAAAATGTTATAATCCCAGATGGACTACCTGTGGCGAAAGCGCCTGACCAGTACAGATCCGACGGTGAGGGACGAAAGCCAGGGGAG…	d:Archaea(1.00),p:Nanoarchaeota(0.94),c:Nanoarchaeia(0.94),o:Woesearchaeales(0.94),f:Woesearchaeales(0.94),g:Woesearchaeales(0.94),s:uncultured_archaeon(0.16)
Otu4984	0	1.685e-05	0	0	0	0	0	CCAGCTACGGGGCGCACCAGGCGCGAAACCTTTACAATGCACGAAAGTGTGATAAGGGGATCCAAAGTGCTCATGCATAGCATGGGCTTTTGCCAAAAGTAGATTTTTTGGCGAATAAGTGGTGGGCAAGACTGGTGCCAGCCGCCGCGGTAACACCAGCGCCACAAGTGGCAACCATGATTATTGGGCCTAAAGCGTTCGTAGCCGGTCTGACAAATCTTCTGTGAAATCGTTTGGCTTAACTGAACGACGTGCAGGAGACACTATCAGACTTGAGACCGGGAGGAGCTAGGAGTATTCTTGGGGGAGCGGTAAAATGTTATAATCCCTTGAAGACTACCTGTGGCGAAGGCGCCTAGCTAGAACGGATCTGACGGTGAGGGACGAAAGCCAGGGGAG…	d:Archaea(1.00),p:Nanoarchaeota(1.00),c:Nanoarchaeia(1.00),o:Woesearchaeales(1.00),f:Woesearchaeales(1.00),g:Woesearchaeales(1.00),s:uncultured_archaeon(0.83)
Otu919	0	7.584e-05	0	7.427e-05	0	0	0	CCAGCCTATGGGGCGCTGCAGGGAATCTTTTACAATGCACGCGAGTGTGATAGAGCGAACCAGAGTGTTTGTCTTAATAGATAAACTTTTATCTACTTTAAATTGGTAGATGAATAAGGACTGGGAAAGACCGGTGCCAGCCGCCGCGGTAATACCGGCGGTCCAAGTCGCAGCCACATTTATTGGGTCTAAAACATCCGTAGCTTGTCTAATAAGTTTCTTGTGAAATCTTATCTCTTAAGGGTAAGGCGTGCAAGAAATACTGTTAGGCTAGAGACTGGAGGAAGTAATGAGTACAGCTGAGGTAGTGGTAAAATACATTAATCTTGGTTGGACTAACAATAGCGAAGGCACATTACTAATACAGTTCTGACAGTGAGGGATGAAGGCCAGGGTCGC…	d:Archaea(1.00),p:Nanoarchaeota(0.98),c:Nanoarchaeia(0.98),o:Woesearchaeales(0.98),f:Woesearchaeales(0.54),g:Woesearchaeales(0.54),s:uncultured_archaeon(0.44)
Otu7610	0	1.685e-05	0	0	0	0	0	CCAGCCTATGGGAGGCAGCAGGCGCGAAACCTCTACAATGCACGAAAGTGTGATAGGGGGACCCTGAGTGCTCAGTTATACTGGGCTTTTGCCAAGATTAAAACCCTTGGCGAATAAGTGGTGGGTAAGACAGGTGCCAGCCGCCGCGGTAACACCTGCGCCACAAGTGGCAATCAGTATTATTGGGCCTAAAGCGTCCGTAGCAGGTCAAGTAAATCTCTTGTGAAATTGTCAAGCTCAACTTGGCAACGTGCATGAGACACTACTCGACTAGGGACCGGGAGGAGTCAGAGGTATTCAATGGGGAGCGGTAAAATGCTATAATCCATTGAGGACCACCTATGGCGAAGGCATCTGACCAGAACGGATCCGACTGTGAGGGACGAAAGCAGGGGAGCG…	d:Archaea(1.00),p:Nanoarchaeota(1.00),c:Nanoarchaeia(1.00),o:Woesearchaeales(1.00),f:Woesearchaeales(1.00),g:Woesearchaeales(1.00),s:uncultured_archaeon(0.98)
Otu3514	0	3.371e-05	0	0	0	0	0	CCAGCCTATGGGGGGCTGCAGGCGCGAAACCTCTTCAATGCACGACAGTGTGAAAGGGGAATCCTACGTGCTTATGTTTTCATAGGCTTTTGCATAGTGTAAACAACTATGCGAATAAGGGGTGGGAAAGACCGGTGCCAGCAGCCGCGGTAACACCGGCGCCCCAAGTGGCAATCATATTTATTGGGCCTAAAGCATCCGTAGCCGGATTTGTAAATTTTCTGTGAAATCTCTTGGCTTAACCAAGAGGCGTGCAGAAAAGACTGCATTTCTAGAGACCGGGAGGAGTTAGAGGTATTCTGTGGGGAGCGGTAAAATGTTATAATCCTCGGAAGACCACCAATGGCGAAGGCATCTAACTAGAACGGTTCTGACGGTGAGGGATGAAGGCCAGGGGAG…	d:Archaea(1.00),p:Nanoarchaeota(1.00),c:Nanoarchaeia(1.00),o:Woesearchaeales(1.00),f:Woesearchaeales(0.99),g:Woesearchaeales(0.99),s:uncultured_archaeon(0.56)
Otu9264	0	1.685e-05	0	0	0	0	0	CCAGCCTATGGGGCGCTCCAGGCGCGAAACTTTTACAATGCACGAAAGTGTGATAAGGGAATCCTCAGTGCTTGCATACTATGTAGGCTTTTGTCAAGGGTAAAAACCTTGGAGAATAAGTGGTGGGTAAGACTGGTGCCAGCCGCCGCGGTAACACCAGCGCCACAAGTGGCAATCGTGTATTTGGCCTAAAGCGTCCGTAGCCGGCGCTGCACATCTTTTGTGAAATCGTTGCGCTTAACGTAACGGCGTGCAGAAGACACGACAGTGCTTGAGACCGGGAGGAGTCAGAGGTATTCTTGGGGGAGCGGTAAAATGCTATAATCCCAGGAGGACCACCAGTGGCGAAGGCGTCTGACCAGAACGGTTCTGACGGTGAGGGACGAAAGCCAGGGGAGC…	d:Archaea(1.00),p:Nanoarchaeota(1.00),c:Nanoarchaeia(1.00),o:Woesearchaeales(1.00),f:Woesearchaeales(1.00),g:Woesearchaeales(1.00),s:uncultured_archaeon(0.66)
Otu940	0	2.528e-05	0	0	0	0	0	CCAGCCTACGGGGTGCTCCAGGCGCGAAACCTCCTCAATGTACGACAGTGTGAAGGGGGGATCCTACGTGCTTATGCTCAGCATAGGCTTTTGCATAGAGTAAATATCTACGCGAATAAAGGGTGGGAAAGACCGGTACCAGCAGCCGCGGTAACACCGGCGCCCTGAGTGGCAATCAGAATTATTGGGCCTAAAGCGTTCGTAGCCGGATTATTAAATTTCTTGTGAAATCATTGGGCTTAACCCAATGAATGGCAGGAAAGACTGGTAATCTAGGGACCGGGAGGAGTTAGAAGTATGCTAAGGGGAGCGGTAAAATGTGATAATCCTTGGTAGACTACCTGTGGTGAAGACGTCTAACTAGAACGGATCCGACGGTGAGGAACGAAGGCTAGGGGA…	d:Archaea(1.00),p:Nanoarchaeota(1.00),c:Nanoarchaeia(1.00),o:Woesearchaeales(1.00),f:Woesearchaeales(1.00),g:Woesearchaeales(1.00),s:uncultured_archaeon(1.00)
Otu3505	0	1.685e-05	0	0	0	0	0	CCAGACTATGGGGGGCAGCAGTCGGGAGAATTTTGCAATGCACGTAAGTGTGACAGAGCAAGCCAGAGTGCTTCTCATTCGAGAAGCTTTTATGAGATGTAAATAATCTCACGAATAAGGACCGGGCAAGACTGGTGCCAGCCGCCGCGGTAATCCCAGCGGTCCGAGTCGCAGCCACATTTGTTGGGTCTAAAATATCCGTAGCTTGCTTTTCAAGTCTTTTGTGAAATCGGGACTCTTAAGGTTCCGAAGAGCAAGAGATACTGTTGAGCTAGAGACCGGGAGACGTAAAGAGTATGGATAGGGTAGCGGTTAAATGCGTTGATCCTTTCTAGACTAACAATAGCGAAGGCACTTTACGAGAACGGTTCTGACAGTGAGGGATGAAGGCTAGGGGCG…	d:Archaea(1.00),p:Nanoarchaeota(0.92),c:Nanoarchaeia(0.92),o:Woesearchaeales(0.92),f:Woesearchaeales(0.47),g:Woesearchaeales(0.47),s:uncultured_archaeon(0.78)
Otu3547	0	1.685e-05	0	0	0	0	0	CCAGCCTATGGGGGGCTCCAGGCGCGAAACCTTTACAATGCACGAAAGTGTGATAAGGGGATTCCAAGTGCTCAAGTTTTCTTGGGCTTTTGCTAAGAGTAAATATCTTTGCGAATAAGTGGTGGGCAAGACTGGTGCCAGCAGCCGCGGTAACACCAGCGCCACAAGCGGGAACCGGATTTATTGGGCCTAAAGCGTTCGTAGCCTGTTATGTAAATCTTTTGTGAAATCGTCGAGCTTAACTTGACGGACTGCAGAAGACACTGCATAGCTAGGGACCGGAAGGGGTTAGGAGTATTTAATGGGGAGCGGTAAAATGCTATAATCCATTACAGACTACCTGTGGCGAAGGCGCCTAACCAGTACGGATCCGACGGTGAGGAACGAAAGCTAGGGGAG…	d:Archaea(1.00),p:Nanoarchaeota(1.00),c:Nanoarchaeia(1.00),o:Woesearchaeales(1.00),f:Woesearchaeales(1.00),g:Woesearchaeales(1.00),s:uncultured_archaeon(0.90)
Otu1377	0	1.685e-05	0	0	0	0	0	CCAGCCTATGGGTGGCACCAGGCGCGAAACCTCCTCAATGTACGACAGTGTGAAGGGGGAATCCTACGTGCTTATGCTCAGCATAGGCTTTTGCATAGAGTAAATATCTATGCGAATAAAGGGTGGGAAAGACCGGTGCCAGCAGCCGCGGTAACACCGGCGCCCTAAGTGGCAATCAGAATTATTGGGCCTAAAGCGTTCGTAGCCGGATTTGTAAGTTCCTTGTGAAATTATTGGGCTTAACCCAATGAATGGCAGGAAATACTGCAAATCTAGGAACCGGGAGGAGTTAGAAGTATTCTATGGGGAGCGGTAAAATGTGATAATCCATGGAAGACTACCTGTGGTGAAGACGTCTAACTAGAACGGATTCGACGGTGAGGAACGAAGGCTAGGGGA…	d:Archaea(1.00),p:Nanoarchaeota(1.00),c:Nanoarchaeia(1.00),o:Woesearchaeales(1.00),f:Woesearchaeales(1.00),g:Woesearchaeales(1.00),s:uncultured_archaeon(1.00)
Otu10026	0	2.528e-05	0	0	0	0	0	CCAGCCTATGGGATGCAGCAGGCGCGAAACCTTTACAATGCACGAAAGTGTGATAGGGGAACTCAAAGTGCTCATGCTTAGCATGGGCTTTTGTCAAGTCTAAATTGCTTGGCGAATAAGTGGTGGGAAAGACTGGTGCCAGCCGCCGCGGTAACACCAGCGCCACAAGTGGGAGCCGATATTATTGGGCCTAAAGCGTCCGTAGCAGGTTTAATAAATTATTTGTGAAATCGAATAGCTTAACTATTCGGACTGCAGATAAGACTGTTAAACTAGAGACCGGGAGACGTTGGAAGTATTCAAGGGGGAGCGGTAAAATGCGAGAATCCCTTGAAGACTACCTGTTGCGAAGGCGTCCAACAATAACGGGTCTGACTGTGAGGGACGAAAGCTAGGGGA…	d:Archaea(1.00),p:Nanoarchaeota(1.00),c:Nanoarchaeia(1.00),o:Woesearchaeales(1.00),f:Woesearchaeales(1.00),g:Woesearchaeales(1.00),s:uncultured_archaeon(0.80)
Otu7447	0	1.685e-05	0	0	0	0	0	CCAGCCTATGGGTGGCTCCAGGCACGAAACCTTTACAATGCACGAAAGTGTGATAAGGGGATCCAGAGTGCCTATACAAAGTATAGGCTTTTACCAAGAGTAAATACCTTGGAGAATAAGTGGTGGGAAAGACTGGTGCCAGCAGCCGCGGTAACACCAGCGCCACGAGTGGCAATCACATTTATTGGGCCTAAAGCGTTCGTAGCGGGTTCGGAAAATCTCTTGTGAAATCGTTAAGCTCAACTTAACGGCGTGCAGGAGACACTATCGAACTTGAGACCGGGAGGAGTTAGAGGTATGTCAGGGGAAGCGGTAAAACGCAATAATCCCTGATAGACCACCTGTGGCGAAGGCGTCTAACTAGAACGGATCTGACCGTGAGGAACGAAAGCCAGGGGA…	d:Archaea(1.00),p:Nanoarchaeota(1.00),c:Nanoarchaeia(1.00),o:Woesearchaeales(1.00),f:Woesearchaeales(0.77),g:Woesearchaeales(0.77),s:uncultured_archaeon(0.59)
Otu11622	0	1.685e-05	0	0	0	0	0	CCAGCCTACGGGGGGCTGCAGTCGCGAATCATTTACAATGCGCGCAAGCGTGATAATGCGAGCCAAAGTGCCATTCGTATAGAATGGCTTTTCTTTAGTGTAAAAATCTAGAGGAATAAGGACTGGGCAAGACCGGTGCCAGCCGCCGCGGTAATACCGGCAGTCCAAGTCGCATCCACATTTATTGGGTCTAAAACATCCATAGCTTGGTATTTAAGTCTCTTGTGAAATCCTACGTCTTAAGCGTGGGGCTTGCAGGAGATACTGAGTACCTAGAGATCGGTAGACGTAAGGAGTACGCCGGAGGTAGTGGTAAAATACGTTAATCTTCGGTGGACTAACAATCAGCGAAGGCACCTTACGAGGACGAATCTGACAGTCAGGGATGAAGGCCAGGGG…	d:Archaea(1.00),p:Nanoarchaeota(1.00),c:Nanoarchaeia(1.00),o:Woesearchaeales(1.00),f:Woesearchaeales(0.99),g:Woesearchaeales(0.99),s:uncultured_archaeon(0.33)
Otu424	0	2.528e-05	0	0	0	0	0	CCAGCCTACGGGGGGCAGCAGGCGCGAAACCTTTACAATGCACGCAAGTGTGATAAGGGGATCCCGAGTGCTTATGCTTTGCATAGGCTTTTGTTAAGAGTAAAAATCTTAGCGAATAAGTGGTGGGTAAGACTGGTGCCAGCCGCCGCGGTAACACCAGCGCCACGAGTGGCGACCATGTTTATTGGGCCTAAAGCGTCCGTAGCCGGTTCGGTAAATCTTTTGTGAAATCGTCGGGCTTAATCCGACGGAGTGCAGAAGACACTGCCGAACTCGAGACCGGGAGGGGTTAGAAGTATTCCAGGGGGAGCGGTAAAATGTTATAATCCCTGGAGGACTACCTATGGCGAAGGCATCTAACCAGAACGGATCTGACGGTGAGGGACGAAAGTCAGGGGA…	d:Archaea(1.00),p:Nanoarchaeota(1.00),c:Nanoarchaeia(1.00),o:Woesearchaeales(1.00),f:Woesearchaeales(1.00),g:Woesearchaeales(1.00),s:uncultured_archaeon(0.63)
Otu921	0	8.427e-06	0	0.0002971	0	0	0	CCAGCCTACGGGTCGCAGCAGGCGCGAAACCTTTACAATGCACGCAAGTGTGATAAGGGGATACTCAGTGCTTACGCTTATGGTGTAGGCTTTTGTTGAGTGTAAAAAGCTCGACGAATAAGTGGTGGGTAAGACTGGTGCCAGCCGCCGCGGTAACACCAGCGCCACAAGTGGTCATCGCGATTATTGGGCCTAAAGCGTTCGTAGCCTGTTTGGTAACTCTCTTGTGAAATTGTCCTGCTCAACGGGACAGCGTGCAGGAGACACTACCAGACTCGAGACCGGGAGGGGTCAGAGGTATTCCATAGGGACCGGTAAAATGGGATAATCTATGGAGGACCACCGATGGCGAAGGCATCTGACCAGAACGGATCTGACGGTGAGGAACGAAAGCCAGGG…	d:Archaea(1.00),p:Nanoarchaeota(1.00),c:Nanoarchaeia(1.00),o:Woesearchaeales(1.00),f:Woesearchaeales(1.00),g:Woesearchaeales(1.00),s:uncultured_archaeon(0.70)
Otu2669	0	0	7.119e-05	7.427e-05	0	0	0	CCAGCCTACGGGAGGCTGCAGGCGCGAAACCTTTACAATGCAGGCAACTGTGATAAGGGAATCCAGAGTGCTCATGTTTTACATGGGCTTTTGCCAAAGGTAAATACTTTGGAGAATAAGTGGTGGGAAAGACTGGTGCCAGCCGCCGCGGTAACACCAGCGCCACGAGTGGGAATCAGGTTTATTTGGCCTAAAGCGTCCGTAGCAGGTTCTATAAATTTCTTGTAAAATTGTTGTGCTTAACGCAACACGCGCAGGAAAGACTGTAGAACTCGGAATTGGAAGGGGTAAACGGTATTTCTGGGGGAGCGGTAAAATGTTATAATCCCAGAAGGACCACCGGTGCCGAAGGGGGTTTACCAGTACAAATTCGACTGTGAGGGACGAAAGCTAGGGGCG…	d:Archaea(1.00),p:Nanoarchaeota(0.97),c:Nanoarchaeia(0.97),o:Woesearchaeales(0.97),f:Woesearchaeales(0.93),g:Woesearchaeales(0.93),s:uncultured_archaeon(0.30)
Otu9722	0	0	0	0.0002971	0	0	0	CCAGCCTACGGGAGGCTCCAGGCGCGAAACCTTTACAATGCACGAAAGTGTGATAGGGGAACTCAAAGTGCTCATACATAGTATGGGCTTTTGTCAAGTCACAATTGCTTGATGAATAAGTGGTGGGAAAGACTGGTGCCAGCCGCCGCGGTAACACCAGCACCACGAGTGGGAGCCATTATTATTGGGCCTAAAGCGTCCGTAGCAGGTCTAATAAATTACTTGTGAAATCGAATAGCTTAACTATTCGGATTGCTAGTAAGACTGTTAGACTAGAGACCGGGAGACGTTGGAAGTATTCAGTGGGGAGCGGTAAAATGCGAGAATCCTCTGAGGACTACCTGTTGCGAAGGCGTCCAACAATAACGGGTCTGACTGTGAGGGACGAAAGCTAGGGGA…	d:Archaea(1.00),p:Nanoarchaeota(1.00),c:Nanoarchaeia(1.00),o:Woesearchaeales(1.00),f:Woesearchaeales(0.99),g:Woesearchaeales(0.99),s:uncultured_archaeon(0.79)
Otu2521	0	0	0	0.0001485	0	0	0	CCAGCCTACGGGGTGCTGCAGCCGCGAAACCTTTACAATGCACGCAAGTGTGATAAGGGGATTCCAAGTGCTCATGCTTTGCATGGGCTTTTTCTAAGAGTAAATATCTTGGAGAATAAGGGGTGGGAAAGACTGGTGCCAGCCGCCGCGGTAACACCAGCGCCTCAAGTGGCAATCGTGTATTTGGCCTAAAGCGTCCGTAGCCGGTTTGATAAATTTCCTGTGAAATCGTTCGACTCAATCGATCGACGTGCAGGGAAGACTGTTAAACTTGGGACCGGGAGGGGTAAGAAGTATGTCTGGGGGAGCGGTAAAATGTTATAATCCCAGATGGACCGCCAATGGCGAAGGCATCTTACCAGAACGGATCCGACGGTGAGGGACTAAAGCTGGGGGAGC…	d:Archaea(1.00),p:Nanoarchaeota(1.00),c:Nanoarchaeia(1.00),o:Woesearchaeales(1.00),f:Woesearchaeales(0.93),g:Woesearchaeales(0.93),s:uncultured_archaeon(0.40)
Otu6188	0	0	0	0.0001485	0	0	0	CCAGCCTATGGGTGGCAGCAGGCGCGAAACCTTTACAATGCACGCAAGTGTGATAAGGGAATCCTTAGTGCTCAAGCATAGCTTGGGCTTTTGCCAAAACTAAATCTTTTGGCGAATAAGTGGTGGGTAAGACTGGTGCCAACCGCCGCGGTAACACCAGCGCCACGAGTGGGGATCAGGTTTATTTGGTCTAAAGCGTCCGTAGCAGGTTCTGTAAATTTCTTGTTAAATTGTCGTGCTTAACGCGACACGTGCAGGAAACACTGCAGAACTCGGAACTGGAAGGGGCAAGTAGTATTTCTAGGGGAGCGGTAAAATGTTATAATCCTAGGAGGACTGCCGGTGCCGAAGGGGACTTGCTAGTACAGATTCGACTGTGAGGGACGAAAGCCAGGGGAG…	d:Archaea(1.00),p:Nanoarchaeota(1.00),c:Nanoarchaeia(1.00),o:Woesearchaeales(1.00),f:Woesearchaeales(0.96),g:Woesearchaeales(0.96),s:uncultured_archaeon(0.21)
Otu2254	0	0	0	0.001114	0	0	0	CCAGCCTACGGGGTGCAGCAGCTAGGGATCTTTTACAATGCACGCAAGTGTGATAAAGCGAACCAGAGTGCTTTTCCGTATTGGAAAAGCTTTTGTGAAGTGTAAAAAGTTTCACGAATAAGGACTGGGCAAGACTGGTGCCAGCCGCCGCGGTAATACCAGCGGTCCGAGTCGCAGCCATTTTTATTGGGTCTAAAACATCCGTAGCTTGCTAAGTAAGTCTCTTGTGAAATCTGACATCTCAAGTGTTGGGCGTGCAAGAGATACTGCTTAGCTAGAGACCGGGAGACGTAAGGAGTACGGTTAGGGTAGCGGTAAAATGCGTTGATCCTTTCTGGACTAACGATAGCGAAGGCACCTTACGAGAACGGATCTGACAGTCAGGGATGAAGGCTAGGG…	d:Archaea(1.00),p:Nanoarchaeota(0.87),c:Nanoarchaeia(0.87),o:Woesearchaeales(0.87),f:Woesearchaeales(0.49),g:Woesearchaeales(0.49),s:uncultured_archaeon(0.39)
Otu7272	0	0	0	0.0002971	0	0	0	CCAGCCTATGGGGGGCTCCAGGCGCGAAACCTTTACAATGCGCGAAAGCGTGATAAGGGGATACTTAGTGCTTACGCTTCTGGTGTAGGCTTTTGCCGTGTGTAAAAAGCACGGCGAATAAGTGGTGGGTAAGACTGGTGCCAGCCGCCGCGGTAACACCAGCGCCACGAGTGGTCATCGCGATTATTGGGCCTAAAGCGTTCGTAGCCTGTTTGGTAAATCTCTTGTGAAATTGTCCTGCTCAACGGGACAGCGTGCAGGAGACACTACCAGACTCGAGACCGGGAGGGGTTAGAGGTATTCCATAGGGACCGGTAAAATGGGATAATCTATGGAGGACCACCGATGGCGAAGGCATCTAACCAGAACGGATCTGACGGTGAGGAACGAAAGCCAGGG…	d:Archaea(1.00),p:Nanoarchaeota(1.00),c:Nanoarchaeia(1.00),o:Woesearchaeales(1.00),f:Woesearchaeales(0.99),g:Woesearchaeales(0.99),s:uncultured_archaeon(0.80)
Otu2205	0	0	0	0.0002228	0	0	0	CCAGCCTATGGGTTGCACCAGGCGCGAAACCTTTACACTGTACGAAAGTGCGATAAGGGAACTCTAAGTGCTCATGCTTTGCATGGGCTTTTGCCAAGATTAAAGCTCTTGGCGAATAAGTGGTGGGAAAGACTGGTGCCAGCCGCCGCGGTAACACCAGCGCCACAAGTGGCAACCGCGATTATTGGGCCTAAAGCGTTCGTAGCCGGTTACATAAATCTCTTGTGAAATTGTCCAGCTTAACTGAACAGCGTGCAGGAGACACTGTGTGACTAGGGACCGGGAGACGTACAAGGAATTTTTGGGGTAGTGGTAAAATGCTATAATCCTGAAAGGACCACCGATGGCGAAGGCATTGTACGAGAACGGATCCGACGGTGAGGAACGAAAGCTGGGGGA…	d:Archaea(1.00),p:Nanoarchaeota(0.99),c:Nanoarchaeia(0.99),o:Woesearchaeales(0.99),f:Woesearchaeales(0.99),g:Woesearchaeales(0.99),s:uncultured_archaeon(0.28)
Otu5962	0	0	0	0.0001485	0	0	0	CCAGCCTATGGGGTGCACCAGGCGCGAAACCTTTATAATGCACGAAAGTGTGATAAGGGAATCCTAAGTGCTTTACTTTTAGTAAGGCTTTTGCCAAGAGTAGATATCTTGGCGAATAAGTGGTGGGTAAGACTTGTGCCAGCCGCCGCGGTGACACCAGCGCCACAAGTGGCAACCGCTTTTATTGGGCCTAAAGCGTCCGTAGCCGGTCTTGTAAATTTCCTGTGAAATCGTTGTACTCAATATAACGACGTGCAGGAAAGACTGCAAGACTAGGGACCGGGAGGCGTCAGAGGTATTCTTGAGGGAGCGGTAAAATGCCATAATCTCAGGAGGACCACCTGTGGCGAAGGCGTCTGACGAGAACGGATCCGACGGTGAGGGACGAAAGCTAGGGGA…	d:Archaea(1.00),p:Nanoarchaeota(1.00),c:Nanoarchaeia(1.00),o:Woesearchaeales(1.00),f:Woesearchaeales(1.00),g:Woesearchaeales(1.00),s:uncultured_archaeon(0.71)
Otu6384	0	0	0	0.0001485	0	0	0	CCAGCCTATGGGGTGCACCAGCCGCGGAACCTTTACAATGCACGCAAGTGTGATAAGGGAATACTCAGTGCTTATGCTTATGGTGTAGGCTTTTGTGAAGTGTAGATAACTTCACGAATAAGTGGTGGGCAAGACTGGTGCCAGCCGCCGCGGTAACACCAGCGCCACAAGTGGCCATCGCGATTATTGGGCCTAAAGCGTTCGTAGCCGGTTTGGCAAATCTCTTGTGAAATTGTTCAGCTCAACTGAACAGCGTGCAGGAGACACTACCAGACTCGAGACCGGGAGGGGTTAGAGGTATTCCATGGGGACTGGTAAAATGGGATAATCCATGGAGGACCACCGATGGCGAAGGCATCTAACCAGAACGGATCTGACGGTGAGGAACGAAAGCCAGGG…	d:Archaea(1.00),p:Nanoarchaeota(1.00),c:Nanoarchaeia(1.00),o:Woesearchaeales(1.00),f:Woesearchaeales(1.00),g:Woesearchaeales(1.00),s:uncultured_archaeon(0.66)
Otu8507	0	0	0	0	0	0	0.0001565	CCAGCCTATGGGGTGCACCAGCTGCGAAAACTCTGCAATGCGCGCAAGCGTGACAGGGGGATTCCAAGTGCTCAAGGTTTCCTTGGGCTTTTTGCAAGAGTAAAAATCTTGTAGAATAAGTGGTGGGCAAGACTGGTGCCAGCCGCCGCGGTAACCCCAGCGCCACAAGTGGGAACCATTTTTATTGGGTCTAAAGCATCCGTAGCCGGTCTAACAAATTTTCTGTGAAATCGTCTTGCTTAACAAGATGGCGTGCAGAAAACACTGTTAGACTTGGAACCAGGAGAGGCTAACAGTATTCTTAGGGGAGCGGTAAAATGCTATAATCCTAAGAGGACTACCGATGGCGAAGGCAGTTAGCCAGAATGGATTTGACGGTGAGGGATGAAAGCTAGGGGA…	d:Archaea(1.00),p:Nanoarchaeota(1.00),c:Nanoarchaeia(1.00),o:Woesearchaeales(1.00),f:Woesearchaeales(0.97),g:Woesearchaeales(0.97),s:uncultured_bacterium(0.41)
Otu6153	0	0	7.119e-05	0.0002971	0	0	0	CCAGCCTACGGGGCGCAGCAGCCGCGAAACCTTTACAATGCACGTAAGTGTGATAAGGGGATTCCGAGTGCTTACGGTTATGCCGTAGGCTTTTTACTAGGGTAAACACCTAGTAGAATAAGTGGTGGGCAAGACTGGTGCCAGCCGCCGCGGTAACCCCAGCGCCACAAGTGGGAACCACGTTTATTGGGTCTAAAGCATCCGTAGCCGGTTCGGCAAATGCTCTGTGAAGTCGATCTGCCTAACAGATCGGCGTGCAGAGTAGACTACCGAACTTGGGACCAGGAGAGGGAGACGGTATTCCTGAGGGAGCGGTAAAATGTTATAATCTCAGGAGGACCACCGATGGCGAAGGCAGTCTTCTAGAATGGATCCGACGGTGAGGGATGAAAGCTAGGG…	d:Archaea(1.00),p:Nanoarchaeota(1.00),c:Nanoarchaeia(1.00),o:Woesearchaeales(1.00),f:Woesearchaeales(1.00),g:Woesearchaeales(1.00),s:uncultured_bacterium(0.53)
Otu6229	0	0	0	0.0001485	0	0	0	CCAGCCTATGGGAGGCAGCAGTTACGAAACCTTTACAATGCACGCAAGTGTGATAAGGGGATTCCGAGTGCTTACGGTTTTCCGTGGGCTTTTTACAAGGGTAAATACCTTGTAGAATAAGTGGTGGGCAAGACTGGTGCCAGCCGCCGCGGTAACCCCAGCGCCACAAGTGGGAACCACTATTATTGGGTCTAAAGCATCCGTAGCCGGCTCGGTAAATGCCCTGTGAAATCGTTACGCTTAACGTAACGGCATGCAGGGTAGACTGCCGAACTAGAGACCAGGAGAGGGAGGCGGTATTCCCGAGGGAGCGGTAAAATGTTATAATCTCAGGAGGACCACCAATGGCGAAGGCAGCCTTCTAGAATGGATCTGACGGTCAGGGATGAAAGCTAGGGG…	d:Archaea(1.00),p:Nanoarchaeota(1.00),c:Nanoarchaeia(1.00),o:Woesearchaeales(1.00),f:Woesearchaeales(1.00),g:Woesearchaeales(1.00),s:uncultured_bacterium(0.43)
Otu7131	0	0	0	0	9.836e-05	9.577e-05	0	CAGCCTATGGTTGCTGCAGGCGCGAAACCTTTACAATGCACGAAAGTGTGATAGGGGAACTCAAAGTGCTTTACTTAGGTAAGGCTTTTGCCAAGTCAAAACAGCTTGGCGAATAAGTGGTGGGTAAGACGGGTGCCAGCCGCCGCGGTAACACCTGCGCCACGAGTGGCAACCATGATTATTGGGCCTAAAGCGTCCGTAGCCGGTTTTATAAGTCTTCTGTGAAATTGTTAAGCTTAACTTAACAACGTGCAGGAGATACTGTGAAACTAGGAACTGGGGGGAGTCAGAAGAATTTCTGGGGGAGCGGTAAAATGTTATAATCCCAGAAAGACTACCAGTGGCGAAAGCGTCTGACTAATACAGGTTCGACGGTGAGGGACGAAAGCCAGGGGAGCA…	d:Archaea(1.00),p:Nanoarchaeota(1.00),c:Nanoarchaeia(1.00),o:Woesearchaeales(1.00),f:Woesearchaeales(1.00),g:Woesearchaeales(1.00),s:uncultured_crenarchaeote(0.58)
Otu9625	0	0	0	0	0.0001967	0	0	CCAGCCTACGGGTGGCTCCAGGCGCGAAACCTTTACAATGCAGGAAACTGTGATAAGGGAACCCAAAGTGCTTAGTTTTACTAGGCTTTTGCCAAGAGTAAATATCTTGGAGAATAAGGGGTGGGAAAGACTGGTGCCAGCCGCCGCGGTAACACCAGCGCCCCAAGTGGCGATCCTTTTTATTTGGCCTAAAGCGTCCGTAGCCTGTTTGGTAAATCTTTTGTGAAATTGTTTTGCTCAACGAAACAACGTGCAGGAGAGACTGCCAAACTAGGGACCGGGAGGAGTCAGAGATATGCTGGGGGGAGCGGTAAAATGCTATAATCCTCGGTAGATCACCTGTGGCGAAGGCGTCTGACTAGAACGGGTCCGACGGTGAGGGACGAAAGCCAGGGGAGC…	d:Archaea(1.00),p:Nanoarchaeota(0.99),c:Nanoarchaeia(0.99),o:Woesearchaeales(0.99),f:Woesearchaeales(0.99),g:Woesearchaeales(0.99),s:uncultured_crenarchaeote(0.80)
Otu6752	0	8.427e-06	0	0	9.836e-05	0	0	CCAGCCTATGGGTGGCTCCAGGCGCGAAACCTTTACAATGCACGAAAGTGTGATAAGGGAATCCTAAGTGCTTATGCTTTGCATAGGCTTTTGCCAAAGGTAAATACTTTGGCGAATAAGTGGTGGGCAAGACTGGTGCCAGCCGCCGCGGTAACACCAGCGTCCACGAGTGGGAACCGCATATTGGGCCTAAAGCGTCCGTAGCCGGTTCGATAAATTTCTTGTGAAATTGTTATGCTAAACTTAACAACGTGCAGGGAAGACTGTCAAACTAGGAACCAGAGAGGAGTCAGAGGTATTTTTGGGGGAGCGGTAAAATGCTATAATCCCAAACAGACCACCTGTGGCGAAAGCGTCTGACTAGAATGGATTCGACGGTGAGGGACGAAAGCCAGGGGA…	d:Archaea(1.00),p:Nanoarchaeota(1.00),c:Nanoarchaeia(1.00),o:Woesearchaeales(1.00),f:Woesearchaeales(1.00),g:Woesearchaeales(1.00),s:uncultured_crenarchaeote(0.59)
Otu7147	0	0	0	0	0.0001967	0	0	CCAGCCTATGGGGGGCAGCAGGCGCGAAACCTTTACAATGCACGAAAGTGTGATAAGGGAATCCTGAGTGCTTATGCTTTGCATAGGCTTTTACTAAGAGTAAATATCTTAGTGAATAAGTGGTGGGAAAGACTGGTGCCAGCAGCCGCGGTAACACCAGCGCCACGAGTGGCAATCATATTTATTGGGCCTAAAGCGTCCGTAGCCTGTTTGATCAGTCTTTTGTGAAATCGTTAGGCCTAACTTAACGGCATGCAAAAGAGACTATCAAACTTGGAACTGGGAGGAGTTAGAGGTATTCTGGGGGGAGCGGTAAAATGCTATAATCCCTAGAGGACCACCTGTGGCAAAGGCGTCTAACTAGAACAGATTCGACGGTGAGGGACTAAAGCCAGGGGA…	d:Archaea(1.00),p:Nanoarchaeota(1.00),c:Nanoarchaeia(1.00),o:Woesearchaeales(1.00),f:Woesearchaeales(0.99),g:Woesearchaeales(0.99),s:uncultured_crenarchaeote(0.51)
Otu3233	0	8.427e-06	0	0	0.0001967	0	0	CCAGCCTATGGGTGGCAGCAGGCGCGAAACCTTTACAATGCACGAAAGTGTGACAAGGGGATTCAAAGTGCTTATGCAATAGCATAGGCTTTTGCCAAAAGTAAATTTTTTGGCGAATAAGTGGTGGGCAAGACTGGTGCCAGCCGCCGCGGTAACACCAGCGCCACAAGTGGCAATCATGTTTATTGGGCCTAAAGCGTTCGTAGCCGGTTTGATAAATTCACTGTGAAATTGCATTGCTCAACTTTGCAACGTGCAGAGAAGACTGTCAAACTAGAGACCGGGAGGAGCTTGGAGTATTCTTGGGGGAGCGGTAAAATGTTATAATCCCTTGAAGACTACCTGTGGCGAAGGCGCCAAGCTAGAACGGTTCTGACGGTGAGGGACGAAAGCCAGGGG…	d:Archaea(1.00),p:Nanoarchaeota(1.00),c:Nanoarchaeia(1.00),o:Woesearchaeales(1.00),f:Woesearchaeales(1.00),g:Woesearchaeales(1.00),s:uncultured_crenarchaeote(0.54)
Otu4268	0	8.427e-06	0	0	9.836e-05	0	0	CAGCCTACGGGTGGCTCCAGGCGCGAAACCTTTACAATGCACGCAAGTGTGATAAGGGAATCCAAAGTGCTTAGCTTTGCTAGGCTTTTGCTGAGCGTAAAGAGCTCGGCGAATAAGTGGTGGGAAAGACTGGTGCCAGCCGCCGCGGTAACACCGGCGCCACAAGTGGCGATCGCATTTATTTGGCCTAAAGCGTCCGTAGCTGGCTTAGTAAATCTCTTGTGAAATCGTTTCGCTTAACGAAACGGCGTGCAGGAGAGACTGCTAGGCTAGGGACCGGGAGGAGTCAGAGGTATGCTGGGGGGAGCGGTAAAATGCTATAATCCCCGGTAGATCACCTGTGGCGAAGGCGTCTGACTAGAACAGGTCCGACAGTGAGGGACGAAAGCCAGGGGAGCA…	d:Archaea(1.00),p:Nanoarchaeota(1.00),c:Nanoarchaeia(1.00),o:Woesearchaeales(1.00),f:Woesearchaeales(1.00),g:Woesearchaeales(1.00),s:uncultured_crenarchaeote(0.99)
Otu8973	0	0	0	0	0.0001967	0	0	CCAGCCTACGGGTCGCAGCAGGCGCGAAACCTTTACAATGCACGCAAGTGTGATAAGGGAATCCCCAGTGCTCATGCATTGCATGGGCTTTTGCCAAGTGTAAATAGCTTGGCGAATAAGTGGTGGGTAAGACTGGTGCCAGCCGCCGCGGTAACACCAGCGCCACGAGTGGTAACCGCGTTTATTGGGCCTAAAGCGTCCGTAGCTGGTTTAGTAAATCTTTTGTGAAATTGTCCGGCTCAACCGTACAACGTGCAAGAGAGACTGCTAAACTCGAGACCGGGAGGAGTCAGAAGTATTCCTGAGGGAGCGGTAAAATGTTATAATCTCAGGAGGACTACCTGTGGCGAAGGCGTCTGACTAGAACGGATCTGACAGTGAGGGACGAAAGCCAGGGGA…	d:Archaea(1.00),p:Nanoarchaeota(1.00),c:Nanoarchaeia(1.00),o:Woesearchaeales(1.00),f:Woesearchaeales(1.00),g:Woesearchaeales(1.00),s:uncultured_crenarchaeote(0.78)
Otu5640	0	1.685e-05	0	0	9.836e-05	0	0	CCAGCCTATGGGGGGCAGCAGGCGCGAAACCTTTACAATGCACGCAAGTGTGATAAGGGAATCCAAAGTGCTTAGCTTTGCTAGGCTTTTGCCGAGCGTAAATAGTTCGGCGAATAAGTGGTGGGAAAGACTGGTGCCAGCCGCCGCGGTAACACCAGCGCCACGAGTGGCAATCGTTTTTATTTGGCCTAAAGCGTCCGTAGCTGGTTTAATAAATCTCTTGTGAAATCGTATCGCTTAACGAAACGGCGTGCAGGAGAGACTGTTAAGCTTGGGACCGGGAGGAGTCAGAGGTATGCCGGGGGGAGCGGTAAAATGCTATAATCCCCGGTGGATCACCTGTGGCAAAGGCGTCTGACTAGAACGGGTCCGACAGTGAGGGACGAAAGCCAGGGGAGC…	d:Archaea(1.00),p:Nanoarchaeota(1.00),c:Nanoarchaeia(1.00),o:Woesearchaeales(1.00),f:Woesearchaeales(1.00),g:Woesearchaeales(1.00),s:uncultured_crenarchaeote(1.00)
Otu7163	0	8.427e-06	0	0	0.0001967	0	0	CCAGCCTATGGGTTGCTCCAGGCGCGAAACCTTTACAATGCACGAAAGTGTGATAAGGGAATCCCAAGTGCCCATGTATTGCATGGGCTTTTGCCACGAGTAAATATCTTGGCGAATAAGTGGTGGGAAAGACAGGTGCCAGCAGCCGCGGTAACACCAGCGCCACAAGTGGCAACCGCATTTATTGGGCCTAAAGCGTCCGTAGCCTGTTTGAAAAATCTTTTGTGAAATCGTGGGGCTTAACTCCATGTCGTGCAGAAGACACTTTCAGACTTGGAACCGGGAGGAGTTAGAGGTATTCTGGGGGGAGCGGTAAAATGTTCTGATCCCCAGAGGACCACCTGTGGCGAAGGCGTCTAACTAGAACGGATTCGACGGTGAGGGACGAAAGCTGGGGGA…	d:Archaea(1.00),p:Nanoarchaeota(1.00),c:Nanoarchaeia(1.00),o:Woesearchaeales(1.00),f:Woesearchaeales(0.99),g:Woesearchaeales(0.99),s:uncultured_crenarchaeote(0.66)
Otu9382	0	0	0	0	0	0.0003831	0	CAGCCTACGGGTTGCTCCAGGCGCGTAACCTTTACAATGCACGCAAGTGTGATAAGGGAATCCTAAGTGCTTATGCTATGCATAAGCTTTTGTTAAGAGTAAATATCTTAGCGAATAAGTGGTGGGTAAGACTGGTGCCAGCAGCCGCGGTAACACCAGCGCCACGAGTGGCAATCATATTTATTGGGCCTAAAGCGTCCGTAGCCGGTCTGATAAGTCTTTTGTGAAATCGTTGAGCTTAACTTAACGGTATGCAAGAGATACTGTCAGTCTTGGAACTGGGAAGGGCTAGAAGTATTCTGGGGGGAGCGGTAAAATGCTATAATCCCCGGAGGACTACCAGTGGCGAAAGCGTCTAGCTAGAACAGCTTCGACGGTGAGGGACGAAAGCCAGGGGAG…	d:Archaea(1.00),p:Nanoarchaeota(0.99),c:Nanoarchaeia(0.99),o:Woesearchaeales(0.99),f:Woesearchaeales(0.98),g:Woesearchaeales(0.98),s:uncultured_crenarchaeote(0.41)
Otu5621	0	0	0	0	0	0.0005746	0	CCAGCCTATGGGGGGCACCAGAGACGAAACCTTTACAATGCGCGCAAGCGTGATAAGGGAATTCCATGTGCTTTCGTACTGCGAAAGCTTTTTTGGAATGTAAATAGTTCCAAGAATAAGTGGGGGGCAAGACTGGTGCCAGCCGCCGCGGTAACACCAGCGCCACAAGTGGTGATCGCATTTATTGGGCTTAAAGCATCCGTAGCCGGATGATTTAGTTTCTAGTGAAACTTAGCAGCCTAACTGTTAAGCGTGCTAGAAATACTGATTATCTAGAGACCGGGAGGAGTCAGGAGTATTCCAGGGGTAACGGTAAAATGTTATAATCCCTGGAGGACTATCAGTGGCGAAGGCGCCTGACTAGAACGGGTCTGACGGTGAGGGATGAAAGCTAGGGGA…	d:Archaea(0.99),p:Nanoarchaeota(0.86),c:Nanoarchaeia(0.86),o:Woesearchaeales(0.86),f:Woesearchaeales(0.80),g:Woesearchaeales(0.80),s:uncultured_crenarchaeote(0.18)
Otu813	0	2.528e-05	0	0	0	9.577e-05	7.825e-05	CCAGCCTATGGGATGCTGCAGGCGCGAAACCTTTACAATGCACGCAAGTGTGATAAGGGAATCCCGAGTGCTCATGTTTTACATGGGCTTTTGCCAAGAGTAAAAATCTTGGCGAATAAATGGTGGGCAAGACTGGTGCCAGCAGCCGCGGTAACACCAGCGCCATGAGTGGCAATCATAACTATTGGGCCTAAAGCGTCCGTAGTCGGTTTGATCAGTCTTTTGTGAAATCGTTGGGCTTAACTTAACGTTGTGCAAGAGATACTGTCAAACTTGGAATCGGGAGGAGTCGGAGGTATTCTGGGGGGAGCGGTAAAATGCTATAATCCCTGGAGGACCACCTGTGGCGAAAGCGTCCGACTAGAACGACTTCGACGATGAGGGACGAAAGCCAGGGGA…	d:Archaea(1.00),p:Nanoarchaeota(1.00),c:Nanoarchaeia(1.00),o:Woesearchaeales(1.00),f:Woesearchaeales(1.00),g:Woesearchaeales(1.00),s:uncultured_crenarchaeote(0.78)
Otu3610	0	0	0	0	0	0.0002873	0	CCAGCCTATGGGTTGCAGCAGGTACGAAAACTTTACAATGCACGAAAGTGTGATAAGGGAATCCCAAGTGCTTATGTTTTACATAGGCTTTTGCCAAGAGTAAATATCTTGGCGAATAAGTGATGGGTAAGGCTGGTGCCAGCAGCCGCGGTAACACCAGCGTCACAAGTGGCAACCATAATTATTGGGCCTAAAGCGTCCGTAGCCTGTTTAATAAGTCTTTTGTGAAATCGTTGTGCTTAACATAACGCTGTGCAAAAGATACTGTTAAACTTGAGATTGGAAGGGGTTAGGGGTATTCTGAGGGGAGCGGTAAAATGCTATAATCCTCGGAGGACCACCTGTGGCGAAAGCGCCTAACCAGTACAACTCTGACGGTGAGGGACGAAAGCCAGGGGA…	d:Archaea(1.00),p:Nanoarchaeota(1.00),c:Nanoarchaeia(1.00),o:Woesearchaeales(1.00),f:Woesearchaeales(0.97),g:Woesearchaeales(0.97),s:uncultured_crenarchaeote(0.45)
Otu9290	0	0	0	0	0	0.0001915	0	CCAGCCTACGGGTCGCACCAGGCGCGTAACCTCTACAATGCACGAAAGTGTGATAAGGGAATCCCAAGTGCCCATGTATTGCATGGGCTTTTGCCATGAGTAAATATCTTGGCGAATAAGTGGTGGGAAAGACTGGTGCCAGCAGCCGCGGTAACACCAGCGCCACGAGTGGCATCCGCTTTTATTGGGCCTAAAGCGTCCGTAGCCGGACTGATAAATCTTTTGTGAAATCATGGGGCTTAACTCCATGACGTGCAGGAGACACTATCCGTCTTGGGACCGGGAGGAGTCAGAGGTATTCTGGGGGGAGCGGTAAAATGTTATAATCCCCGGAGGACCACCTGTGGCGAAGGCGTCTGACTAGAACGGATCCGACGGTGAGGGACGAAAGCTGGGGGA…	d:Archaea(1.00),p:Nanoarchaeota(1.00),c:Nanoarchaeia(1.00),o:Woesearchaeales(1.00),f:Woesearchaeales(1.00),g:Woesearchaeales(1.00),s:uncultured_crenarchaeote(0.97)
Otu3052	0	0	0	0	0	0.0001915	0.0002347	CCAGCCTACGGGTGGCAGCAGGCGCGAAACCTTTACAATGCACGAAAGTGTGATAAGGGAACCCTGAGTGCTTTGTTTTCGCAAGGCTTTTGTCAAGAATAAAAATCTTGGCGAATAAGTGGTGGGTAAGACTGGTGCCAGCAGCCGCGGTAACACCAGCGCCACGAGTGGGGATCATGTTTATTGGGCCTAAAGCGTCCGTAGCCGGTTTGATAAATCTTTTGTGAAATTGTCGTGCTTAACATGACAGCGTGCAAGAGACACTATTTAACTTGGAACTGGGAGGAGTCAGAGGTATTCTAGGGGGAGCGGTAAAATGTTATAATCTCCAGAGGACCACCTATGGCGAAGGCATCTGACTAGAACAGCTTCGACGGTGAGGGACGAAAGCTAGGGGAG…	d:Archaea(1.00),p:Nanoarchaeota(1.00),c:Nanoarchaeia(1.00),o:Woesearchaeales(1.00),f:Woesearchaeales(1.00),g:Woesearchaeales(1.00),s:uncultured_crenarchaeote(0.89)
Otu3685	0	0	0	0	0	0.0001915	0	CCAGCTATGGGGGGCAGCAGGCGCGAAAACTTTACAATGCACGCAAGTGTGATAAGGGAATCCCGAGTGCTTATCTTCGGATAGGCTTTTGTTAAATGTAAGGAGTTTAACGAATAAGTGGTGGGCAAGACTGGTGCCAGCCGCCGCGGTAACACCAGCGTCCACGAGTGGTGATCATTATTATTGGGCCTAAAGCATTCGTAGTTGGTTTGAAAAGTCTATTGTGAAATTGTTGAGCTTAACTTAACAACGAGCAACAGAAACTATTAAGCTTGAGACCGGGATGAGACAAGAGTATTTCAGGGGGAGCGGTAAAATGTTATAATCTTTGAAAGACTACCAGTGGCGAAGGCGCTTGTCTAGAACGGTTCTGACAATGAGGGATGAAAGCTAGGGGAG…	d:Archaea(1.00),p:Nanoarchaeota(0.91),c:Nanoarchaeia(0.91),o:Woesearchaeales(0.91),f:Woesearchaeales(0.90),g:Woesearchaeales(0.90),s:uncultured_crenarchaeote(0.27)
Otu1937	0	0	0	0	0	9.577e-05	0.0001565	CCAGCCTATGGGGGGCAGCAGGCGCGAAACCTTTACAATGCACGCAAGTGTGATAAGGGAATCCTGAGTGCTTTGCTTATGTAAGGCTTTTGCCAAGAGTAAGTATCTTGGCGAATAAGTGGTGGGTAAGACTGGTGCCAGCAGCCGCGGTAATCCCAGCGCCACAAGTGGCAATCGGCATTATTGGGCCTAAAGCGTCCGTAGCCGGTTTAGTAAGTCTTTTGTGAAATTGTTGCGCTTAACGTAACACTGTGCAAAAGATACTACTAAACTTGGAACTGGGAGGAGTTAGGGGAATTCTAAGGGGAGCGGTAAAATGCTATAATCCTTAGAGGACCACCTGTGGTGAAAACGCCTAACTAGAACAGATTCGACGGTGAGGGACGAAAGCCAGGGGAG…	d:Archaea(1.00),p:Nanoarchaeota(0.98),c:Nanoarchaeia(0.98),o:Woesearchaeales(0.98),f:Woesearchaeales(0.98),g:Woesearchaeales(0.98),s:uncultured_crenarchaeote(0.57)
Otu1841	0	0	0	0	0	0	0.0001565	CAGCCTACGGGGGGCAGCAGGCGCGAAACCTTTACAATGCACGCAAGTGTGATAAGGGAACCCAAAGTGCTTAGCTTTGCTAGGCTTTTGCCAAGCGTAAATAGTTTGGCGAATAAGTGGTGGGAAAGACTGGTGCCAGCCGCCGCGGTAACACCAGCGCCACGAGTGGCGATCACTTTTATTTGGCCTAAAGCGTCCGTAGCTGGTTTAGTAAATCTCTTGTGAAATCGTTAGGCTTAACTTAACGGCGTGCAGGAGAGACTGCTAAACTAGGGACCGGGAGGAGTCAGAGGTATGCCAGGGGGAGCGGTAAAATGCTATAATCCCGGGTAGACCACCTGTGGCAAAGGCGTCTGACTAGAACGGGTCTGACAGTGAGGGACGAAAGCCAGGGGAGCA…	d:Archaea(1.00),p:Nanoarchaeota(1.00),c:Nanoarchaeia(1.00),o:Woesearchaeales(1.00),f:Woesearchaeales(1.00),g:Woesearchaeales(1.00),s:uncultured_crenarchaeote(0.97)
Otu2062	0	8.427e-06	0	0	0	0	0.001017	CAGCCTACGGGTGGCAGCAGGCGCGAAACCTTTACAATGCACGCAAGTGTGATAAGGGAATCCTGAGTGCTTTACTTATGTAAGGCTTTTGCCAAGAGTAAATATCTTGGCGAATAAGTGGTGGGAAAGACTGGTGCCAGCAGCCGCGGTAATACCAGCGCCACAAGTGGCAATCGTCATTATTGGGCCTAAAGCGTCCGTAGCCGGTTTAGTAAGTCTTTTGTGAAATTGTTGTGCTTAACACAACACTGTGCAAAAGATACTGCTAAACTTGGAACTGGGAGGAGTTAGGGGTATTCCAAGGGGAGCGGTAAAATGCTATAATCCTTGGAGGACCACCGGTGGCGAAAGCGCCTAACTAGAACAGATTCGACGGTGAGGGACGAAAGCCAGGGGAGC…	d:Archaea(1.00),p:Nanoarchaeota(0.99),c:Nanoarchaeia(0.99),o:Woesearchaeales(0.99),f:Woesearchaeales(0.98),g:Woesearchaeales(0.98),s:uncultured_crenarchaeote(0.49)
Otu1683	0	0	0	0	0	0	0.001565	CCAGCCTATGGGTGGCACCAGGCGCGAAAACTCTACACTGCACGCAAGTGCGATAGGGGAATCCCAAGTGCTCATGCTTTGCATGGGCTTTTGCCAAGTGTAAAGAGCTTGGCGAATAAGTGGTGGGTAAGACGGGTGCCAGCCGCCGCGGTAACACCTGCGCCACGAGTGGCAATCATATTTATTGGGCCTAAAGCGTTCGTAGCCGGTTCAGTAAGTTCCGGGTGAAATCGTTCTGCTCAACAGAACGGCGTGCCTAGAATACTGCTGGACTTGAGACCGGGAAGAGTTAGAAGTATGGAAGGGGGAGCGGTAAAATGCTATAATCCCTTTTAGACTACCTGTGGCGAAGGCGTCTAACTAGAACGGGTCTGACGGTGAGGGACGAAAGCTAGGGGA…	d:Archaea(1.00),p:Nanoarchaeota(1.00),c:Nanoarchaeia(1.00),o:Woesearchaeales(1.00),f:Woesearchaeales(1.00),g:Woesearchaeales(1.00),s:uncultured_crenarchaeote(1.00)
Otu1823	0	0	0	0	0	0	0.0002347	CCAGCCTATGGGAGGCACCAGTCGCGAAACCTTGTCAATGCACGCAAGTGTGAACAGGGAATCCCGAGTGCTCATGCTTTGCATGGGCTTTTGCCGAGGGTTAAAACCTTGGCGAATAAGTGGTGGGTAAGACTGGTGCCAGCAGCCGCGGTAACACCAGCGCCGCAAGTGGGAATCATGTATTTGGCCTAAAGCGTCCGTAGCCGGTTATGCAAATTTTCTGTGAAATTGTACAGCCTAACTGTACATCGTGCAGAAGACACTACATGACTTGGAACCGGGAGGGGTACAGAGTATTCCGGGGGGAGCGGTAAAATGCTATAATCCCCGGAGGACTACCTATGGCGAAGGCACTGTACCAGAACGGATTTGACGGTGAGGGACGAAAGCCAGGGGAGC…	d:Archaea(1.00),p:Nanoarchaeota(1.00),c:Nanoarchaeia(1.00),o:Woesearchaeales(1.00),f:Woesearchaeales(1.00),g:Woesearchaeales(1.00),s:uncultured_crenarchaeote(0.63)
Otu9528	0	0	0	0	0	0	0.0001565	CCAGCCTACGGGTGGCTGCAGCTACGAAACCTTTACAATGCACGCAAGTGTGATAAGGGAATCCCAAGTGCTTATGCTATGCATAGGCTTTTGCCAAGAGTAAATATCTTGGCGAATAAGTGATGGGCAAGACTGGTGCCAGCAGCCGCGGTAACACCAGCGTCACAAGTGGCAACTGTATTTATTGGGCCTAAAGCGTCCGTAGCCGGTTCGATAAGTCTTTTGTGAAATCGTTGAGCTTAACTTAACGGTGTGCAAAAGATACTGTTGGACTTGGAACTGGGAAGAGTCAGAGGTATTCTGGGGGGAGCGGTAAAATGCTATAATCCCCAGAGGACCACCAGTGGCGAAAGCGTCTGACTGGAACAGCTTCGACGGTGAGGGACGAAAGCCAGGGGA…	d:Archaea(1.00),p:Nanoarchaeota(1.00),c:Nanoarchaeia(1.00),o:Woesearchaeales(1.00),f:Woesearchaeales(1.00),g:Woesearchaeales(1.00),s:uncultured_crenarchaeote(0.84)
Otu9940	0	0	0	0	0	0	0.0001565	CCAGCCTATGGGAGGCAGCAGGCGCGAAACCTTTACAATGCACGCAAGTGTGATAAGGGAACTCCAAGTGCTTATGCTTTGCATAGGCTTTTACCATGAGTAAAAATCATGGAGAATAAGTGGTGGGTAAGACGGGTGCCAGCCGCCGCGGTAACACCTGCGCCACGAGTGGGAGCCACGATTATTGGGCCTAAAGCGTCCGTAGCCGGTTTTGTAAATCTTTTGTGAAATTGTTAAGCTTAACTTAACAACGTGCAGAGGACACTGCAAGACTTGGAACCAGTAGGAGTTAGAAGTATGCTGGGGGGAGCGGTAAAATGCTATAATCCCCAGTAGACTACCTGTGGCGAAGGCGTCTAACTAGAATGGATTCGACGGTGAGGGACGAAAGCTAGGGGA…	d:Archaea(1.00),p:Nanoarchaeota(0.98),c:Nanoarchaeia(0.98),o:Woesearchaeales(0.98),f:Woesearchaeales(0.95),g:Woesearchaeales(0.95),s:uncultured_crenarchaeote(0.71)
Otu1723	0	0	0	0	0	0	0.0001565	CCAGCCTATGGGTTGCACCAGGCGCGAAACCTTTACAATGCACGCAAGTGTGATAAGGGAATCCTAAGTGCTCATGTTATGCATGGGCTTTTGCCAAGAGTAAATATCTTGGCGAATAAGTGGTGGGAAAGACTGGTGCCAGCAGCCGCGGTAACACCAGCGCCACGAGTGGCATACATTTTTATTGGGCCTAAAGCGTCCGTAGCTGGTCTGTTAAATCTTTTGTGAAATCATAGGGCTTAACTCTATGGCGTGCAGGAGACACTAACAGACTTGGAACCGGGAGGAGTCAGAAGTATTCTGTGGGAAGCGGTAAAATGCTGTAATCCTCAGAGGACTACCTGTGGCGAAGGCGTCTGACTAGAACGGATTCGACAGTGAGGGACGAAGGCCAGGGGA…	d:Archaea(0.99),p:Nanoarchaeota(0.99),c:Nanoarchaeia(0.99),o:Woesearchaeales(0.99),f:Woesearchaeales(0.99),g:Woesearchaeales(0.99),s:uncultured_crenarchaeote(0.85)
Otu7713	0	0	0	0	0	0	0.0002347	CCAGCCTATGGGAGGCAGCAGGCGCAAAACCTTTACAATGCACGCAAGTGTGATAAGGGAACCCCAAGTGCTTATACTTAGTATAGGCTTTTGCCAAGAGCAAAAATCTTGGCGAATAAATGGTGGGCAAGACTGGTGCCAGCAGCCGCGGTAACACCAGCGCCATAAGTGGCAATCATAATTATTGGGCCTAAAGCGTCCGTAGCCTGTTCAATAAGTCTTTTGTGAAATCGTTGTGCTTAACATAACGGTGTGCAAGAGATACTGTTGAACTCGGAACCGGTAGGAGTCAGAGGTATTCTGGGGGGAGCGGTAAAATGCTATAATCCCTGGAAGACCACCTGTGGCGAAAGCGTCTGACTAGAACGGCTTCGACGGTGAGGGACGAAAGCTAGGGGA…	d:Archaea(1.00),p:Nanoarchaeota(1.00),c:Nanoarchaeia(1.00),o:Woesearchaeales(1.00),f:Woesearchaeales(1.00),g:Woesearchaeales(1.00),s:uncultured_crenarchaeote(0.85)
Otu4596	0	0	0	0	0	0	0.0004695	CCAGCCTATGGGTTGCTGCAGGCGCGAAACCTCCACAATGCACGAAAGTGTGATGGGGTCAGCCAGAGTGCTAATGTTTTACATTAGCTTTTGCCAAGAGCAAAAATCTTGGCGAATAAGTGGTGGGAAAGACTGGTGCCAGCCGCCGCGGTAACACCAGCGCCACGAGTGGGAATCGCAATTATTGGGTCTAAAGCATCCGTAGCCGGTTTAATAAATCCTTTGTGAAACTGTTGGACTTAATCTAACAACGTGCAGAGGAAACTGTTGAACTTGGAACTGGGAGAAGTCAGAGGTATTTTTGGGGGAGCGGTAAAATGCTATAATCCCGAAAGGACCGCCAATGGCGAAGGCATCTGACTAGAACAGCTTCGACGGTGAGGGATGAAAGCCAGGGGA…	d:Archaea(1.00),p:Nanoarchaeota(1.00),c:Nanoarchaeia(1.00),o:Woesearchaeales(1.00),f:Woesearchaeales(0.98),g:Woesearchaeales(0.98),s:uncultured_crenarchaeote(0.42)
Otu5427	0	0	0	0	0	0	0.0001565	CCAGCCTATGGGGGGCTCCAGGCGCGAAACCTTTACAATGCACGAAAGTGTGATAGGGGAACCCAAAGTGCTTAGCTTTGCTAGGCTTTTGCCAAGACCAAACCTCTTGGCGAATAAGTGGTGGGAAAGACTGGTGCCAGCCGCCGCGGTAACACCAGCGCCACAAGTGGCAATCGCTTTTATTTGGCCTAAAGCGTCCGTAGCTGGCCTGGTAAATCTCTTGTGAAATTGTTAAGCTAAACTTAACAGCGTGCAGGAGAGACTGTCAGGCTAGGGACCGGGAGGAGTCAGAGGTATGCCTGGGGGAGCGGTAAAATGCTATAATCCCTAGTAGACCACCTGTGGCGAAGGCGTCTGACTAGAACGGGTCCGACAGTGAGGGACGAAAGCCAGGGGAGC…	d:Archaea(1.00),p:Nanoarchaeota(1.00),c:Nanoarchaeia(1.00),o:Woesearchaeales(1.00),f:Woesearchaeales(1.00),g:Woesearchaeales(1.00),s:uncultured_crenarchaeote(0.93)
Otu9571	0	0	0	0	0	0	0.0001565	CCAGCCTATGGGGGGCAGCAGTCGCGAAAACTTTACAATGCACGAAAGTGTGATAAGGGGATCCAGAGTGCTTACCTTTGGGTAGGCTTTTATTAAGTGTAAGTAGCTTGGTGAATAAGTGGTGGGCAATACTGGTGCCAGCCGCCGCGGTAACCCCAGAGCCACAAGTGGCAATCACGATTATTGGGCCTAAAGGGTTCGTAGCTGATCAAATAAATTTTTTGTGAAATGGTTAGACTTAATCTAACAATCTGCAAAAAACACTATTTGGTTTGAGACCAGGAAGAGACAGAAGTATTCTGAGGGGAGTGGTAAAATATTATAATCCTTAGAAGACTACCTATGGCGAAGGCATCTGTCTAGAATGGGTCTGACAGTGAGGAACGAAGGCTAGGGGAG…	d:Archaea(1.00),p:Nanoarchaeota(0.98),c:Nanoarchaeia(0.98),o:Woesearchaeales(0.98),f:Woesearchaeales(0.89),g:Woesearchaeales(0.89),s:uncultured_crenarchaeote(0.18)
Otu1862	0	0	0	0	0	0	0.0001565	CCAGCCTATGGGTGGCTGCAGGCGCGAAACCTTTACAATGCACGCAAGTGTGATAAGGGAACCCCAAGTGCTTATGCTTTGCATAAGCTTTTGCCAAGAGTAAAAATCTTGGCGAATAAATGGTGGGTAAGACTGGTGCCAGCAGCCGCGGTAACACCAGCGCCATGAGTAGCAATCATAATTATTGGGCCTAAAGCGTCCGTAGCCGGTTTGATAAGTCTTTTGTGAAATCGTTGTGCTTAACATAACGGTATGCAAGAGATACTGTCATACTTGGAACTGGGAGGAGTCAGAGGTATTCTGGGGGGAGCGGTAAAATGCTATAATCCCCGGAGGACCACCTGTGGCGAAAGCGTCTGACTAGAACAGCTTCGACGGTGAGGGACGAAAGCCAGGGGA…	d:Archaea(1.00),p:Nanoarchaeota(1.00),c:Nanoarchaeia(1.00),o:Woesearchaeales(1.00),f:Woesearchaeales(1.00),g:Woesearchaeales(1.00),s:uncultured_crenarchaeote(0.84)
Otu1611	0	2.528e-05	0	0	0	0	0	CCAGCCTATGGGGTGCACCAGGCGCGAAACCTTTACAATGCACGGAAGTGCGATAAGGGAATCCCAAGTGCCAATGTTATGCATTAGCTTTTGCAAAGAGTAAAAATCTTGGCGAATAAGTGATGGGTAAGACTGGTGCCAGCCGCCGCGGTAACACCAGCGTCACGAGTGGCATCCGCTATTATTGGGTCTAAAGTGTCCGTAGCTGGACCTGTAAGTCCTCTGTGAAAGCGTTAAGCTAAACTTAACGAAGGGCAGGGGAGACTGCAAGTCTTGAGACTGGGAGGGGCTAGAGGTATTCTCGGGGAAGCGGTAAAATGCGATAATCCCGGGAGGACCACCTGGGGCGAAGGCGTCTAGCTAGAACAGGTCTGACAGTGAGGGACGAAGGCTAGGGGA…	d:Archaea(1.00),p:Nanoarchaeota(0.91),c:Nanoarchaeia(0.91),o:Woesearchaeales(0.91),f:Woesearchaeales(0.88),g:Woesearchaeales(0.88),s:uncultured_crenarchaeote(0.15)
Otu4166	0	1.685e-05	0	0	0	0	0	CCAGCCTATGGGAGGCTCCAGGCGCGAAACCTTTACAATGCACGAAAGTGTGATAAGGGAACCCAAAGTGCTTAGTTTACTAGGCTTTTGCCAAGAGTAAATATCTTGGAGAATAAGTGGTGGGAAAGACCGGTGCCAGCCGCCGCGGTAATACCAGCGCCACGAGTGGGAACTGTCATTATTGGGCCTAAAGCGTCCGTAGCCGGTTTGATAAATTTTTTGTGAAATTGTTGGGCTCAACTCAACACCGTGCAGAAAAGACTGTCAAACTTGGGACTGGGAGAGGTTAGAAGTATCTTTGGGGTAGCGGTAAAATGTTATAATCCTAAAGAGACTACCAATGGCGAAGGCATCTAACTAGAACAGGTCCGACGGTGAGGGACGAAAGCCAGGGGAGCA…	d:Archaea(1.00),p:Nanoarchaeota(1.00),c:Nanoarchaeia(1.00),o:Woesearchaeales(1.00),f:Woesearchaeales(0.98),g:Woesearchaeales(0.98),s:uncultured_crenarchaeote(0.88)
Otu712	0	5.899e-05	0	0	0	0	0	CCAGCTTATGGGGGGCAGCAGGTACGAAACCTTTACAATGCACGCAAGTGTGATAAGGGGATCCCCCGTGCTCATGCATTGCATGGGCTTTTACTAAGTGTAAATAGCTTTGTGAATAAGTGGTGGGTAAGACTGGTGCCAGCCGCCGCGGTAACACCAGCGCCACGAGTGGTAACCACGTTTATTGGGCCTAAAGCGTCCGTAGCCGGTTTAGTAAGTCTTTTGTGAAATTGTTCGGCTCAACCGAACAACGTGCAAGAGATACTGCTAGGCTTGAGACCGGGAGGAGTCAGAAGTATTCCAGAGGGAGCGGTAAAGTGTTATAATCTCTGGAGGACTACCTGTGGCGAAGGCGTCTGACCAGAACGGATCTGACGGTGAGGGACGAAAGCCAGGGGA…	d:Archaea(1.00),p:Nanoarchaeota(1.00),c:Nanoarchaeia(1.00),o:Woesearchaeales(1.00),f:Woesearchaeales(1.00),g:Woesearchaeales(1.00),s:uncultured_crenarchaeote(0.43)
Otu1102	0	1.685e-05	0	0	0	0	0	CCAGCCTATGGGTGGCTGCAGCCGCGAAACCTTTACAATGCACGAAGGTGTGATAAGGGGACCCAAAGTGCTCATGCTTAGCATGGGCTTTTTTCAAGAGTAAATATCTTGGAGAATAAGTGGTGGGAAAGACTGGTGCCAGCCGCCGCGGTAATACCAGCGCCACAAGTGGGAATCAGCATTATTTGGCCTAAAGCGTCCGTAGCTGGTTTGGAAAATCTTTTGTGAAGTCATTGGGCTTAACCTAATGGCGTGCAGAAGACACTACCAGACTCGGAACCGGGAGAAGTTAGGAGTATTTTAGGGGGAGCGGTAAAATGCTATAATCCCTAAAAGACTACCTGTGGCGAAGGCGCCTAACTAGAACGGATTCGACAGTGAGGGACGAAAGCCAGGGGA…	d:Archaea(1.00),p:Nanoarchaeota(1.00),c:Nanoarchaeia(1.00),o:Woesearchaeales(1.00),f:Woesearchaeales(0.98),g:Woesearchaeales(0.98),s:uncultured_crenarchaeote(0.49)
Otu7542	0	1.685e-05	0	0	0	0	0	CCAGCCTACGGGTCGCAGCAGGCGCGAAACCTTTACAATGCACGAAAGTGTGATAAGGGAATTCTCAGTGCTCAAGTTTTACTTGGGCTTTTGCCAAGAGTAAGTATCTTGGAGAATAAGTGGTGGGCAAGACCGGTGCCGGCCGCCGCGGTAATACCGGCGCCACAAGTGGCATTCGCGATTATTGGGCCTAAAGCGTCCGTAGCCGGTTTAGTAAATCCTTTGTGAAATCGTACAGCTCAACTGTACGGCGTGCAGGGGACACTGCTAAACTTGAGATCGGGAGGAGCTAGAAGTATGCTGGGGGGGCCGGTAAAATGGGATAATCCCCGGTAGACTACCGATGGCGAAGGCATCTAGCCAGAACGAATCTGACGGTGAGGGACGAGAGCTAGGGGA…	d:Archaea(0.99),p:Nanoarchaeota(0.96),c:Nanoarchaeia(0.96),o:Woesearchaeales(0.96),f:Woesearchaeales(0.95),g:Woesearchaeales(0.95),s:uncultured_crenarchaeote(0.85)
Otu11714	0	3.371e-05	0	0	0	0	0	CCAGCCTACGGGGCGCAGCAGACGCGAAACCTTTACAATGCAGGAAACTGTGATAAGGGAATCCAGAGTGCTCAAGCTCGCTTGGGCTTTTGCTAAGGGTAAATACCTTGGCGAATAAGTGGTGGGAAAGACTGGTGCCAGCCGCCGCGGTAACACCAGCGCCACGAGTGGGGATCCTGTTTATTTGGCCTAAAGCGTTCGTAGCTTGTCTAGTAAATCTTTTGTGAAATCGTCCGGCTCAACCGGGCGGCATGCAGGAGAGACTGCTAGGCTAGGGACTGGGAGGAGTCAGAGGTATGCTGGGGGGAGCGGTAAAATGCTATAATCCCTAGTAGACCACCTGTGGCGAAGGCGTCTGACTAGAACAGGTCCGACAGTGAGGGACGAAAGCCAGGGGAG…	d:Archaea(1.00),p:Nanoarchaeota(0.99),c:Nanoarchaeia(0.99),o:Woesearchaeales(0.99),f:Woesearchaeales(0.99),g:Woesearchaeales(0.99),s:uncultured_crenarchaeote(0.90)
Otu8539	0	1.685e-05	0	0	0	0	0	CCAGCCTATGGGGGGCTCCAGGCGCGAAACCTTTACAATGCACGCAAGTGTGATAAGGGAATCTAGAGTGCTTAGCTTTGCTAGGCTTTTGCCAAAGGTAAATACTTTGGAGAATAAGTGGTGGGAAAGACTGGTGCCAGCCGCCGCGGTAACACCAGCGCCACAAGTAGGGATCCTGTTTATTTGGCCTAAAGCGTCCGTAGCTGGTTTAGTAAATCTTTTGTGAAATCGTTAAGCTTAACTTAACGGCGTGCAGGAGAGACTGCTAAGCTAGGGACCGGGAGGAGTCAGAGGTATGCCGGGGGGAGCGGTAAAATGCTATAATCCCTAGTGGACCACCTATGGCGAAGGCATCTGACTAGAACGGGTCCGACAGTGAGGGACGAAAGCCAGGGGAGC…	d:Archaea(1.00),p:Nanoarchaeota(1.00),c:Nanoarchaeia(1.00),o:Woesearchaeales(1.00),f:Woesearchaeales(1.00),g:Woesearchaeales(1.00),s:uncultured_crenarchaeote(0.99)
Otu2078	0	2.528e-05	0	0	0	0	0	CCAGCCTACGGGTCGCAGCAGGCGCGAAACCTTTACAATGCACGAAAGTGTGATAAGGGAATCCTGAGTGCTTACCTTTTGGTAAGCTTGTGTTAAGTTTAAAACACTTAGCGAATAAGTGGTGGGCAAGACTGGTGCCAGCCGCCGCGGTAACACCAGCTCCACGAGTGGCAATCGTATTTATTGGGTCTAAAGCGTCCGTAGCCGGTTTATTAAGTCTCTTGTGAAATCATTGGGCTCAACTCAATGGTGTGCTTGAGATACTGATAAACTAGGGACTGGGAGGAGTCAGAAGTATTTCTAGGGGAGCGGTAAAATGCTGTAATCCTAGAAGGACTACCTGTGGCGAAAGCGTCTGACTAGAACAGATCCGACGGTGAGGGACGAAAGCTAGGGGAG…	d:Archaea(1.00),p:Nanoarchaeota(0.98),c:Nanoarchaeia(0.98),o:Woesearchaeales(0.98),f:Woesearchaeales(0.97),g:Woesearchaeales(0.97),s:uncultured_crenarchaeote(0.48)
Otu6830	0	4.213e-05	0	0	0	0	0	CCAGCCTACGGGGCGCACCAGGCGCGAAACCTTTACAATGCACGCAAGTGTGATAAGGGAACCCAAAGTGCTTTACTTTGTAAGGCTTTTGCCAAGCGTAAAAAGTTTGGCGAATAAGTGGTGGGAAAGACTGGTGCCAGCCGCCGCGGTAACACCAGCGCCACGAGTGGCGATCATGTTTATTTGGCCTAAAGCGTCCGTAGCTGGTTGAGTAAATCTCTTGTGAAATTGTTTTGCTTAACAAAACAGCGTGCAGGAGAGACTGCTCAGCTAGGGACCGGGAGGAGTCAGAGGTATGCTGGGGGGAGCGGTAAAATGCAATAATCCTCGGTAGACCACCTGTGGCGAAGGCGTCTGACTAGAACGGGTCCGACAGTGAGGGACGAAAGCCAGGGGAGC…	d:Archaea(1.00),p:Nanoarchaeota(1.00),c:Nanoarchaeia(1.00),o:Woesearchaeales(1.00),f:Woesearchaeales(1.00),g:Woesearchaeales(1.00),s:uncultured_crenarchaeote(1.00)
Otu3538	0	3.371e-05	0	0	0	0	0	CCAGCCTACGGGATGCTGCAGCCGCGAAACCTTTACACTGCACGAAAGTGTGATAAGGGGACTCTGAGTGCTTATCTTACGATAGGCTTTTGCCAAAATTAAAACCTTTGGCGAATAAGTGGTGGGAAAGACGGGTGCCAGCCGCCGCGGTAACACCTGCGCCACAAGTGGGAATCATTATTATTGGGCCTAAAGCGTCCGTAGCCTATCTATTAAATCTTCTGTGAAATTGTTGTGCTTAACATAACAACGTGCAGAAGAGACTGATAGAATTGGAACTGGAAGGAGTCAGAAGTATGCCTGGGGGAGCGGTAAAATGCTATAATCGCAGGTGGACTACCTGTGGCGAAAGCGTCTGACTAGTACAGATTCGACGGTGAGGGACGAAAGCTAGGGGAG…	d:Archaea(1.00),p:Nanoarchaeota(1.00),c:Nanoarchaeia(1.00),o:Woesearchaeales(1.00),f:Woesearchaeales(0.99),g:Woesearchaeales(0.99),s:uncultured_crenarchaeote(0.91)
Otu8258	0	1.685e-05	0	0	0	0	0	CCAGCCTATGGGTTGCAGCAGGCGCGAAACCTTTACAATGCACGCAAGTGTGATAAGGGAATCCAGAGTGCTTAACATTGTTAGGCTTTTTTCAAGAGTAAATATCTTGGAGAATAAGTGGTGGGAAAGACTGGTGCCAGCCGCCGCGGTAACACCAGCGCCACAAGTGGGGATCCTGTTTATTTGGCCTAAAGCGTCCGTAGCTGGTTTAGTAAATCTTTTGTGAAATCGTCAAGCTTAACTTGACGGCGTGCAGAAGAGACTGCTAGACTAGGGACTGGGAGGAGTTAGAGGTATGCTGTGGGGAGCGGTAAAATGCTATAATCCTCAGTAGACCACCTGTGGCGAAGGCGTCTAACTAGAACAGGTCCGACAGTGAGGGACGAAAGCCAGGGGAGC…	d:Archaea(1.00),p:Nanoarchaeota(1.00),c:Nanoarchaeia(1.00),o:Woesearchaeales(1.00),f:Woesearchaeales(1.00),g:Woesearchaeales(1.00),s:uncultured_crenarchaeote(0.87)
Otu5899	0	2.528e-05	0	0	0	0	0	CCAGCCTACGGGGCGCACCAGGCGCGAAACCTTTACAATGCAGGAAACTGTGATAAGGGAACCCAAAGTGCCATACTCTGTATGGCTTTTGCCAAGTGTAAAAAGCTTGGAGAATAAGTGGTGGGAAAGACTGGTGCCAGCCGCCGCGGTAACACCAGCGCCACAAGTGGCAATCATCTTTATTTGGCCTAAAGCGTCCGTAGCTGGTTAAGTAAATTTCTTGTGAAATTGTCAGGCTCAACCTAACAAAGTGCAGGAAACACTGCTAAACTAGGGACCGGGAGGAGTCAGAGGTATGCTGGGGGGAGCGGTAAAATGCTATAATCCTCGGTAGACCACCTGTGGCGAAGGCGTCTGACTAGAACGGGTCCGACAGTGAGGGACGAAAGCCAGGGGAGC…	d:Archaea(1.00),p:Nanoarchaeota(1.00),c:Nanoarchaeia(1.00),o:Woesearchaeales(1.00),f:Woesearchaeales(1.00),g:Woesearchaeales(1.00),s:uncultured_crenarchaeote(0.98)
Otu1254	0	1.685e-05	0	0	0	0	0	CCAGCCTATGGGGCGCACCAGGCGCGAAACCTTTACAATGCACGAAAGTGTGATAAGGGAATCCAAAGTGCTCAAGCTCGCTTGGGCTTTTGCTAAGAGTAAATATCTTGGCGAATAAGTGGTGGGAAAGACTGGTGCCAGCCGCCGCGGTAACACCAGCGCCACGAGTGGGGATCCTGTTTATTTGGCCTAAAGCGTTCGTAGCTGGTTTAGTAAATCTCTTGTGAAATCGTTCGGCTTAACCGAGCGGCGTGCAGGAGAGACTGCTAAGCTAGGGACTGGGAGGAGTCAGAGGTATGCCAGGGGGAGCGGTAAAATGCTATAATCCCTGGTGGACCACCTGTGACGAAGGCGTCTGACTAGAACAGGTCCGACAGTGAGGAACGAAAGCCGGGGGAG…	d:Archaea(1.00),p:Nanoarchaeota(1.00),c:Nanoarchaeia(1.00),o:Woesearchaeales(1.00),f:Woesearchaeales(1.00),g:Woesearchaeales(1.00),s:uncultured_crenarchaeote(0.92)
Otu7633	0	3.371e-05	0	0	0	0	0	CCAGCCTATGGGGGGCTCCAGGCGCGAAACCTTTACAATGCACGAAAGTGTGATAAGGGAATCCTGAGTGCTCATGTTTACATGGGCTTTTGTTAAGTGTAAATAACTTGGCGAATAAGTGGTGGGCAATACCGGTGCCAGCCGCCGCGGTAACACCGGAGCCACGAGTGGGAGCCGCTGTTATTGGGCCTAAAGCGTCCGTAGCCGGTTAAGCAAATCTCTTGTGAAATTGTCGGGCTCAACCTGACAGCGTGCATGAGACACTACTTAACTAGGGACCGGGAGGAGTCAGAGGTATTTCGGGGGGAGCGGTAAAATGTTATAATCCTCGAAGGACCACCTATGGCGAAGGCATCTGACTAGAACGGATCCGACGGTGAGGGACGAAAGCCAGGGGAG…	d:Archaea(1.00),p:Nanoarchaeota(1.00),c:Nanoarchaeia(1.00),o:Woesearchaeales(1.00),f:Woesearchaeales(1.00),g:Woesearchaeales(1.00),s:uncultured_crenarchaeote(1.00)
Otu2138	0	2.528e-05	0	0	0	0	0	CCAGCCTATGGGTCGCTCCAGGCGCGAAACCTTTACAATGCACGAAAGTGTGATAAGGGAACCCTGAGTGCTTTGTTTTCGCAAGGCTTTTGTCAAGAATAAAAATCTTGGCGAATAAGTGGTGGGTAAGACTGGTGCCAGCAGCCGCGGTAACACCAGCGCCACGAGTGGGGATCATGTTTATTGGGCCTAAAGCGTTTGTAGCCGGTTTGATAAATCTTCTGTGAAATTGTTGTGCTTAACACAACAGTGTGCAAAAGACACTATCTAACTTGGAACTGGGAGGAGTCAGAGGTATTCTGGGGGGAGCGGTAAAATGTGATAATCTCCAGAGGACCACCTGTGGCGAAGGCGTCTGACTAGAACAGCTTCGACGGTGAGGAACGAAAGCCAGGGGAG…	d:Archaea(1.00),p:Nanoarchaeota(1.00),c:Nanoarchaeia(1.00),o:Woesearchaeales(1.00),f:Woesearchaeales(1.00),g:Woesearchaeales(1.00),s:uncultured_crenarchaeote(0.97)
Otu10400	0	2.528e-05	0	0	0	0	0	CCAGCCTACGGGATGCAGCAGGCGCGAAACCTTTACAATGCACGAAAGTGTGATAAGGGAACCCAAAGTGCTCTACTATGTAGAGCTTTTGCTAAGAGTAAATATCTTGGAGAATAAGTGGTGGGAAAGACTGGTGCCAGCCGCCGCGGTAATACCAGCGCCACGAGTGGGAACTGTAATTATTGGGCCTAAAGCGTCCGTAGCCTGTTTGATAAATTTCTTGTGAAATTGTTAAGCTCAACTTAACAACGTGCAGGAAAGACTGTCAAACTTGGGACTGGGAGGGGTTAGAAGTATCTTTGGGGTAGCGGTAAAATGTTATAATCCTAAAGAGACTACCTATGGCGAAGGCATCTAACCAGAACAGGTCCGACGGTGAGGGACGAAAGCTAGGGGAGC…	d:Archaea(1.00),p:Nanoarchaeota(1.00),c:Nanoarchaeia(1.00),o:Woesearchaeales(1.00),f:Woesearchaeales(1.00),g:Woesearchaeales(1.00),s:uncultured_crenarchaeote(0.92)
Otu9197	0	1.685e-05	0	0	0	0	0	CCAGCCTATGGGTGGCACCAGGCGCGAAACCTTTACAATGCACGCAAGTGTGATAAGGGGATCCTAAGTGCTCATACATTGTATGGGCTTTTGCCAAGCGTAAATAGCTTGGAGAATAAGTGGTGGGTAAGACTGGCGCCAGCCGCCGCGGTAACACCAGCGCCACGAGTGGCAACCACGTTTATTGGGCCTAAAGCGTCCGTAGCCGGTTTGGTAAATCTTTTGTGAAATCGACAGGCTCAACCTGTCGGCGTGCTTAAGACACTACCAGACTCGAGACCGGGAGGGGTTAAAGGTATTCCTGAGGGAGCGGTAAAATGTGATAATCTCAGGAGGATCACCTATGGCGAAGGCATTTAACAGAACGGATCTGACGGTCAGGGACGAAGGCTAGGGGAG…	d:Archaea(1.00),p:Nanoarchaeota(1.00),c:Nanoarchaeia(1.00),o:Woesearchaeales(1.00),f:Woesearchaeales(1.00),g:Woesearchaeales(1.00),s:uncultured_crenarchaeote(0.55)
Otu10007	0	2.528e-05	0	0	0	0	0	CCAGCCTACGGGGCGCACCAGGTACGAAACCTTTACAATGCACGCAAGTGTGATAAGAGGATCCCCCGTGCTCAAGCATTGCTTGGGCTTTTGCCTAGTGTAAATAGCTTAGCGAATAAGTGGTGGGTAAGACTGGTGCCGGCCGCCGCGGTAACACCAGCGCCACGAGTGGTAACCACGTTTATTGGGCCTAGAGCGTCCGTAGCCGGTTTAGTAAATCTTTTGTGAAATTGTGCGGCTCAACCGTACAACGTGCAAGAGACACTGCTAAACTTGAGACCGGGAGGAGTCAGAAGTATTCCAGGGGGAGCGGTAAAATGTTATAATCCCTGGAGGACTACCTGTGGCGAAGGCGTCTGACCAGAACGGATCTGACGGTGAGGGACGAAAGCCAGGGGA…	d:Archaea(1.00),p:Nanoarchaeota(1.00),c:Nanoarchaeia(1.00),o:Woesearchaeales(1.00),f:Woesearchaeales(1.00),g:Woesearchaeales(1.00),s:uncultured_crenarchaeote(0.51)
Otu860	0	3.371e-05	0	0	0	0	0	CCAGCCTATGGGTTGCAGCAGGCGCGAAACCTTTACAATGCACGAAAGTGTGATAAGGGAATCCTCAGTGCTAATGTATTGCATTAGCTTTTGCCAAGGGTAAAAACCTTGGAGAATAAGTGGTGGGAAAGACTGGTGCCAGCCGCCGCGGTAACACCAGCGCCTCGAGTGGCAGCCATGATTATTGGGCCTAAAGCGTCCGTAGCTGGTTTTGTAAATCCTTTGTGAAATCGATGTGCTCAACGCATCGGCGTGCAGAGGACACTGCGAAACTTGAGACCGGGAGGGGTTAGGGGTATTCTGGGGGAACCGGTAAAATGGTATAATCCCCGGAGGACCACCTGTGGCGAAGGCGCCTAACCAGAACGGATCTGACAGTGAGGGACGAAGGCCAGGGGA…	d:Archaea(1.00),p:Nanoarchaeota(1.00),c:Nanoarchaeia(1.00),o:Woesearchaeales(1.00),f:Woesearchaeales(0.66),g:Woesearchaeales(0.66),s:uncultured_crenarchaeote(0.51)
Otu8598	0	1.685e-05	0	0	0	0	0	CCAGCCTATGGGATGCTGCAGGCGCGAAACCTTTACAATGCACGAAAGTGTGATAAGGGAATCCAAAGTGCTTAGCTTTGCTAGGCTTTTGCCAAGAGTAAATATCTTGGAGAATAAGTGGTGGGAAAGACTGGTGCCAGCCGCCGCGGTAACACCAGCGCCACGAGTGGCGATCCTGTTTATTTGGCCTAAAGCGTCCGTAGCTGGTTTGATAAATCTCTTGTGAAATCGTTGGGCTCAACCTAACGGCGTGCAGGAGAGACTGTTAGACTAGGGACCGGGAGGAGTCAGAGGTATGCCTGGGGGAGCGGTAAAATGCTATAATCCTAGGTAGACCACCTGTGGCGAAGGCGTCTGACTAGAACGGGTCCGACAGTGAGGGACGAAAGCCAGGGGAGC…	d:Archaea(1.00),p:Nanoarchaeota(1.00),c:Nanoarchaeia(1.00),o:Woesearchaeales(1.00),f:Woesearchaeales(1.00),g:Woesearchaeales(1.00),s:uncultured_crenarchaeote(0.99)
Otu3496	0	3.371e-05	0	0	0	0	0	CCAGCCTATGGGGGGCACCAGGCGCGAAACCTTTACAATGCACGAAAGTGTGATAGGGGAACCCTAAGTGCTTAGCTTAGCTAGGCTTTGCCAAGTTAAAACAGCTTGGCGAATAAGTGGTGGGTAAGACTGGTGCCAGCCGCCGCGGTAACACCAGCGCCACGAGTGGGGACCATAATTATTGGGCCTAAAGCGTCCGTAGCCGGTCTGGCAAATTTTTTGTGAAATCATACGGCTCAACTGTATGTCGTGCAGAAAACACTACCAGACTTGGAACCGGGAGGAGTCAGAGGTATTCATTGGGGAGCGGTAAAATGCTATAATCCTTTGAAGACCACCTGTGGCGAAGGCGTCTGACTAGAACGGATTCGACGGTGAGGGACGAAAGCTAGGGGATCG…	d:Archaea(1.00),p:Nanoarchaeota(1.00),c:Nanoarchaeia(1.00),o:Woesearchaeales(1.00),f:Woesearchaeales(0.97),g:Woesearchaeales(0.97),s:uncultured_crenarchaeote(0.44)
Otu2020	0	1.685e-05	0	0	0	0	0	CCAGCCTACGGGATGCTGCAGGCGCGAAACCTTTACAATGCACGAAAGTGTGATAAGGGAACTCAAAGTGCTCAACTTTGTTGGGCTTTTGCCATATGTAAATAGTATGGCGAATAAGTGGTGGGAAAGACTGGTGCCAGCCGCCGCGGTAACACCAGCGCCACGAGTGGGGATCCGCTTTATTTGGCCTAAAGCGTCCGTAGCTTGTCAAGTAAATCTCTTGTGAAATCGTTAAGCTTGACTTAACGGCATGCAGGAGAGACTGCTTGACTAGGGACCGGGAGGAGTCAGAGGTATGCAAGGGGGAGCGGTAAAATGCTATAATCCCTCGTAGACCACCTGTGGCGAAGGCGTCTGACTAGAACGGGTCCGACAGTGAGGGACGAAAGCCAGGGGAGC…	d:Archaea(1.00),p:Nanoarchaeota(1.00),c:Nanoarchaeia(1.00),o:Woesearchaeales(1.00),f:Woesearchaeales(1.00),g:Woesearchaeales(1.00),s:uncultured_crenarchaeote(0.95)
Otu876	0	1.685e-05	0	0	0	0	0	CCAGCCTACGGGGGGCAGCAGGCGCGAAACCTTTACAATGCACGAAAGTGTGATAAGGGAATCCAGAGTGCCTATACAAAGTATAGGCTTTTGCTAAGAGTAAATATCTTAGAGAATAAGTGGTGGGAAAGACTGGTGCCAGCAGCCGCGGTAACACCAGCGCCACGAGTGGCAATCACATTTATTGGGCCTAAAGCGTTCGTAGCGGGTTCGGAAAATCTCTTGTGAAATCGTTAAGCTCAACTTAACGGCGTGCAGGGGACACTACTGAACTTGAGACCGGGAGGAGTCAGAGGTACGTCAAGGGAAGCGGTAAAATGCAATAATCCTTGATGGACCACCTGTGGCGAAGGCGTCTGACTAGAACGGATCTGACCGTGAGGAACGAAAGCCAGGGGA…	d:Archaea(1.00),p:Nanoarchaeota(0.99),c:Nanoarchaeia(0.99),o:Woesearchaeales(0.99),f:Woesearchaeales(0.86),g:Woesearchaeales(0.86),s:uncultured_crenarchaeote(0.37)
Otu3406	0	1.685e-05	0	0	0	0	0	CCAGCCTATGGGGGGCACCAGGCGCGAAACCTTTACAATGCACGAAAGTGTGATAAGGGAACCCAAAGTGCTTTACTACGTAAGGCTTTTGCCAAGTGTAAATAACTTGGAGAATAAGTGGTGGGAAAGACTGGTGCCAGCCGCCGCGGTAACACCAGCGCCACAAGTGGCGATCATGTTTATTTGGCCTAAAGCGTCCGTAGCTGGTTAGGTAAATCTCTTGTGAAATTGTTGAGCTTAACTCAACAGCGTGCAGGAGAGACTGCTTAGCTAGAGACCGGGAGGAGTCAGAGGTATGCTGGGGGGAGCGGTAAAATGCTATAATCCTCGGTAGACCACCTGTGGCGAAGGCGTCTGACTAGAACGGGTCTGACAGTGAGGGACGAAAGCCAGGGGAGC…	d:Archaea(1.00),p:Nanoarchaeota(1.00),c:Nanoarchaeia(1.00),o:Woesearchaeales(1.00),f:Woesearchaeales(1.00),g:Woesearchaeales(1.00),s:uncultured_crenarchaeote(1.00)
Otu872	0	5.056e-05	0	0	0	0	0	CCAGCCTATGGGGTGCTCCAGGCGCGAAACCTTTACAATGCACGAAAGTGTGATAAGGGAACCCAAAATGCTTTACTTAGTAAAGCTTTTACCAAGAGTAAATATCTTGGAGAATAAGTGGTGGGTAAGACTGGTGCCAGCCGCCGCGGTAATACCAGCGCCACGAGTGGGAACTACAATTATTGGGCCTAAAGCGTCCGTAGCCGGTTTAATAAATTTCTTGTGAAATTGTTGAGCTTAACTTAACAAAGTGCAGGGAAGACTGTTAGACTAGGGACTGGGAGGGGTTAGAAGTATGTTTAGGGTAGCGGTAAAATGTTATAATCCTAAATAGACTACCAATGGCGAAGGCATCTAACCAGAACAGGTCCGACGGTGAGGGACGAAAGCCAGGGGAGC…	d:Archaea(1.00),p:Nanoarchaeota(1.00),c:Nanoarchaeia(1.00),o:Woesearchaeales(1.00),f:Woesearchaeales(1.00),g:Woesearchaeales(1.00),s:uncultured_crenarchaeote(0.82)
Otu6831	0	1.685e-05	0	0	0	0	0	CCAGCCTATGGGAGGCAGCAGGCGCGAAACCTTTACAATGCACGAAAGTGTGATAAGGGAATCCCGAGTGCTTTACTTTTAAGTAAGGCTTTTGCCAAGAGTAAATATCTTGGCGAATAAATGGTGGGCAAGACTGGTGCCAGCAGCCGCGGTAACACCAGCGCCATAAGTGGCAATCGTCATTATTGGGCCTAAAGCGTCCGTAGCCTGTTTAGTCTGTCTTTTGTGAAATCGTTTAGCTTAACTAAACGTTGTGCAAAAAATACTGCTAAACTTGAAACCGGGAGGAGTCAGAGGTATTCTAAGGGGAGCGGTAAAATGCTATAATCCTTGGAGGACCACCTGTGGCGAAGGCATCTGACTAGAACGGCTTTGACGGTGAGGGACGAAAGCTAGGGG…	d:Archaea(1.00),p:Nanoarchaeota(1.00),c:Nanoarchaeia(1.00),o:Woesearchaeales(1.00),f:Woesearchaeales(1.00),g:Woesearchaeales(1.00),s:uncultured_crenarchaeote(0.46)
Otu8089	0	1.685e-05	0	0	0	0	0	CCAGCCTACGGGGCGCACCAGCCGCGAAACCTTTACAATGCACGCAAGTGTGATAAGGGAACCCAAAGTGCTATACTTTGTATGGCTTTTGCCAAGCGTAAATAGCTTGGAGAATAAGTGGTGGGAAAGACTGGTGCCAGCCGCCGCGGTAACACCAGCGCCACAAGTGGCGATCATGTTTATTTGGCCTAAAGCGTCCGTAGCTGGTTTAGTAAATCTCTTGTGAAATTGTTTTGCTTAACAAAACAGCGTGCAGGAGACACTGCTTGACTAGGGACCGGGGGGAGTCAGAGGTATGCCTGGGGGAGCGGTAAAATGCTATAATCCTCGGCAGACCACCTGTGGCGAAGGCGTCTGACTAACACGGGTCCGACAGTGAGGGACGAAAGCCAGGGGAGC…	d:Archaea(1.00),p:Nanoarchaeota(1.00),c:Nanoarchaeia(1.00),o:Woesearchaeales(1.00),f:Woesearchaeales(1.00),g:Woesearchaeales(1.00),s:uncultured_crenarchaeote(0.93)
Otu5912	0	5.899e-05	0	0	0	0	0	CCAGCCTATGGGGGGCTGCAGCCGCGAAACCTTTACAATGCACGCAAGTGTGATAAGGGTACCCAAAGTGCCTAACTTTGTTAGGCTCTTGCCAAGTGTAAATAGCTTGGAGAATAAGTGGTGGGTAAGACTGGTGCCAGCCGCCGCGGTAACACCAGCGCCACGAGTGGCAATCTGCATTATTTGGCCTAAAGCGTCCGTAGCTGGTTTTGTAAGTCTCTTGTGAAATTGGTCAGCTTAACTGACCAGCGTGCAGGAGAGACTGCTTAACTAGGGACCGGGAGGAGTCAGAGGTATGCTGTGGGGAGCGGTAAAATGCTATAATCCTCGGTAGACCACCTGTGGCGAAGGCGTCTGACTAGAACGGGTCCGACAGTGAGGGACGAAAGCCAGGGGAGC…	d:Archaea(1.00),p:Nanoarchaeota(1.00),c:Nanoarchaeia(1.00),o:Woesearchaeales(1.00),f:Woesearchaeales(0.99),g:Woesearchaeales(0.99),s:uncultured_crenarchaeote(0.98)
Otu8110	0	1.685e-05	0	0	0	0	0	CCAGCCTACGGGTTGCTCCAGCCGCGAAACCTTTACAATGCACGCAAGTGTGATAAGGGAATCCCAAGTGCTTATACTTTGTATAGGCCTTTGCCAAGAGTAAATATCTTGGCGAATAAGTGGTGGGTAAGACTGGTGCCAGCAGCCGCGGTAACACCAGCGCCACGAGTGGCAACCATATTTATTGGGCCTAAAGCGTCCGTAGCCGGTTTTATAAGTCTTTTGTGAAATTGTTGCGCTTAACGTAACACTGTGCAAGAGATACTGTAAAACTTGGAACTGGGAAGGGTCAGAGGTACTCCAAGGGGAGCGGTAAAATGTGATAATCCTTGGAAGACCGCCTGTGGCGAAAGCGTCTGACTAGAACAGCTTCGACGGTGAGGGACGAAAGCCAGGGGA…	d:Archaea(1.00),p:Nanoarchaeota(1.00),c:Nanoarchaeia(1.00),o:Woesearchaeales(1.00),f:Woesearchaeales(1.00),g:Woesearchaeales(1.00),s:uncultured_crenarchaeote(0.40)
Otu4870	0	1.685e-05	0	0	0	0	0	CAGCCTATGGGTGGCAGCAGGCGCGAAACCTTTACAATGCACGAAAGTGTGATAAGGGAATCCCGAGTGCTCATGTTTTCATGGGCTTTTATTAAGAGTAAAGATCTTGGTGAATAAGTGGTGGGCAAGACTGGTGCCAGCAGCCGCGGTAACACCAGCGCCACAAGTGGCAATCGTAATTATTGGGCCTAAAGCGTCCGTAGCTGGTCTGTTAAATCTTTTGTGAAATTGTTGGGCTTAACTCAACAGCGTGCAGAAGAGACTGGCAAACTAGAGACCGGGAGGAGTCAGAAGTATTCTTAGGGGAGCGGTAAAATGTTTTAATCCTAAGAAGACTACCGGTGGCGAAGGCGTCTGACTAGAACGGTTCTGACAGTGAGGGACGAAGGCCAGGGGAGC…	d:Archaea(1.00),p:Nanoarchaeota(1.00),c:Nanoarchaeia(1.00),o:Woesearchaeales(1.00),f:Woesearchaeales(0.97),g:Woesearchaeales(0.97),s:uncultured_crenarchaeote(0.57)
Otu5005	0	0	7.119e-05	0.0001485	0	0	0	CCAGCCTACGGGTGGCTGCAGGCGCGAAACCTTTACAATGCACTAACGTGTGATAAGGGAACCCAAAGTGCTTAGCTTAGCTAGGCTTTTACTAAGAGTAAATATCTTAGAGAATAAGTGGTGGGCAAGACTGGTGCCAGCCGCCGCGGTAACACCAGCGCCACGAGTGGTAACTATTTTTATTGGGCCTAAAGCGTCCGTAGCCTGTCTAATAAATCTCTTGTGAAACTGTTGAGCTCAACCCAGCAACGTGCAGGAAAGACTGTTAGACTTGGGACTGGGAGGAGTTAGGAGTATACTTGGGGTAGCGGTAAAATGTTATAATCCCAAGGAGACTACCTGTGGCGAAAGCGCCTAGCTAGAACAGTTCCGACGGTGAGGGACGAAAGCCAGGGGAGC…	d:Archaea(1.00),p:Nanoarchaeota(0.99),c:Nanoarchaeia(0.99),o:Woesearchaeales(0.99),f:Woesearchaeales(0.97),g:Woesearchaeales(0.97),s:uncultured_crenarchaeote(0.58)
Otu2293	0	0	0	0.0002228	0	0	0	CCAGCCTACGGGGGGCAGCAGCTAGGAAACCTTTACAATGCACGAAAGTGTGATAAGGGGATGCAGAGTGCTCATGTTATGCATGAGCTTTTGCCAAGAGTAAATATCTTGGCGAATAAGCGATGGGAAAGACTGGTGCCAGCCGCCGCGGTAACACCAGCGTCGCGAGTGGGAGTCATGTTTATTGGGTCTAAAGCGTTCGTAGCCGGCTTAGAAAGTTCTTTGTGAAATCGTGTTGCTTAACATCACGGCGTGCAAGGAAAACTACTTTGCTTGGGACTGGGAGAGGTAAGAGGTATTCCTGGGCTAGCGGTAAAATGTTATGATCCTAGGAGGACCACCAATGGCGAAGGCATCTTACCAGAACAGGTCCGACGGTGAGGAACGAAAGCTAGGGGA…	d:Archaea(1.00),p:Nanoarchaeota(0.97),c:Nanoarchaeia(0.97),o:Woesearchaeales(0.97),f:Woesearchaeales(0.96),g:Woesearchaeales(0.96),s:uncultured_crenarchaeote(0.36)
Otu6513	0	0	0	0.0001485	0	0	0	CCAGCCTACGGGAGGCTCCAGGCGCGAAACCTTTACAATGCACTAACGTGTGATAAGGGAACCCAGAGTGCTTCGCTTAGCGAGGCTTTTGCCAAGAGTAAATATCTTGGAGAATAAGTGGTGGGAAAGACTGGTGCCAGCCGCCGCGGTAATACCAGCGCCACGAGTGGTAACTGCAATTATTGGGCCTAAAGCGTCCGTAGCCTGTTTGATAAATTTCTTGTGAAACTGTTGAGCTCAACTCAGCAACGTGCAGGAAAGACTGTCAGACTTGGGACTGGGAGGGGTTAGGAGTATACTTGGTGTAGCGGTAAAATGTTATAATCCCAAGGAGACTACCTGTGGCGAAAGCGCCTAACCAGAACAGTTCCGACGGTCAGGGACGAAAGCTAGGGGAGC…	d:Archaea(1.00),p:Nanoarchaeota(0.99),c:Nanoarchaeia(0.99),o:Woesearchaeales(0.99),f:Woesearchaeales(0.99),g:Woesearchaeales(0.99),s:uncultured_crenarchaeote(0.83)
Otu6519	0	0	0	0.0001485	0	0	0	CCAGCCTACGGGGCGCAGCAGGCGCGAAACCTTTACAATGCACGCAAGTGTGATAAGGGAACTCTAAGTGCTCAAGTATTACTTGGGCTTTTGCCAAAGGTAAATACTTTGGAGAATAAGTGGTGGGTAAGACTGGTGCCAGCCGCCGCGGTAACACCAGCGCCACAAGTGGGTATCAGGTTTATTTGGTCTAAAGCGTCCGTAGCAGGTTTCTTAAATTTCTTGTGAAATTGTTGTGCTTAACACAACATGTGCAGGAAAGACTGAGAAACTCGAGATTGGAAGGAGTATGCAGTATTTTTGGGGGAGCGGTAAAATGTTATAATCCCAAGAGGACTACCAGTGCCGAAGGGGGCATACTAGTACAATTCTGACTGTGAGGGACGAAAGCCAGGGGAG…	d:Archaea(1.00),p:Nanoarchaeota(0.99),c:Nanoarchaeia(0.99),o:Woesearchaeales(0.99),f:Woesearchaeales(0.79),g:Woesearchaeales(0.79),s:uncultured_crenarchaeote(0.27)
Otu9735	0	0	0	0.0001485	0	0	0	CCAGCCTACGGGGTGCAGCAGGCGCGAAAACTTTACAATGCAGGAAACTGTGATAAGGGAACTCTGAGTGCTTGCACAATGTGTAGGCTTTTGCCAAATGTAAATAGTTTGGCGAATAAGTGGTGGGTAAGACAGGTGCCAGCCGCCGCGGTAACACCCGCGCCACGAGTGGCAATCATTCTTATTGGGCCTAAAGCGTCCGTAGCTGGTTTGGAAAATCTCTTGTGAAATTGTTGGGCTTCACCCAACAGCGTGCAGGAGACACTCCCAAACTCGGAACCGGTAGGGGTTAGAAGTATGTCAGGGGTAACGGTAAAATGTTATAATCCCTGATAGACTACCTGTGGCGAAGGCGTCTAACTAGGACGGATTCGACAGTGAGGGACGAAAGCCAGGGGA…	d:Archaea(1.00),p:Nanoarchaeota(0.99),c:Nanoarchaeia(0.99),o:Woesearchaeales(0.99),f:Woesearchaeales(0.94),g:Woesearchaeales(0.94),s:uncultured_crenarchaeote(0.30)
Otu6182	0	0	0	0.0001485	0	0	0	CCAGCCTATGGGGCGCTGCAGGCGGGAAAACTTTACAATGCGCGCAAGCGCGATAAGGGAATCCAGAGTGCTTACGTTTATGCGTAAGCTTTTGCTAAGAGTAAAGACCTCAGCGAATAAGTGATGGGAAAGACCGGTGCCAGCCGCCGCGGTAATACCGGCGTCACGAGTGGCAATCACGATTATTGGGCCTAAAGCGTCCGTAGCTGGTTTAATCAGTTCTCTGTGAAATCGTTCGACTCAATCGAACGGCGTGCAAGGAATACAATTAAACTTGGGACTGGGAGAAGTAAGAGGTATTTCTGGGTTAGCGGTAAAATGTTTTGACCCCAGAAGGACCACCGATAGCGAAGGCATCTTACTAGAACAGGTCCGACAGTCAGGGACGAAGGCTAGGGG…	d:Archaea(1.00),p:Nanoarchaeota(0.87),c:Nanoarchaeia(0.87),o:Woesearchaeales(0.87),f:Woesearchaeales(0.85),g:Woesearchaeales(0.85),s:uncultured_crenarchaeote(0.35)
Otu7288	0.0002942	0	0	0	0	0	0	CCAGCCTATGGGGGGCAGCAGGCGCGAAACCTTTACAATGCGCGAAAGCGTGATAAGGGGGTACTCAGTGCTTACGGCTCTGCTGTAGGCTTTTGTGAACTTTAGAAAGGTTCACGAATAAGTGGTGGGTAAGACTGGTGCCAGCCGCCGCGGTAACACCAGCGCCACAAGTGGGCATCGCGATTATTGGGCCTAAAGCGTTCGTAGCAGGTTTGGTAAGTCTTTTGTGAAATTGTCTCGCTTAACGAGACAGCGTGCAGGAGAAACTCCCAGACTCGAGACCGGGAGGGGTCAGAGGTATTTCATGGGGATCGGTAAAATGAGATAATCCATGGAGGACCACCGATGGCGAAGGCATTTGACCAGAACGGATCTGACTGTGAGGAACGAAAGCCAGGG…	d:Archaea(1.00),p:Nanoarchaeota(1.00),c:Nanoarchaeia(1.00),o:Woesearchaeales(1.00),f:Woesearchaeales(1.00),g:Woesearchaeales(1.00),s:uncultured_euryarchaeote(0.30)
Otu1538	0	1.685e-05	0	0	0.0002951	0	0	CCAGCCTATGGGATGCACCAGGCGCGAAACCTTTACAATGCACGCAAGTGTGATAAGGGAATCCCAAGTGCTTATGCAATGCATAGGCTTTTTTTAAGAGTAAATATCTTGAAGAATAAGTGGTGGGAAAGACTGGTGCCAGCAGCCGCGGTAACCCCAGCGCCACAAGTGGCAATCATGTTTATTGGGTCTAAAGCGTCCGTAGTCGGTTTGATCAATCTTTTGTGAAATCGTGAGGCTCAACTTCACGGCGTGCGGGAGATATTGTCAAACTAGGGACCGGGAGGAGTTAGGGGTATTCCTGAGGGAGCGGTAAAATGTTATAATCTCAGGAAGACCACCTGTGGCGAAGGCGCCTAACTAGAACGGATTCGACGATGAGGGACGAAGGCCAGGGGA…	d:Archaea(1.00),p:Nanoarchaeota(1.00),c:Nanoarchaeia(1.00),o:Woesearchaeales(1.00),f:Woesearchaeales(1.00),g:Woesearchaeales(1.00),s:uncultured_euryarchaeote(0.98)
Otu3895	0	0	0	0	0.0003934	0	0	CCAGCCTATGGGATGCTCCAGGAGGGAAAATTCTACAATGCACGAAAGTGTGATAGAGCAGGCCAGAGTGTTTTCATATAATTTGAAAACTTTTGTGAGATGTAAAAAGTCTCACGAATAAGGACTGGGCAAGACTAGTGCCAGCCGCCGCGGTAATACTAGCGGTCCAAGTCGCAATCACTTTTATTGGGTCTAAAACATCCGTAGCTTGCTTGATCAGTCTCTTGTGAAATCCTACGTCTTAAGCGTAGAAGTGCAAGAGATACTGTCAAGCTAGAGACCGGGAGACGTAAGAAGTACGATTAGGGTAGCGGTTAAATGCGTTGATCCTTTTTGGACTATCAATAGCGAAGGCATCTTACGAGAACGGATCTGACAGTGAGGGATGAAGGCCAGGGG…	d:Archaea(1.00),p:Nanoarchaeota(0.88),c:Nanoarchaeia(0.88),o:Woesearchaeales(0.88),f:Woesearchaeales(0.26),g:Woesearchaeales(0.26),s:uncultured_euryarchaeote(0.37)
Otu9623	0	8.427e-06	0	0	9.836e-05	0	0	CCAGCCTACGGGGGGCTCCAGGCGCGAAACCTTTACAATGCACGCAAGTGTGATAAGGGAATCCTAAGTGCTTATGCATAGCATAGGCTTTTTTCAAGAGTAAATATCTTGAAGGATAAGTGGTGGGAAATACCGGTGCCAGCAGCCGCGGTAACACCGGAGCCACAAGTGGCAATCGTAATTATCGGGTCTAAAGCGTCCGTAGTCCGCTTGATCAATCTCTTGTGAAATCGTAGTGCTCAACATTACGGCGTGCGGGAGATGTTGTCAAGCTAGGGACCGGGAGGAGTCAGAGGTATGCCTGAGGGAGCGGTAAAATGTGATAATCTCAGGTAGACCACCTGTGGCGAAGGCGTCTGACTAGAACGGATCCGACGATGAGGGACGAAGGCCAGGGGA…	d:Archaea(1.00),p:Nanoarchaeota(1.00),c:Nanoarchaeia(1.00),o:Woesearchaeales(1.00),f:Woesearchaeales(1.00),g:Woesearchaeales(1.00),s:uncultured_euryarchaeote(0.93)
Otu2331	0	0	0	0.0001485	0.0001967	0	0	CCAGCCTATGGGGTGCACCAGCTACGAAACCTTTACAATGCACGCAAGTGTGATAAGGGGATTCTGAGTGCTCATGCATTGCATGGGCTTTTGCCAAAGGTAAATACTTTGGCGAATAAGGGGTGGGTAAGACGGGTGCCAGCCGCCGCGGTAACACCTGCGCCCCAAGTGGGAACCAGCTTTATTTGGTCTAAAGCGTCCGTAGCCGGACTTGCAAATTCTCTGTGAAATCGGTCAGCTTAACTGATCGGCGTGCAGGGAACACTACAAGTCTTGGGACTGGGAGAGGTCAGAAGTATGTCAGGGGTAGCGGTAAAATGTTATAATCCCTGATGGACTACCTATGGCGAAGGCATCTGACCAGAACAGATCCGACGGTGAGGGACGAAAGCTAGGGGA…	d:Archaea(1.00),p:Nanoarchaeota(0.95),c:Nanoarchaeia(0.95),o:Woesearchaeales(0.95),f:Woesearchaeales(0.93),g:Woesearchaeales(0.93),s:uncultured_euryarchaeote(0.38)
Otu2826	0	8.427e-06	0	0	0.0003934	0	0	CCAGCCTATGGGGCGCACCAGGCGCGAAACCTTTACAATGCACGAAAGTGTGATAAGGGAATCCGAAGTGCTCATGGTTTCCATGGGCTTTTTTCAAGGGTAAATACCTTGGAGAATAAGTGGTGGGCAAGACTGGTGCCAGCAGCCGCGGTAACACCAGCGCCACAAGTGGCATTCGCATATTGGGCCTAAAGCGTCCGTAGTTGGTTTGGTAAATCTCTTGTGAAATTGAACGGCTCAACCGTTCAGCGTGCGGGAGACACTACCTTACTTGGTACCGGGAGGAGTGAGAGGTATTCTGGGGGGAGCGGTAAAATGTGATAATCCTCGGAGGACCACCTGTGGCGAAGGCGTCTCACTAGAACGGATACGACAATGAGGGACGAAGGCTAGGGGAGC…	d:Archaea(1.00),p:Nanoarchaeota(1.00),c:Nanoarchaeia(1.00),o:Woesearchaeales(1.00),f:Woesearchaeales(1.00),g:Woesearchaeales(1.00),s:uncultured_euryarchaeote(1.00)
Otu6060	0	2.528e-05	0	0	9.836e-05	0	0	CCAGCCTACGGGGCGCACCAGGCGCGAAACCTTTACAATGCACGCAAGTGTGATAAGGGAACCCCAAGTGCTAATGTTATACATTGGCTTTTGTTAAGAGTAAATATCTTGGCGAATAAGTGGTGGGAAAGACTGGTGCCAGCCGCCGCGGTAACACCAGCGCCACGAGTGGGAATCGTTTATTTGGCCTAAAGCGTCCGTAGCTGGTCGTACAAATCTTTTGTGAAATCGTTAGGCCTAACTTAACGACGTGCAGGAGACACTATACGACTAGGGACCAGGAGGGGTTAGAAGTATTCTTAGGGGAGCGGTAAAATGCTATAATCCTGAGAAGACTACCTGTGGCGAAGGCGTCTAACCAGAATGGATCCGACAGTCAGGGACGAAAGCGAGGGGAGC…	d:Archaea(1.00),p:Nanoarchaeota(1.00),c:Nanoarchaeia(1.00),o:Woesearchaeales(1.00),f:Woesearchaeales(0.99),g:Woesearchaeales(0.99),s:uncultured_euryarchaeote(0.47)
Otu9310	0	0	0	0	0.0002951	0	0	CCAGCCTATGGGGTGCTGCAGTCGCGAAACCTTTACAATGCACGAAAGTGTGATAAGGGAATCCAAAGTGCTAACACATTGTGTTGGCTTTTAACAATGGTAAATACATTGTAGAATAAGTGGTGGGTAAGACTGGTGCCAGCCGCCGCGGTAACACCAGCGCCACGAGTGGGGACCACGTTTATTTGGCCTAAAGCATTCGTAGCCTGTTTGATAAATCTTTTGTGAAATCGTTGTCCTTAATACAACGGCGTGCAGAAGACACTGTCAGACTAGGGACCGGGAGGGGTCAGGAGTATGTCAGGGGGAGCGGTAAAATGTTATAATCCCTGATGGACTACCTTTGGCGAAGGCGCCTGACTAGAACGGATCCGACGGTGAGGAATGAAAGCTAGGGGA…	d:Archaea(1.00),p:Nanoarchaeota(1.00),c:Nanoarchaeia(1.00),o:Woesearchaeales(1.00),f:Woesearchaeales(1.00),g:Woesearchaeales(1.00),s:uncultured_euryarchaeote(0.98)
Otu7501	0	4.213e-05	0	0	9.836e-05	0	0	CCAGCCTACGGGAGGCTGCAGGCGCGAAACCTCTTCAATGCACGACAGTGTGAAAGGGGAATCCTACGTGCTCATGTTATACATGGGCTTTTATATAGTGTAAATAACTATGTGAATAAGGGGTGGGTAAGACCGGTGCCAGCAGCCGCGGTAACACCGGCGCCTCGAGTGGCAATCATATTTATTGGGCCTAAAGCATCCGTAGCCGGATTTGTAAATTTTCTGTGAAATCTCTTGGCTTAACCAAGAGGCGTGCAGAAAAGACTGCATTTCTAGAGACCAGGAGGAGTTAGAAGTATTCTAGGGGGAGCGGTAAAATGTGATAATCCCTGGAAGACTACCAATGGCGAAGGCATCTAACTAGAACGGATCTGACGGTGAGGGATGAAGGCTAGGGGA…	d:Archaea(1.00),p:Nanoarchaeota(1.00),c:Nanoarchaeia(1.00),o:Woesearchaeales(1.00),f:Woesearchaeales(1.00),g:Woesearchaeales(1.00),s:uncultured_euryarchaeote(0.47)
Otu7376	0	9.27e-05	0	0	9.836e-05	0	0	CCAGCCTATGGGGGGCACCAGGCGCGTAACCTCTTCAATGCACGACAGTGTGAAAGGGGGATCCTGCGTGCTTACGTTCAGCGTAGGCTTTTGTGAAATGTAAATAGTTTTTCGAATAAGGGGTGGGAAAGACCGGTGCCAGCAGCCGCGGTAACACCGGCGCCCCAAGTGGCAATCGTTATTATTGGGCCTAAAGCATCCGTAGCCGGATTGACAAATCTTTTGTGAAATCTCTTAGCTTAACTAAGAGGCGTGCAGGAGACACTATCAATCTAGGAACCGGGAGGAGTTAGAGGTATTCTAAGGGGAGCGGTAAAATGTGATAATCCTTGGAAGACCACCGATGGCGAAGGCATCTAACTAGAACGGATTCGACGGTGAGGGATGAAGGCTAGGGGA…	d:Archaea(1.00),p:Nanoarchaeota(1.00),c:Nanoarchaeia(1.00),o:Woesearchaeales(1.00),f:Woesearchaeales(0.99),g:Woesearchaeales(0.99),s:uncultured_euryarchaeote(0.91)
Otu2762	0	0	0	0	0	0.001149	0	CCAGCCTATGGGGGGCACCAGTTACGAAACCTCTACAATGCGCGTAAGCGTGATAGGGGGACCCTACGTGCTTGCAGTTTTTCTGTAAGCTTTTCTAGAGTGTAAATAGCTCTGGGAATAAGTGGTGGGCAAGACCGGTGCCAGCCGCCGCGGTAATCCCGGCGCCACTAGCGGTGATCACGATTATTGGGCCTAAAGCATCCGTAGCCGGTCAGATAAGTTTCTGGTGAAATCTGAGGACTTAATCTTCAGGCGTGCTGGAAATACTGTCTGACTCGAGACTGGGAGGAGCTGAGAGTATTCCTGAGGGAGCGGTAAAATGTTGTAATCTCAGGAGGACTATCTGTGGCGAAGGCGCTCAGCTAGAACAGGTCTGACGGTGAGGGATGAAAGCTAGGG…	d:Archaea(1.00),p:Nanoarchaeota(0.53),c:Nanoarchaeia(0.53),o:Woesearchaeales(0.53),f:Woesearchaeales(0.49),g:Woesearchaeales(0.49),s:uncultured_euryarchaeote(0.25)
Otu3666	0	0	0	0	0	0.0004788	0	CCAGCCTACGGGTTGCTGCAGGCGCGTAACCTTTACAATGCACGAAAGTGTGATAAGGGGATCCCAAGTGCTCAACATTGTTGGGCTTTTGTTAAGTGTAAATAGCTTGGCGAATAAGGGGTGGGAAAGACTGGTGCCGGCCGCCGCGGTAACACCAGCGCCCCGAGTGGCAGTCGCGTTTATTGGGCCTAAAGCGTTCGTAGCAGGTTCTGTAAGTCTTTTGTGAAATCGGCAGGCTTAACTTGTCGGCGTGCAGAAGATACTGCAGAACTCGAGACTGGGAGAGGTCAGAAGTATTCCTGGGGTACCGGTAAAATGGGTTAATCCCAGGAGGACTACCGATGGCGAAGGCATCTGACCAGAACGGATCTGACTGTGAGGAACGAAAGCTAGGGGAGC…	d:Archaea(1.00),p:Nanoarchaeota(1.00),c:Nanoarchaeia(1.00),o:Woesearchaeales(1.00),f:Woesearchaeales(0.99),g:Woesearchaeales(0.99),s:uncultured_euryarchaeote(0.80)
Otu3939	0	0	0	0	0	0.0002873	0	CCAGCCTACGGGAGGCTGCAGGCGCGAAACCTTTACAATGCACGCAAGTGTGATAGGGGGATCCCAAGTGCTTATCAATGATAGGCTTTTGCCAAGTTTAAACCGCTTGGCGAATAAGGGGTGGGTAAGACTGGTGCCAGCCGCCGCGGTAACACCAGCGCCCCGAGTGGCAATCGCGATTATTGGGCCTAAAGCGTCCGTAGCAGGTCTTGTAAATCCTTTGTGAAATCGGCAAGCTTAACTTGTCGGCGTGCAGAGGACACTGCAGGACTCGAGACCGGGAGAAGTCAGAAGTATTTCCTGGGTACCGGTAAAATGGGTTAATCCAGGGAGGACTACCAATGGCGAAGGCATCTGACTAGAACGGATCTGACTGTGAGGGACGAAAGCTAGGGGAGC…	d:Archaea(1.00),p:Nanoarchaeota(1.00),c:Nanoarchaeia(1.00),o:Woesearchaeales(1.00),f:Woesearchaeales(0.99),g:Woesearchaeales(0.99),s:uncultured_euryarchaeote(0.47)
Otu4314	0	0	0	0	0	0.001245	0	CCAGCCTACGGGGGGCAGCAGGCGCGAAAACTTTACAATGTACGAAAGTGTGATAAGGGAATCCAAAGTGCTAGTACCTTGTACTGGCTTTTTTCAAAGGTAAAAACTTTGAAGAATAAGTGGTGGGCAAGACCGGTGCCAGCAGCCGCGGTAACACCGGCGCCACGAGTGGCATCCGCATTTACTTGGCCTAAAGCGTCCGTAGCCGGTTGATAAATTTCTTGTGAAATCGTTAAGCTTAACTTAACGACGTGCAGGAAACACTGTCAAACTTGGAACCGGGAGGAGTCAGAGGTATTTCTTGGGGAGCGGTAAAATGCTATAATCCTTGAAAGACCACCTGTGGCGAAGGCGTCTGACTAGAACGGATTCGACGGTGAGGGACGAAAGCTAGGGGAG…	d:Archaea(1.00),p:Nanoarchaeota(1.00),c:Nanoarchaeia(1.00),o:Woesearchaeales(1.00),f:Woesearchaeales(1.00),g:Woesearchaeales(1.00),s:uncultured_euryarchaeote(1.00)
Otu5614	0	0	0	0	0	0.0001915	0	CCAGCCTACGGGAGGCACCAGTCGGGGAAATTTTGCGATGCGCGCAAGCGTGACAAAGCAAGCCAGAGTGTTTCTCTTATTTGAGAAACTTTTGTCAGCTGTAAAAAGGCTGACGAATAAGGACTGGGTAAGACCGGTGCCAGCCGCCGCGGTAATACCGGCGGTCCGAGTCGCAGCCACATTTATTGGGTCTAAAACATCCGTAGCTTGTTTTACAAGTCTCTTGTGAAATCCTATGTCTCAAGCATAGGGCATGCAAGAGATACTGTATTACTAGAGACCGGAAGACGTAACGAGTACAATTGAGGTAGTGGTAAAATACGTTAATCTTAATTGGACTAACAATGGCGAAGGCACGTTACGAAGACGGATCTGACAGTGAGGGATGAAGGCCAGGGG…	d:Archaea(0.97),p:Nanoarchaeota(0.96),c:Nanoarchaeia(0.96),o:Woesearchaeales(0.96),f:Woesearchaeales(0.57),g:Woesearchaeales(0.57),s:uncultured_euryarchaeote(0.61)
Otu3619	0	0	0	0	0	0.0001915	7.825e-05	CAAGCCTACGGGTTGCTGCAGCGATGAAAACTTCACAATGCACGAAAGTGTGATGAGGGGATTCTGAGTGCTCAGGTAATACCTGGGCTTTTCATGAAGGTAAAGACTTCGTGGAATAAGTGGTGGGCAAGACTGGTGCCAGCCGCCGCGGTAACCCCAGCGCCACAAGTGGGAACCACGTTCATTGGGTCTAAAGCATCCGTAGCCGGTCAGACAAATATCCTGTGAAATCGTTACGCTCAACGTAACGGCGTGCAGGATACACTACCTGACTAGGGACCAGGCGAAGTAGACGGTATTCCAGAGGGAGCGGTAAAATGTGATAATCTCTGGAGGACCATCGATGGCGAAGGCAGTCTACCAGAATGGATCCGACGGTGAGGGATGAAAGCTAGGGGA…	d:Archaea(1.00),p:Nanoarchaeota(1.00),c:Nanoarchaeia(1.00),o:Woesearchaeales(1.00),f:Woesearchaeales(1.00),g:Woesearchaeales(1.00),s:uncultured_euryarchaeote(0.65)
Otu7911	0	0	0	0	0	0.0001915	0	CCAGCCTACGGGTTGCAGCAGACATGGATACTTTACAATGCACGAAAGTGTGATAAGGGGATCCCAAGTGCTTATGCATTGCATAGGCTTTTGTCAAGTGTAAGTAGCTTGACGAATAAGTAGTGGGTAAGACTGGTGCCAGCCGCCGCGGTAACACCAGCGCTACAAGTGGCAGCCGCGTTTATTGGGCCTAAAGCGTTCGTAGCCGGTTTGGTAAATTTCTTGTGAAATTGTTTAGCTCAACTAGACAACGTGCAAGAAAGACTGCTAAACTAGGAACCGGGAGGAGCTAGATGTATTTTGGGGGGAGCGGTAAAATGCAATAATCCTTGAAAGACAACCTATGGCGAAGGCTTCTAGCTAGAACGGGTTCGACGGTGAGGAACGAAAGCTGAGGTA…	d:Archaea(1.00),p:Nanoarchaeota(0.99),c:Nanoarchaeia(0.99),o:Woesearchaeales(0.99),f:Woesearchaeales(0.94),g:Woesearchaeales(0.94),s:uncultured_euryarchaeote(0.64)
Otu2947	0	0	0	0	0	0.0004788	0	CCAGCCTATGGGGTGCTCCAGGCGAGAAACCTTTACAATGCACGAAAGTGTGATAAGGGGATTCCAAGTGCTCATGCTTTGCATGGGCTTTTGTTATATGTAAAAAGTATGGAGAGTAAGTGGTGGGCAAGACTGGTGCCAGCCGCCGCGGTAACACCAGCGCCACAAGTGGCAATCACGTTTATTGGGTCTAAAGCATCCGTAGTCGGCCTATTAAGTCTCTTGTGAAATTGTTATACTTAATGTAACAACGTGCAAAAGATACTGGTAGGCTTGGGACTGGGAGAAGGCAAGAGTATTCTAGGGGGAACGGTAAAATGTTATAATCCTTAGAGGACTACCTACGGCGAAGGCACTTGTCTAGAACAGCTCTAACGATGAGGGATGAAAGCTAGGGGA…	d:Archaea(1.00),p:Nanoarchaeota(0.98),c:Nanoarchaeia(0.98),o:Woesearchaeales(0.98),f:Woesearchaeales(0.97),g:Woesearchaeales(0.97),s:uncultured_euryarchaeote(0.20)
Otu1935	0	0	0	0	0	9.577e-05	0.0002347	CAGCCTATGGGGTGCAGCAGCCGCGAAAACTTTACAATGCACGAAAGTGTGATAAGGGAATCCCAAGTGCTTACTTTACAGTAGGCTTTTGTTAAGTGTAAGTATCTTAGCGAATAAGTGGTGGGCAATACCGGTGCCAGCAGCCGCGGTAACACCGGAGCCACAAGTGGTAATCATTTTTATTGGGCCTAAAGCGTTCGTAGCTGATTTAGCAAATCTTTTGTGAAATTGTCGAGCTTAACTCAACAATGTGCAAGAGAGACTACTAAACTAGAGACCGGGAAGAGATAGGAGTATTCTCTGGGAAGCGGTTAAATGTTTTAATCCTTAGAAGACTACCAATGGCGAAGGCACCTATCTAGAACGGGTCTGACAGTGAGGAACGAAAGCCAGGGGAGC…	d:Archaea(0.99),p:Nanoarchaeota(0.97),c:Nanoarchaeia(0.97),o:Woesearchaeales(0.97),f:Woesearchaeales(0.91),g:Woesearchaeales(0.91),s:uncultured_euryarchaeote(0.25)
Otu1815	0	0	0	0	0	0.0001915	0.002191	CCAGCCTATGGGAGCAGCAGGCGCGAAACCTTTACAATGCACGAAAGTGTGATAAGGGAATCCTAAGTGCTTTGCTTTTTGCAAAGCTTTTTTTAAGAGTAAATATCTTGGAGAATAAGTGGTGGGAAAGACTGGTGCCAGCAGCCGCGGTAATACCAGCGCCACAAGTGGTGGTCATTTTTATTGGGCCTAAAGCGTTCGTAGCCGGTCTGATAAATCTTCTGTGAAATTGTCAAGCTTAACTTGACAGCGTGCAAAAGACACTATCAGACTTGGAACCGGGAGGAGTCAGAGGTATTCTTTGGGGAGCGGTAAAATGCTATAATCCTAAGAAGACTAACTGTGGCGAAGGCGTCTGACTAGAACGGATTCGACGGTGATTGGACGAAAGTCAGGGGA…	d:Archaea(1.00),p:Nanoarchaeota(1.00),c:Nanoarchaeia(1.00),o:Woesearchaeales(1.00),f:Woesearchaeales(0.98),g:Woesearchaeales(0.98),s:uncultured_euryarchaeote(0.21)
Otu3003	0	0	0	0	0	0.0005746	0	CCAGCCTATGGGGGGCAGCAGGGGCGAATCTTTTACAATGCACGAAAGTGTGATAAAGCGAACCAAAGTGCTTTTCATTTAGAAAAGCTTTTCCTTACTATAAAAAGGTAGGGGAATAAGGACTGGGAAAGACAGGTGCCAGCCGCCGCGGTAATACCTGCGGTCCAAGTTGCAACCAGCATTATTGGGTCTAAAACATCCGTAGCTTGTTAATTAAGTTTCTTGTGAAATTTCATATCTCAAATATGAAGCGTGCAAGAAATACTGATTGGCTAGAGACCGGTAGATGTAAGGAGTACGATCGAGGTAGTGGTAAAATACTTTAATCTTGGTCGGACTAACAATGAGCGAAGGCACCTTACAAGGACGGATCTGACAGTGAGGGATGAAGGCCAGGGG…	d:Archaea(1.00),p:Nanoarchaeota(0.98),c:Nanoarchaeia(0.98),o:Woesearchaeales(0.98),f:Woesearchaeales(0.97),g:Woesearchaeales(0.97),s:uncultured_euryarchaeote(0.43)
Otu3687	0	0	0	0	0	0.0005746	0	CCAGCCTATGGGGTGCACCAGGCGAGAAACCTTTACAATGCACGAAAGTGTGATAAGGGGAACCCAAGTGCTCATGCTTCGGTATGGGCTTTTGTCAAGTGTAAATAACTTGGAGAATAAGTGGTGGGTAAGACTGGTGCCAGCCGCCGCGGTAACACCAGCGCCGCTAGTGGTGATCATATTTATTGGGTCTAAAGCGTTCGTAGCCGGTTTAGTAAATCTTTTGTCAAATTATTGGGCTAAACTCAATAACTGCAAGAGAAACTGCTAAACTTGAGACAGGGAGAAGATAGAAGTATTTTGGGGGGAGCGGTAAAATGTTATAATCCTCAGAGGACTACCAATGGCGAAGGCATCTATCTAGAACTGCTCTGACGGTGAGGAACGAAAGCTAGGGGG…	d:Archaea(1.00),p:Nanoarchaeota(0.98),c:Nanoarchaeia(0.98),o:Woesearchaeales(0.98),f:Woesearchaeales(0.96),g:Woesearchaeales(0.96),s:uncultured_euryarchaeote(0.26)
Otu3007	0	0	0	0	0	9.577e-05	7.825e-05	CCAGCCTATGGGGGGCAGCAGGCGCGAAACCTTTACAATGTACGTAAGTGCGATAAGGGAACTCCTAGTGCTCATGCACTGCATGGGCTTTTGTCAAGTGTAAATAACTTGGCGAATAAGTGGTGGGTAAGACGGGTGCCAGCCGCCGCGGTAACACCTGCGCCACGAGTGGTAATCATGATTATTGGGCCTAAAGCGTTCGTAGCCGGATTAATAAGTCTTGGGTGAAATCGTTGCGCTTAACAAAACGACGTGCTTGAGATACTGTTATTCTAGGGACCGGGAGGCGTTAGGGGTATTCCTGAGGGAGCGGTAAAATATACTCACTATTGTTCGTAACTATAAATACACAATAATGAGTATTTACAGTGTTATAATCTCAGGAGGACCACCTGTGGC…	d:Archaea(1.00),p:Nanoarchaeota(1.00),c:Nanoarchaeia(1.00),o:Woesearchaeales(1.00),f:Woesearchaeales(1.00),g:Woesearchaeales(1.00),s:uncultured_euryarchaeote(0.35)
Otu3776	0	0	0	0	0	0.0001915	0.0001565	CCAGCCTATGGGGCGCTGCAGTCACGGAAACTTTACAATGCGCGAAAGCGTGATAAGGGTATCCCAAGTGCTTTACTACTAGTAAGGCTTTTGCCAAGTGTAAAAAGCTTGGAGAATAAGTGGTGGGCAAGACTGGTGCCAGCCGCCGCGGTAACACCAGCGCCACAAGTGGTAATCATGTTTATTTGGCCTAAAGCGTTCGTAGCCGGTTTGATAAGTTTCTTGTGAAATTGTTTAGCTTAACTAAACAACGTGCAAGAAATACTATTTAACTTGAGACCGGGAGAGGATAAAGGTATTCCAGGGGAAGCGGTAAAATGTTATAATCCTTGGAGGACCACCAATGGCGAAGGCATTTATCCAGAACGGGTCTGACGGTCAGGAACGAAGGCTAGGGGA…	d:Archaea(1.00),p:Nanoarchaeota(0.95),c:Nanoarchaeia(0.95),o:Woesearchaeales(0.95),f:Woesearchaeales(0.86),g:Woesearchaeales(0.86),s:uncultured_euryarchaeote(0.51)
Otu2086	0	0.0001095	0	0	0	0.0001915	0	CCAGCCTATGGGTTGCTGCAGCTGCGAATTTTCTACAATGCACGCGAGTGTGATAGAGCGAGCCAAAGTGCTTATCGTACAGATAAGCTTTTCTTCAGTATAAAAATCTGGAGGAATAAGGACTGGGAAAGATCGGTGCCAGCCGCCGCGGTAATACCGACAGTTCAAGTGGCGTCCAACTTTATTGGGTCTAAAACATCCGTAGCTTGCTATCTAAGTCTCTTGTGAAATCTAACGTCTCAAGCGTTAGGCTTGCAGGAGATACTGGATAGCTAGAGACCGGTAGGCGTAAGAAGTACGGTGAAGGTAGTGGTAAAATATGTTAATCTTCATTGGACTAACGATTTAGCGAAGGCATCTTACGAGGACGGATCTGACAGTCAGGGATGAAGGCCAGGG…	d:Archaea(1.00),p:Nanoarchaeota(1.00),c:Nanoarchaeia(1.00),o:Woesearchaeales(1.00),f:Woesearchaeales(1.00),g:Woesearchaeales(1.00),s:uncultured_euryarchaeote(0.51)
Otu3690	0	0	0	0	0	0.0003831	0	CCAGCCTATGGGTTGCTGCAGTCGCGAAAACTTTACAATGCACGAAAGTGGGATAAGGGAATCCAGAGTGCTTTCCTTCGGGAAGGCTTTTTTTAAGTGTAAGTAGCTTAGAGAATAAGTGGTGGGTAAGACCGGTGCCAGCCGCCGCGGTAACCCCGGCGCCACGAGTGGCAATCATAATTATTGGGCCTAAAGGGTTCGTAGCTGATTTAGTAAATCTTTTGTGAAATTGTTGGACTTAATTTAACATTGTGCAAGAGAGACTGCTAAGTTTGAGACCAGGAAGAGACAAAAGTATTCTAGGGGGAGTGGTAAAATATTATAATCCTTAGAAGACTACCTATGGCGAAGGCATTTGTCTAGAATGGGTCTGACAGTGAGGAACGAAGGCTAGGGGAG…	d:Archaea(0.98),p:Nanoarchaeota(0.97),c:Nanoarchaeia(0.97),o:Woesearchaeales(0.97),f:Woesearchaeales(0.67),g:Woesearchaeales(0.67),s:uncultured_euryarchaeote(0.32)
Otu3070	0	0	0	0	0	0.0002873	0	CCAGCCTATGGGATGCAGCAGTCGGGGAACTTTTGCAATGCGCGCAAGCGTGACAAAGCAAGCCAGAGTGTTTTTCTTTTTAGAAAAACTTTTGTCAACTGTAAAAATGTTGACGAATAAGGACTGGGTAAGACCGGTGCCAGCCGCCGCGGTAATACCGGCGGTCCAAGTTGCAGCCATTATTATTGGGTCTAAAACATCCGTAGCTTGTTTTACAAGTCTCTTGTGAAATATTATATCTCAAGTATAATGCGAGCAAGAGATACTGTACTACTAGAGACCGGAAGACGTAACGAGTACGATTAAGGTAGTGGTAAAATATGTTAATCTTAATTGGACTAACAATGGCGAAGGCACGTTACGAGGACGGATCTGACAGTGAGGGATGAAGGCCAGGGT…	d:Archaea(1.00),p:Nanoarchaeota(0.99),c:Nanoarchaeia(0.99),o:Woesearchaeales(0.99),f:Woesearchaeales(0.49),g:Woesearchaeales(0.49),s:uncultured_euryarchaeote(0.72)
Otu2971	0	0	0	0	0	0.0001915	0	CCAGCCTACGGGGCGCTGCAGCAGTGAATCTTTTGCAATGCGCGCAAGCGTGACAAAGCAAACCAAAGTGCTTTCCGCATGGAAAGCTTTTCTTTACTGTAAAAATGTAGAGGAATAAGGACTGGGAAAGACCGGTGCCAGCCGCCGCGGTAATACCAGCAGTCCAAGTTGCAACCATCATTATTGGGTCTAAAACATCCGTAGCTTGTTTGATAAGTTTCTTGTGAAATCTCATATCTTAAATATGGGGCGTGCAAGAAATACTATCAGGCTAGAGACTGGGAGATGTAAGGAGTACGCCCGAGGTAACGGTAAAATGTGTTAATCTTGGGTGGACTAACAATTAGCGAAGGCACCTTACAAGAACAGATCTGACAGTGAGGGATGAAGGCCAGGGGC…	d:Archaea(1.00),p:Nanoarchaeota(0.99),c:Nanoarchaeia(0.99),o:Woesearchaeales(0.99),f:Woesearchaeales(0.67),g:Woesearchaeales(0.67),s:uncultured_euryarchaeote(0.29)
Otu3039	0	0	0	0	0	0.0001915	0	CCAGCCTATGGGAGGCTGCAGGCGCGAAACCTTTACAATGCACGAAAGTGTGATAAGGGAACCCTAAGTGCTTTGCTTTTGCAAGGCTTTTTTCAAGAGTAAATATCTTGAAGAATAAGTGGTGGGCAACACCTGTGCCAGCCGCCGCGGTAATCCAGGAGCCACAAGTGGCAACCGCTTTTATTGGGCCTAAAGCGTCCGTAGCATGTCTAGTAAATCTTCTGTGAAATCATTAGGCTTAACTTAATGGCATGCAGGAGAGACTGCTAAACTTGAGATTGGGAGGAGTCAGAGGTATTTCGGGGGGAGCGGTAAAATGCTATAATCCCTGAAGGACCACCTGTGACGAAGGTGTCTGACTAGAACAAATCTGACTGTGAGGGACGAAAGCTAGGGGAG…	d:Archaea(1.00),p:Nanoarchaeota(1.00),c:Nanoarchaeia(1.00),o:Woesearchaeales(1.00),f:Woesearchaeales(1.00),g:Woesearchaeales(1.00),s:uncultured_euryarchaeote(0.71)
Otu10249	0	1.685e-05	0	0	0	9.577e-05	0	CCAGCCTACGGGTGGCTCCAGGCGCGAAACCTTTACCATGCACGCAAGTGTGATAAGGGAATCCCCAGTGCTCACGTACTGCGTGAGCTTTTGCCAAGTGTAAATAGCTTGGCGAATAAGTGGTGGGTAAGACTGGTGCCAGCCGCCGCGGTAACACCAGCGCCACGAGTGGTAACCGCGATTATTGGGCCTAAAGCGTCCGTAGCCGGACTGATAAATCCTTTGTGAAATTGTGCGGCTCAACCGAACAACGTGCAAGGGACACTGTTAATCTCGAGACCGGGAGGAGTCAGAAGTATTCCTGAGGGAGCGGTAAAATGTTATAATCTCAGGAGGACTACCTGTGGCGAAGGCGTTTGACCAGAACGGATCTGACGGTGAGGGACGAAAGCCAGGGGA…	d:Archaea(1.00),p:Nanoarchaeota(1.00),c:Nanoarchaeia(1.00),o:Woesearchaeales(1.00),f:Woesearchaeales(1.00),g:Woesearchaeales(1.00),s:uncultured_euryarchaeote(0.22)
Otu1822	0	0	0	0	0	0	0.0008607	CCAGCCTACGGGTCGCACCAGGCGCGAAACCTCTACAATGCACGAAAGTGTGATAAGGGAATCCCGAGTGCTTATGTTTTACATAGGCTTTCGCCAAGAGTAAATTACGAAAATGGGCATTTTTGAATGTACCCTTTCGGTTACACATCTTGGCGAATAAGCAGTGGGTAAGACTGGTGCCAGCAGCCGCGGTAACACCAGCGCTGCAAGTAGCAATCATGATTATTGGGCCTAAAGCGTCAGTAGCCTGTTTAATAAGTCTTTTGTGAAATCGTTGTGCTTAACATAACGGTGTGCAAAAGATACTGTTAGACTTGAAACTGGAAGGAGTTAGAGGTATTCCAAGGGGAGCGGTAAAATGCTATAATCCTTGGAGGACCACCTGTGGCGAAAGCGTCT…	d:Archaea(0.98),p:Nanoarchaeota(0.98),c:Nanoarchaeia(0.98),o:Woesearchaeales(0.98),f:Woesearchaeales(0.94),g:Woesearchaeales(0.94),s:uncultured_euryarchaeote(0.28)
Otu1687	0	0	0	0	0	0	0.000939	CCAGCCTACGGGGTGCACCAGGCGCGAAACCTTTACAATGCACGCAAGTGTGATAAGGGAACCCTAAGTGCTTTACTTTTAGTAAGGCTTTTGCCAAGAGTAAATATCTTGGCGAATAAGCGATGGGCAAGACTGGTGCCAGCAGCCGCGGTAATACCAGCGTCGCAAGTGGCAACCACAATTATTGGGCCTAAAGCGTCCGTAGCCGGTTTAATAAATTCTTCGTGAAATCGTTGTGCTTAACATAATGATGTGCGAAGGAGACTGTTAAACTTGGGACAGGAGAGGAGTTAGAGGTATTCCAAGGGGAGCGGTAAAATGCTATAATCCTTGGAGGACCATCTGTGGCGAAAGCGTCTAACTAGAACTGATCCGACGGTGAGGGACGAAAGCTAGGGG…	d:Archaea(1.00),p:Nanoarchaeota(0.99),c:Nanoarchaeia(0.99),o:Woesearchaeales(0.99),f:Woesearchaeales(0.98),g:Woesearchaeales(0.98),s:uncultured_euryarchaeote(0.22)
Otu8629	0	0	0	0	0	0	0.0001565	CCAGCCTACGGGGGGCAGCAGGCGCGAAACCTTTACAATGCACGTAAGTGTGATAAGGGAATCCTAAGTGCTTTGCTTTTAGTAAGGCTTTTGTCAAGAGTAAATATCTTGACGAATAAGTGATGGGCAAGACTGGTGCCAGCAGCCGCGGTAACACCAGCGTCACAAGTGGCAATCGTATTTATTTGGCCTAAAGCGTTCGTAGCCGGCTTTGTAAGTCTTTTGTGAAATCGTTGTGCTTAACATAACGGCGTGCAAAAGATACTGCAAGACTTGGAACCGGGAAGAGTTAGAGGAATTTTGAGGGGAGCGGTAAAATGCTATAATCCTCGAAAGACCACCTGTGGCGAAGGCGTCTAACTGGAACGGATTCGACGGTGAGGAACGAAAGCTAGGGGA…	d:Archaea(0.98),p:Nanoarchaeota(0.98),c:Nanoarchaeia(0.98),o:Woesearchaeales(0.98),f:Woesearchaeales(0.97),g:Woesearchaeales(0.97),s:uncultured_euryarchaeote(0.48)
Otu8945	0	0	0	0	0	0	0.0002347	CCAGCCTATGGGTGGCACCAGTTGCGAAAACTTTACAATGCACGAAAGTGTGATAAGGGGATCCAGAGTGCTTACCTTTGGGTAGGCTTTTATTAAGTGTAAGTAGCTTAATGAATAAGTGGTGGGCAAGACCGGTGCCAGCCGCCGCGGTAACACCGGCGCCACAAGTGGCAATCATAATTATTGGGCCTAAAGGGTTCGTAGCCGATTCAATAAATGTTTTGTAAAATTGTTAGACTTAATCTAACATAGGCAAAATAGACTGTTGAGTTTGAGACCAGGAAGAGACAGAAGTATTCTAGGGGGAGTGGTAAAATATTATAATCCTTAGAAGACTACCTATGGCGAAGGCATCTGTCCAGAATGGGTCTGACGGTGAGGAACGAAGGCTAGGGGAGC…	d:Archaea(1.00),p:Nanoarchaeota(0.91),c:Nanoarchaeia(0.91),o:Woesearchaeales(0.91),f:Woesearchaeales(0.79),g:Woesearchaeales(0.79),s:uncultured_euryarchaeote(0.47)
Otu5426	0	0	0	0	0	0	0.0002347	CCAGCCTACGGGGGGCTCCAGTCGGGAAAACTTCACAATGCACGTAAGTGTGATGAGGGGATTCTAAGTGCTTATCCAATAGGTAGGCTTTTGCCAAGAGCAAAAATCTTGGTGAATAAGTGGTGGGCAAGACTGGTGCCAGCCGCCGCGGTAACACCAGCGCCACAAGTGGGAACCGATTTTATTGGGTCTAAAGCGTCCGTAGCCGGTCAGGTAAATTTCCTGTGAAATTGTTGGGCCTAACTCAACAGCGTGCGGGAAAGACTGCTTGACTAGGGACCAGGAGAGGCCAGAGGTATTCCCAGGGGAGCGGTAAAATGTTATAATCCTGGGAGGACCACCGATGGCGAAGGCATCTGGCTAGAATGGATCTGACGGTGAGGGACGAAAGCTAGGGGA…	d:Archaea(1.00),p:Nanoarchaeota(0.99),c:Nanoarchaeia(0.99),o:Woesearchaeales(0.99),f:Woesearchaeales(0.96),g:Woesearchaeales(0.96),s:uncultured_euryarchaeote(0.42)
Otu4787	0	0	0	0	0	0	0.0001565	CCAGCCTATGGGATGCAGCAGGCGCGAAACCTTTACAATGCACGCAAGTGTGATAAGGGAATCCTAAGTGCTCATGCATTGCATGGGCTTTTGCCAAGAGTAAATGTCTTGGCGAATAAGCAGTGGGTAAGACTGGTGCCAGCCGCCGCGGTAACACCAGCGCTGCAAGTGGGAACCGTTTTTATTGGGCCTAAAGCGTCTGTAGCCGGTTTAGTAAATTCTTTGTGAAATTGTCGGGCTTAACTTGACAACGTGCAGAGAACACTGCTAAACTTGGAACTGGGAGGAGTCAAGGGTATTCTCGGGGGAGCGGTAAAATGCTATAATCCCGAGAGGACACCTATACCGAAGGGACTTGACTAGAACAGATTCGACGGTGAGAGACGAAAGCCAGGGGAG…	d:Archaea(1.00),p:Nanoarchaeota(1.00),c:Nanoarchaeia(1.00),o:Woesearchaeales(1.00),f:Woesearchaeales(0.99),g:Woesearchaeales(0.99),s:uncultured_euryarchaeote(0.25)
Otu1696	0	0	0	0	0	0	0.0001565	CAGCCTATGGGGGCAGCAGGGGTGAATCTTTTACAATGCACGAAAGTGTGATAAAGCGAGCCAAAGTGTTTTTCTTTTTTGAAAAACTTTTCTTCATTTTAAAAAGATGGGGGAATAAGGACTGGGAAAGACCGGTGCCAGCCGCCGCGGTAATACCGGCAGTTCAAGTGGCAGCCAACTTTATTGGGTCTAAAACATCCGTAGCTTGTTCGTTAAGTTCTCTGTGAAATCCTATGTCTCAAGCATAGGGCTTGCGGAGAATACTGGCGAGCTAGAGATCGGTAGGCGTAAGAAGTACGGCCAAGGTAGTGGTTAAATACGTTAATCTTGGTTGGACTAACGATGAGCGAAGGCATCTTACGAGGACGAATCTGACAGTGAGGGATGAAGGCCAGGGGC…	d:Archaea(1.00),p:Nanoarchaeota(1.00),c:Nanoarchaeia(1.00),o:Woesearchaeales(1.00),f:Woesearchaeales(1.00),g:Woesearchaeales(1.00),s:uncultured_euryarchaeote(0.22)
Otu9941	0	0	0	0	0	0	0.0001565	CCAGCCTATGGGGGGCTCCAGGGGCGGATCTTTTACAATGCACGAAAGTGAGATAAAGCGAACCAAAGTGTTATTCATTTTTGAATAACTTTTGTCTGCTGTAAAAAGGCAGATGAATAAGGACTGGGTAAGACGAGTGCCAGCCGCCGCGGTAATACTCGCGGTCCAAGTTGCAACCATGATTATTGGGTCTAAAACATCCGTAGCTTGTTCAATAAGTTTCTTGTGAAATTTCATGTCTCAAGTATGAAGCGTGCAAGAAATACTATTGGGCTAGAGACCGGCAGATGTAAGGAGTACGCCCGAGGTAGCGGTAAAATGTGTTAATCTTGGGTGGACTAACAATTAGCGAAGGCACCTTACAAGGACGGATCTGACAGTGAGGGATGAAGGCCAGGG…	d:Archaea(1.00),p:Nanoarchaeota(1.00),c:Nanoarchaeia(1.00),o:Woesearchaeales(1.00),f:Woesearchaeales(0.82),g:Woesearchaeales(0.82),s:uncultured_euryarchaeote(0.61)
Otu10259	0	0	0	0	0	0	0.0001565	CCAGCCTACGGGTGGCTCCAGGCGCGAAACCTTTACAATGCACGAAAGTGTGATAAGGGAATACCGAGTGCTCATGTTTACATGGGCTTTTGCCAAGAGTAAAAACCTTGGCGAATAAGTGGTGGGAAAGACTGGTACCAGCCGCCGCGGTAACACCAGCGCCACGAGTGGCAACCACTGTTATTGGGCCTAAAGCGTCCGTAGCCGGTTTGACAAGTCTTTTGTGGGATCGTTGTGCTTAACATAACGGTGTGCAAAAGATACTATTAAACTTGGAACTGGAGAAGAGTTAGAGGTACTCCAAGGGGAGCGGTAAAATGCCATAATCCTTGGAAGACCACCTGTGGCGAAAGCGTCTAACTGGAACAGCTTCGACGGTGAGGGACGAAAGCTAGGGGA…	d:Archaea(1.00),p:Nanoarchaeota(0.97),c:Nanoarchaeia(0.97),o:Woesearchaeales(0.97),f:Woesearchaeales(0.95),g:Woesearchaeales(0.95),s:uncultured_euryarchaeote(0.30)
Otu3739	0	8.427e-06	0	0	0	0	7.825e-05	CCAGCCTATGGGTGGCTGCAGGTACGAAAACTCTACACTACACGAAAGTGTGATAGGGGAATCCTAAGTGCTTATGCTATGCATAGGCTTTTGCCGAGGGTAAAGACCTCGGAGAATAAGTGGTGGGCAAGACTGGTGCCAGCCGCCGCGGTAACACCAGCGCCACGAGTGGGGATCATATTTATTGGGCCTAAAGCGTTCGTAGCCGGTCCGAGCAATCTTTTGTGAAATCGGCCAGCTCAACTGGTCGGCGTGCAGGAGACACTGCCGGACTTGGGACTGGTAGGAGTCAGAGGTATGCCAAGGGGAGCAGTAAAATGCGATAATCCTTGGTGGACCACCGATGGCGAAGGCATCTGACTAGGACAGATCCGACGGTCAGGGACGAAAGCTGGGGGA…	d:Archaea(1.00),p:Nanoarchaeota(0.98),c:Nanoarchaeia(0.98),o:Woesearchaeales(0.98),f:Woesearchaeales(0.83),g:Woesearchaeales(0.83),s:uncultured_euryarchaeote(0.47)
Otu5436	0	0	0	0	0	0	0.0001565	CCAGCCTACGGGTGGCTGCAGGCAGGAAAACTTTACAATGCACGCAAGTGTGATAAGGGAACCCTCAGTGCTTGCCTTATGGGTGAGCTTTTGTCAAGTTTAAAAAGCTTGACGAATAAGTGGTGGGCAAGACTGGTGCCAGCCGCCGCGGTAACACCAGCGCCACAAGTGGGGATCGCGATTATTGGGCCTAAAGCATCCGTAGCCGATTTGAGAAGTCTCTTGTGAAATTGTCAGGCTTAACTTGGCAGCGTGCAAGAGAAACCATCAAGTTTGGGATCGGGAAGAGACAGGAGTACTCCCTGGGTACCGGTAAAATGGTATAATCCTAGGAGGACTACCGGTGGCGAAAGCGCCTGTCCAGAACGAATCCGACGGTGAGGGATGAAAGCTAGGGGA…	d:Archaea(1.00),p:Nanoarchaeota(0.91),c:Nanoarchaeia(0.91),o:Woesearchaeales(0.91),f:Woesearchaeales(0.86),g:Woesearchaeales(0.86),s:uncultured_euryarchaeote(0.46)
Otu4623	0	0	0	0	0	0	0.0001565	CCAGCCTATGGGGGGCAGCAGCCGCGAAAACTTTACAATGCACGAAAGTGTGATAAGGGAATCCGAAGTGCTTGCCTTATGGGCAGGCTTTTGCTAAGTGTAAGAAGCTTTGCGAATAAGTGGTGGGCAATACTGGTGCCAGCAGCCGCGGTAACCCCAGAGCCACAAGTGGCAATCTTGATTATTGGGCCTAAAGGATCCGTAGCCGATTCGATAACTCTTTTGTGAAATTGTTGAACTTAATTCAACATCGAGCAAGAGAAACTATCAGGTTAGAGACCGGGAAGAGACAGAAGTACTCTAAGGGAAGCGGTAAAATGCTTTAATCCTTAGAGGACTACCTATGGCGAAGGCATCTGTCTAGAACGGGTCTGACGGTGAGGGATGAAGGCTAGGAGA…	d:Archaea(1.00),p:Nanoarchaeota(1.00),c:Nanoarchaeia(1.00),o:Woesearchaeales(1.00),f:Woesearchaeales(0.89),g:Woesearchaeales(0.89),s:uncultured_euryarchaeote(0.48)
Otu3419	0	7.584e-05	0	0	0	0	0	CCAGCCTATGGGGGGCTGCAGGCGCGAAACCTTTACAATGCACGAAAGTGTGATAAGGGAATCCTACGTGCTCATGCATTAGCATGGGCTTTTGCCAAGAGTAAAAATCTTGGAGAATAAGTGGTGGGTAAGACTGGTGCCAGCCGCCGCGGTAACACCAGCGCCACGAGTGGCAGTCGCGATTATTGGGCCTAAAGCGTCCGTAGCCGGACGTGCACCTCCTTTGTGAAATCACACGGCTTAACCGTGTGGCGTGCAGAGGACACGACACGTCTTGGGAGTGGGAGGAGTCAGAGGTATTCGAGGGGGACCGGTAAAATGGTATAATCCCTTGAGGACCACCGATGGCGAAGGCATCTGACCAGAACACGTCCGACGGTGAGGGACGAAAGCCAGGGG…	d:Archaea(1.00),p:Nanoarchaeota(1.00),c:Nanoarchaeia(1.00),o:Woesearchaeales(1.00),f:Woesearchaeales(1.00),g:Woesearchaeales(1.00),s:uncultured_euryarchaeote(0.92)
Otu555	0	5.056e-05	0	0	0	0	0	CCAGCCTATGGGTGGCTCCAGGCGCGAAACCTTTACAATGCACGAAAGTGTGATAGGGGGACTCAAAGTGCTTATACTAAGTATAGGCTTTTGCCAAGTGAAAACAACTTGGCGAATAAGTGGTGGGAAAGACTGATGCCAGCCGCCGCGGTAACACCAGCGCCACGAGTGGGAGCCGATTTTATTGGGCCTAAAGCGTCCGTAGCAGGTTTAATAAATTACTTGTGAAATCGTATGGCTTAACCATACGGACTGCAGGTAAGACTGTTAGACTAGAGACCGGGAGACGTTGGAGGTATTCTAGGGGGAGCGGTAAAATGCGAGAATCCCTAGAAGACCACCTGTTGCGAAGGCGTCCAACAATAACGGGTCTGACTGTGAGGGACGAAAGCTAGGGGA…	d:Archaea(1.00),p:Nanoarchaeota(1.00),c:Nanoarchaeia(1.00),o:Woesearchaeales(1.00),f:Woesearchaeales(1.00),g:Woesearchaeales(1.00),s:uncultured_euryarchaeote(0.57)
Otu7565	0	5.899e-05	0	0	0	0	0	CCAGCCTATGGGGGGCACCAGGCGCGGAACCTTTACAATGCACGAAAGTGTGATAAGGGAATCCTACGTGCTCATGAATTTCATGGGCTTTTGCCAAGCGTAAAGAGCTTGGCGAATAAGTGGTGGGTAAGACTGGTGCCAGCCGCCGCGGTAACACCAGCGCCACGAGTGGCAGTCAGTATTATTGGGCCTAAAGCGTCCGTAGCTGGACGTGCACCTCCCTTGTGAAATCACGCAGCTTAACTGCGTGACGTGCAGGGGACACGACACGTCTTGGGAATGGGAGGAGTCAGAGGTATTCGAGGGGGACCGGTAAAATGGTATAATCCCTCGAGGACCACCGATGGCGAAGGCATCTGACCAGAACATGTCCGACAGTGAGGGACGAAAGCCAGGGGA…	d:Archaea(1.00),p:Nanoarchaeota(1.00),c:Nanoarchaeia(1.00),o:Woesearchaeales(1.00),f:Woesearchaeales(1.00),g:Woesearchaeales(1.00),s:uncultured_euryarchaeote(0.88)
Otu8007	0	1.685e-05	0	0	0	0	0	CCAGCCTACGGGAGGCTGCAGGCGCGAAAACTCTACAATGCACGAAAGTGCGATAGGGGAATCCTAAGTGCTTATGATTTATCATAGGCTTTTTGCAAGAGTAAATATCTAGTAGAATAAGTGGTGGGTAAGACGGGTGCCAGCCGCCGCGGTAACACCTGCGCCACAAGTGGCAATCAGTATTATTGGGCCTAAAGCGTTCGTAGCCGGATCAAAAAGTTCTCTGTGAAATCATCGAGCTAAACTCGATGGCGTGCGGAGAAAGCTTTTAGTCTAGGAACCGGGAAGAGTAAGAAGTATTCTGTGGGGAGCGGTAAAATGCTATAATCCTCAGAGGACTACCTATGGCGAAGGCATCTTACTGGAACGGATTCGACGGTGAGGAACGAAAGCTAGGGG…	d:Archaea(1.00),p:Nanoarchaeota(1.00),c:Nanoarchaeia(1.00),o:Woesearchaeales(1.00),f:Woesearchaeales(1.00),g:Woesearchaeales(1.00),s:uncultured_euryarchaeote(1.00)
Otu3305	0	5.056e-05	0	0	0	0	0	CCAGCCTACGGGGGCTGCAGGCGCGGAACCTCCACAATGCACGCAAGTGTGATGGGGGGATCCTACGTGCTCATGTTATTCATGGGCTTTTATCAAATGTAATGAGTTTGGTGAATAAGGGGTGGGTAGGACTGGTGCCAGCCGCCGCGGTAACACCAGCGCCCCAAGTGGCGGTCACGTTTATTAGGCCTAAAGCGTTCGTAGCCGGTCAGGTAAATCCCTTGTGAAATCGACGTGCTTAACACGTCGGCGGGCAGGGGACACTGCCAGACTTGGAACCGGGAGGAGTTAGAGGTATGTCGTGGGGACTGGTAAAATGGGATAATCCACGATGGACCGCCGATGGCGAAGGCATCTAACCAGAACGGATTCGACGGTGAGGAACGAAAGCCAGGGGAG…	d:Archaea(1.00),p:Nanoarchaeota(0.99),c:Nanoarchaeia(0.99),o:Woesearchaeales(0.99),f:Woesearchaeales(0.98),g:Woesearchaeales(0.98),s:uncultured_euryarchaeote(0.49)
Otu3551	0	5.056e-05	0	0	0	0	0	CCAGCCTATGGGGCGCTGCAGGCGCGAAACCTTTACAATGCACGCAAGTGTGATAAGGGAACCCTAAGTGCTCATGTTTTACATGGGCTTTCGCCAAGAGTAAATATCTTGGAGAATAAGTGGTGGGTAAGACTGGTGCCAGCCGCCGCGGTAACACCAGCGCCACAAGTGGCAACCACGTTTATTGGGCCTAAAGCGTCCGTAGCCGGTTTGGTAAATCTCTTGTGAAATCGTCAAGCTCAACTTGACGGCGTGCATGAGACACCGCCAAACTCGAGACCGGGAGGAGTCAAAGGTATTTCAGGGGGAGCGGTAAAATGTGATAATCCCTGGAAGATCACCTATGGCGAAGGCATTTGACCAGAACGGATCTGACGGTCAGGGACGAAGGCTAGGGGA…	d:Archaea(1.00),p:Nanoarchaeota(1.00),c:Nanoarchaeia(1.00),o:Woesearchaeales(1.00),f:Woesearchaeales(1.00),g:Woesearchaeales(1.00),s:uncultured_euryarchaeote(0.93)
Otu2123	0	3.371e-05	0	0	0	0	0	CCAGCCTATGGGTGGCTGCAGGCGCGAAACCTTTACAATGCACGAAAGTGTGATAAGGGAATCCTTAGTGCTTTGCTTATGCAAGGCTTTTGCCAAGTGTAAATATCTTGGCGAATAAGTGGTGGGTAAGACGGGTGCCAGCCGCCGCGGTAACACCTGCGCCACGAGTGGCAACCGCTTTTATTGGGCCTAAAGCGTCCGTAGCCGGTTTTGTAAATTCTTTGTGAAATCGTCATGCTCAACATGGCGGTATGCAGAGAAAACTGCAAAACTTGGGACCGGGAGGAGTCAGAGGTATTTCTGGGGGAGCGGTAAAATGCTATAATCCTAGAAAGACCACCTGTGGCGAAGGCGTCTGACTAGAACGGATTCGACGGTGAGGGACGAAAGCCAGGGGAG…	d:Archaea(1.00),p:Nanoarchaeota(1.00),c:Nanoarchaeia(1.00),o:Woesearchaeales(1.00),f:Woesearchaeales(0.99),g:Woesearchaeales(0.99),s:uncultured_euryarchaeote(0.27)
Otu796	0	5.056e-05	0	0	0	0	0	CCAGCCTATGGGTCGCTGCAGCCGCGAAACCTTTACAATGCACGAAAGTGTGATAAGGGTATCCTGAGTGCTCATGTTATGCATGGGCTTTTGCTAAAAGTAAATATTTTGGCGAATAAGTGGTGGGCAAGACTGGTGCCAGCAGCCGCGGTAATACCAGCGCCACAAGTTGTAATCAGATTTATTGGGCCTAAAGCGTCCGTAGTTGGTCTAGTGTGTCTTCTGTGAAATCGTCAAACATAACTTGACGGATTGCAAAAGAAACTGCTATGACTTGGGACCGGGAGACGTTAGGGGTATTCTTTGGGGAGTGGTAAAATGCTTTAATCCTTAGAAGACCACCTGTGGCGAAGGCGCCTAACGAGAACGGATCCGACAATGAGGGACGAAAGCTAGGGG…	d:Archaea(1.00),p:Nanoarchaeota(1.00),c:Nanoarchaeia(1.00),o:Woesearchaeales(1.00),f:Woesearchaeales(1.00),g:Woesearchaeales(1.00),s:uncultured_euryarchaeote(0.98)
Otu1339	0	4.213e-05	0	0	0	0	0	CCAGCCTATGGGGGGCTCCAGGCGGGAAACCTTTACAATGTACGAAAGTGCGATAAGGGTACCCTCGGTGCTTACACTAAGTGTAAGCTTTTGTTAAGAGTAAATATCTTAGCGAATAAGTGATGGGAAAGACTGGTGCCAGCCGCCGCGGTAACACCAGCGTCACGAGTGGCAACCATATTTATTGGGTCTAAAGCGTCTGTAGCTTGTTTAGTTAGTTCTTTGTGAAATCATTAATGTTTAACTTAATGGCGTGCAAAGAATACTGATTAGACTTGGGACTGGGAGAAGTTAGAGGTATTCCAGGGGAAGCGGTAAAATGTTATAATCCCTGGAGGACCACCAATGGCGAAGGCATCTAACTGGAACAGGTCCGACGGTGAGAGACGAAAGCTAGGG…	d:Archaea(1.00),p:Nanoarchaeota(1.00),c:Nanoarchaeia(1.00),o:Woesearchaeales(1.00),f:Woesearchaeales(1.00),g:Woesearchaeales(1.00),s:uncultured_euryarchaeote(1.00)
Otu1216	0	1.685e-05	0	0	0	0	0	CAGCCTATGGGGGGCAGCAAGCGCGAAACCTTTACAATGCACGAAAGTGTGATAAGGGAACTCTTAGTGCTCATGCAATGCATGGGCTTTTGCCAAGAGTAAATATCTTGGCGAATAAGTGGTGGGCAAGACTGGTGCCAGCAGCCGCGGTAACACCAGCGCCACGAGTGGGAATCACGATTATTGGGCCTAAAGCGTCCGTAGCCGGTTTGATAAATCTTTAGTGAAATCGTTCTGCTTAACAGGACGGCGTGCTAGAGACACTGTCAAACTTGGAACCGGGAGGAGTTAGAGGTATGCAAGGGGGAGCGGTAAAATGCAATAATCCCTTGTAGACCACCTGTGGCGAAGGCGTCTAACTAGAACGGATTCGACGGTGAGGGACGAAAGCTAGGGGAG…	d:Archaea(1.00),p:Nanoarchaeota(1.00),c:Nanoarchaeia(1.00),o:Woesearchaeales(1.00),f:Woesearchaeales(0.96),g:Woesearchaeales(0.96),s:uncultured_euryarchaeote(0.73)
Otu5707	0	2.528e-05	0	0	0	0	0	CAGCCTATGGGGGGCAGCAGGCAAGGATATTTTACAATGCACGCAAGTGTGATAGAGCAAGCCAGAGTGTTTTTCATATTGAAAAACTTCTGCCAAATGTAAAGATTTTGGCGAATAAGGACTGGGCAAGACTGGTGCCAGCCGCCGCGGTAATACCAGCGGTCCGAGTCGTAGCCACATCTATTGGGTCTAAAACATTCGTAGCTTGTTTTGTAAGTCTCTTGTGAAATCTCATATCTCAAATATAAGGCGGGCAAGAGATACTGCAAAGCTAGAGACCGGGGGATGTAAGGAGTACAGTTGGGGTAGTGGTAAAATACGTTAATCCCAACTGGACTAACAACAGCGAAGGCACCTTACAACAACGGATCTGACAGTGAGGGATGAAGGCTAGGGGCG…	d:Archaea(1.00),p:Nanoarchaeota(0.86),c:Nanoarchaeia(0.86),o:Woesearchaeales(0.86),f:Woesearchaeales(0.69),g:Woesearchaeales(0.69),s:uncultured_euryarchaeote(0.51)
Otu3372	0	2.528e-05	0	0	0	0	0	CCAGCCTATGGGGCGCACCAGGCGCGGAACCTCTACAATGCACGCAAGTGTGATAGGGGAATCCCAAGTGCTTATGCTTAGCATAGGCTTTTGCCAAGACTAAATCTCTTGGCGAATAAGTGGTGGGAAAGACTGGTGCCAGCCGCCGCGGTAACACCAGCGCCACAAGTGGCAATCGCGTTTATTGGGCCTAAAGCGTCCGTAGCAGGTTTGGCAAATCTTTTGTGAAAGCGTCGAGCTTAACTTGGCGAATGGCAGAAGACACTACCAAACTAGGGACCGGGAGGAGTCAGAAGTATTCTGGGGGGACCGGTAAAATGGTATAATCCCCAGAGGACTACCGATGGCGAAGGCATCTGACCAGAACGGATCCGACTGTGAGGGACGAAAGCTAGGGGA…	d:Archaea(1.00),p:Nanoarchaeota(1.00),c:Nanoarchaeia(1.00),o:Woesearchaeales(1.00),f:Woesearchaeales(1.00),g:Woesearchaeales(1.00),s:uncultured_euryarchaeote(0.39)
Otu3397	0	3.371e-05	0	0	0	0	0	CCAGCCTATGGGGCGCTCCAGGCGCGAAACCTTTACAATGCACGAAAGTGTGATAAGGGAATCCTAAGTGCCTATGTTTTAACATAGGCTTTTTACAAGAGTAAATTTCTTGTAGAATAAGTGGTGGGTAAGACTGGTGCCAGCCGCCGTGGTAATACCAGCGCCACGAGTGGCAATCACATTTATTGGGCCTAAAGCGTCCGTAGCCGGTTCTGTAAGTCTTCTGTGAAATTGTCGAGCTTAACTCGACAACGTGCAAGAGATACTGCAGAACTTGGAACCGGGAGGAGTTAGAGGTATTCTGGGGGGAGCGGTAAAATGCTATAATCCTCGGAGGACCACCTATGGCGAAGGCATCTAACTAGAACGGATTCGACGGTGAGGGACGAAAGCTAGGGG…	d:Archaea(1.00),p:Nanoarchaeota(0.99),c:Nanoarchaeia(0.99),o:Woesearchaeales(0.99),f:Woesearchaeales(0.99),g:Woesearchaeales(0.99),s:uncultured_euryarchaeote(0.27)
Otu871	0	1.685e-05	0	0	0	0	0	CCAGCCTATGGGTGGCAGCAGCGAATCATTTACAATGCACGAAAGTGTGATAATGCGAACCAAAGTGCCTATCATTATGATATGCTTTTCTCCATTTTAAATCGATGGAGGAATAAGGACAGGGAAAGACCGGTGCCAGCCGCCGCGGTAATACCGGCAGTTCAAGTCGCATCCATTTTTATTGGGTCTAAAACATCCGTAGCTTGCCATTTAAGTCTCTTGTGAAATCTCATGTCTTAAGCATGAGGCTTGCGGGAGATACTGGATGGCTAGAGATCGGTAGACGTAAGGAGTACGCGAGAGGTAGTGGTTAAATACGTTAATCTCTCGTGGACTAACGATGAGCGAAGGCACCTTACGAGGACGAATCTGACAGTCAGGGATGAAGGCCAGGGGCGC…	d:Archaea(1.00),p:Nanoarchaeota(1.00),c:Nanoarchaeia(1.00),o:Woesearchaeales(1.00),f:Woesearchaeales(1.00),g:Woesearchaeales(1.00),s:uncultured_euryarchaeote(0.23)
Otu2030	0	5.899e-05	0	0	0	0	0	CCAGCCTACGGGGTGCACCAGGCGCGAAACCTTTACAATGCACGAAAGTGCGATAGGGGAACTCAAAGTGCTTTACTTAGGTAAGGCTTTTGCCAAGTTCAAACTGCTTGGCGAATAAGTGGTGGGTAAGACGGGTGCCAGCCGCCGCGGTAACACCTGCGCCACAAGTGGCAACCATGATTATTGGGCCTAAAGCGTCCGTAGCCTGTTCTGTAAGTCTTTTGTGAAATTGTTGAGCTTAACTTAACAACGTGCAGGAGATACTGCAGAACTCGGAACTGGGGGGAGTCAGAAGAATTACTGGGGGAGCGGTAAAATGTTATAATCCCAGTAGGACTACCAGTGGCGAAAGCGTCTGACTAATACAGGTTCGACGGTGAGGGACGAAAGCCAGGGGAG…	d:Archaea(1.00),p:Nanoarchaeota(0.98),c:Nanoarchaeia(0.98),o:Woesearchaeales(0.98),f:Woesearchaeales(0.98),g:Woesearchaeales(0.98),s:uncultured_euryarchaeote(0.12)
Otu7510	0	3.371e-05	0	0	0	0	0	CCAGCCTATGGGGTGCTGCAGGCGCGAAACCTTTACAATGCACGCAAGTGTGATAAGGGAACCCTAAGTGCTCATGCTTTGCATGGGCTTTCGCCAAGAGTAAAAACCTTGGCGAATAAGTGGTGGGAAAGACTGGTGCCAGCCGCCGCGGTAACACCAGCGCCACAAGTGGGAATCAGGTTTATTGGGCCTAAAGCGTCCGTAGCTGGTTCGGTAAATTCTTTGTGAAATTGTTGAGCTTAACTCAACAACGTGCAGAGAACACTGCCAAACTTGGAACTGGGAGGAGTCAAGGGTATTCTCGGGGGAGCGGTAAAATGCTATAATCCCGTGAGGACCACCTATACCGAAGGGACTTGACTAGAACAGATTCGACAGTGAGGGACGAAAGCTAGGGGA…	d:Archaea(1.00),p:Nanoarchaeota(1.00),c:Nanoarchaeia(1.00),o:Woesearchaeales(1.00),f:Woesearchaeales(1.00),g:Woesearchaeales(1.00),s:uncultured_euryarchaeote(0.36)
Otu3510	0	1.685e-05	0	0	0	0	0	CCAGCCTACGGGTCGCACCAGGTGCGGAACCTTTACAATGCACGAAAGTGTGATAAGGGAACCCTTAGTGCTTATGCATTGCATAGGCTTTTTTCAAGAGTAAATATTTTGGAGAATAAGTGGTGGGTAAGACTGGTGCCAGCAGCCGCGGTAACACCAGCGCCACGAGTGGCAGCCACATTTATTGGGCCTAAAGCGTCCGTAGCCGGTTTTATAAATTCTGTGTGAAATCGTTGGACTTCATTCAACGGCGTGCATAGAAAACTGTAAGACTTGAGACCAAGAGGAGTCAGAGGTATTCTGGGGGGAGCGGTAAAATGCTATAATCCCCGGAGGACCACCTGTGGCGAAGGCGTCTGACCAGAATGGTTCTGACGGTGAGGGACGAAAGCTAGGGGA…	d:Archaea(1.00),p:Nanoarchaeota(0.99),c:Nanoarchaeia(0.99),o:Woesearchaeales(0.99),f:Woesearchaeales(0.96),g:Woesearchaeales(0.96),s:uncultured_euryarchaeote(0.35)
Otu8120	0	2.528e-05	0	0	0	0	0	CCAGCCTATGGGTGGCTCCAGGCGCGAAACCTCTACAATGCACGAAAGTGTGATAGGGGGATCCCGAGTGCTCATGTAAAACATGGGCTTTTGCCAAGATTAAATTCCTTGGCGAATAAGTGGTGGGAAAGACTGGAGCCAGCCGCCGCGGTAACACCAGCGCCACAAGTGGTGACCAGCATTATTGGGCCTAAAGCGTTCGTAGCTTGTTTATCAAATCTTCTGTGAAATTGTTTGCGTAAACCAAACGAAGTGCAGAAGACACTAGTAAACTTGGAACCGGGAGGGGTAAGGAGTATTCCTGTGGGAGCGGTAAAATGCTATAATCACAGGAGGACTACCAGTGGCGAAGGCGCCTTACTAGAACGGTTTCGACAGTGAGGAACGAAAGCTAGGGGA…	d:Archaea(1.00),p:Nanoarchaeota(0.99),c:Nanoarchaeia(0.99),o:Woesearchaeales(0.99),f:Woesearchaeales(0.94),g:Woesearchaeales(0.94),s:uncultured_euryarchaeote(0.24)
Otu1342	0	2.528e-05	0.0001424	0	0	0	0	CCAGCCTACGGGGGGCAGCAGGCGCGAAACCTTCACAATGCACGCAAGTGTGATGAGGGGATCCTACGTGCTCATGTTATTCATGGGCTTTTATTAAATGTAATGAGTTTGGTGAATAAGGGGTGGGTAAGACTGGTGCCAGCCGCCGCGGTAACACCAGCGCCCCAAGTGGGGGTCACGTTTATTGGGCCTAAAGCGTTCGTAGCCGGTCAAGTAAATCCTTTGTGAAATCGTTGCGCTTAACGCAACGGCGTGCAGGGGACACTGCTAGACTTGGGACCGGGAGGAGTCAGAGGTATGTCGTGGGGACTGGTAAAATGGGATAATCCACGATGGACCGCCGATGGCGAAGGCATCTGACCAGAACGGATCCGACGGTGAGGAACGAAAGCCAGGGGA…	d:Archaea(1.00),p:Nanoarchaeota(0.97),c:Nanoarchaeia(0.97),o:Woesearchaeales(0.97),f:Woesearchaeales(0.97),g:Woesearchaeales(0.97),s:uncultured_euryarchaeote(0.56)
Otu11759	0	1.685e-05	0	0	0	0	0	CCAGCCTATGGGTCGCAGCAGGCGCGAAACCTTTACAATGCACGAAAGTGTGATAAGGGAACCCTGAGTGCTATAGTTTTACTATGGCTTTTGTTAAAAGTAAATATTTTGGCGAATAAGCGGTGGGTAAGACTGGTGCCAGCCGCCGCGGTAACACCAGCGCCGCTAGTGGTGACCACGTTTATTGGGCCTAAAGCGTTCGTAGCCTGTTTGATAAATTCTTTGTGAAATTGTGAGGCTCAACCTTACAGCGTGCAGAGAACACTGTCAAACTAGAGACCGGGAGGAGTTGGAGGTATTCTGTGGGGAGCGGTAAAATGCGATAGTCCTCAGAGGACCACCTGTGGCGAAGGCGTCCAACCAGAACGGGTCTGACGGTGAGGAACGAAAGCTAGGGGA…	d:Archaea(1.00),p:Nanoarchaeota(1.00),c:Nanoarchaeia(1.00),o:Woesearchaeales(1.00),f:Woesearchaeales(1.00),g:Woesearchaeales(1.00),s:uncultured_euryarchaeote(0.95)
Otu572	0	1.685e-05	0	0	0	0	0	CCAGCCTATGGGTCGCACCAGGCGCGAAACCTTTACAATGCACGCAAGTGTGATAAGGGAATCCTCAGTGCTTATGCAATGCATAGGCTTCTGTTAAGCGTAAATAGCTTGGCGAATAAGTGGTGGGTAAGACTGGTGCCAGCCGCCGCGGTAACACCAGCGCCACGAGTGGCAACCACGTTTATTGGGCCTAAAGCGTCTGTAGCCGGCTAGGTAAATCTCTTGTGAAATCGTCATGCTTAACGTGACGGCATGCTCGAGACACTGCCTAGCTTGAGACCGGGAGGAGTCAGAGGTATTCCTGAGGGAGCGGTAAAATGTGATAATCTCAGGAGGATCACCTATGGCGAAGGCATCTGACCAGAACGGATCTGACGGTGAGGGACGAAGGCTAGGGGA…	d:Archaea(1.00),p:Nanoarchaeota(1.00),c:Nanoarchaeia(1.00),o:Woesearchaeales(1.00),f:Woesearchaeales(1.00),g:Woesearchaeales(1.00),s:uncultured_euryarchaeote(0.78)
Otu10032	0	2.528e-05	0	0	0	0	0	CCAGCCTACGGGGCGCTGCAGGCGCGAAACCTTTACAATGCACGCAAGTGTGATAAGGGAATCCAAAGTGCTCATGCACAGCATGGGCTTTTTTTAAGAGTAAATATCTTGAAGAATAAGAGGTGGGAAAGACTGGTGCCAGCAGCCGCGGTAACCCCAGCGCCACGAGTGGCAATCGTATTTATTGGGTCTAAAGCGTCCGTAGTCTGTTTGATCAATCTCTTGTGAAATCGTAGGGCTTAACCTTACGGCGTGCAGGAGATATTGTTAGACTTGGAACCGGGAGGAGTTAGGGGTATTTCTGAGGGAGCGGTAAAATGTGATAATCTCAGAAAGACCACCTGTGGCGAAGGCGCCTAACCAGAACGGATTCGACGATGAGGGACGAAGGCCAGGGGA…	d:Archaea(1.00),p:Nanoarchaeota(1.00),c:Nanoarchaeia(1.00),o:Woesearchaeales(1.00),f:Woesearchaeales(0.99),g:Woesearchaeales(0.99),s:uncultured_euryarchaeote(0.90)
Otu4857	0	1.685e-05	0	0	0	0	0	CAGCCTACGGGAGGCAGCAGTCGGGAAACTTCTACAATGCACGCAAGTGTGATAGAGCAAGCCAGAGTGTTTCTCTATAATTGAGCAACTTTTGTAATATGTAAAAAGTATTACGAATAAGGACTGGGTAAGACTGGTGCCAGCCGCCGCGGTAATACCAGCAGTCCAAGTGGCAGCCGCTTTTATTGGGTCTAAAACATCCGTAGCTTGCTAAGTAAGTCTCTTGTGAAATCTGGCGTCTTAAGTGTCAGGCTTGCAAGAGATACTGCTCAGCTAGAGACCGGGAGGCGTAAGGAGTACGGACAGGGTAGCGGTTAAATGCGTTGATCCTGTTTGGACTAACGATAGCGAAGGCACCTTACGAGAACGGATCTGACAGTGAGGGATGAAGGCTAGGGT…	d:Archaea(1.00),p:Nanoarchaeota(0.96),c:Nanoarchaeia(0.96),o:Woesearchaeales(0.96),f:Woesearchaeales(0.48),g:Woesearchaeales(0.48),s:uncultured_euryarchaeote(0.45)
Otu8115	0	1.685e-05	0	0	0	0	0	CCAGCCTACGGGTCGCAGCAGGCGCGTAACCTTTACAATGCACGAAAGTGTGATAAGGGGATTCTCCGTGCTCATGCGTAGCATGGGCTTTTGCCAAGTGTAAAGAGCTTGGCGAATAAGTGGTGGGTAAGACTGGTGCCAGCCGCCGCGGTAACACCAGCGCCACGAGTGGCAATCAGTATTATTGGGCCTAAAGCGTCCGTAGCCGGATGAGTGCATCTTTTGTGAAATCAACGTGCTTAACGCGTTGGCGTGCAGGAGACACGGCTCATCTTGGGAGTGGGAGAACTCAGAGGTACTTGAGGGGGACTGGTAAAATGGTATAATCCCTCAAGGACCACCGATGGCGAAGGCATCTGAGCAGAACACGTCCGACGGTCAGGGACGAAAGCTAGGGGA…	d:Archaea(1.00),p:Nanoarchaeota(0.99),c:Nanoarchaeia(0.99),o:Woesearchaeales(0.99),f:Woesearchaeales(0.99),g:Woesearchaeales(0.99),s:uncultured_euryarchaeote(0.50)
Otu8160	0	1.685e-05	0	0	0	0	0	CCAGCCTATGGGTGGCTCCAGGCGCGAAACCTTTACAATGCACGCAAGTGTGATAAGGGAATCCCAAGTGCTCATGCAATGCATGGGTTTTTTTTAAGAGTAAATATCTTGGAGAATAAGTGGTGGGAAAGACTGGTGCCAGCAGCCGCGGTAACCCCAGCGCCACGAGTGGCAATCGTATTTATTGGGTCTAAAGCGTCCGTAGTCGGTTTGATCAATCTCTTGTGAAATCGTAAAGCTTAACTTTACGGCGTGCAGGAGATATTGTCAAACTAGGGACCGGGAGGAGTCAGAGGTATTCCTGAGGGAGCGGTAAAATGTGATAATCTCAGGAAGACCACCTGTGGCGAAGGCGTCTGACTAGAACGGATCCGACGATGAGGGACGAAGGCCAGGGGA…	d:Archaea(1.00),p:Nanoarchaeota(1.00),c:Nanoarchaeia(1.00),o:Woesearchaeales(1.00),f:Woesearchaeales(1.00),g:Woesearchaeales(1.00),s:uncultured_euryarchaeote(0.98)
Otu10848	0	0	0.0001424	0	0	0	0	CCAGCCTACGGGGTGCTCCAGCCGCGAAACCTTTACAATGCACGAAAGTGTGATAAGGGAATTCTGAGTGCTTACGGTTATGCCGTAGGCTTTTTGCAAGGGTAAAAACCTCGCAGAATAAGTGGTGGGCAAGACTGGTGCCAGCCGCCGCGGTAACACCAGCGCCACAAGTGGGGACCACGATTATTGGGTCTAAAGCATCCGTAGCCGGTTTGGCAAATGCTCTGTGAAATCGTTGCGCTTAACGCAACGGCGTGCAGGGTACACTACCAGACTAGGAACCAGGAGAGGTAAACAGTATTCCAGGGGGAGCGGTAAAATGTGATAATCCCTGGAGGACTACCGATGGCGAAGGCAGTTTACCATAATGGATCCGACGGTGAGGGATGAAAGCTAGGG…	d:Archaea(1.00),p:Nanoarchaeota(1.00),c:Nanoarchaeia(1.00),o:Woesearchaeales(1.00),f:Woesearchaeales(0.97),g:Woesearchaeales(0.97),s:uncultured_euryarchaeote(0.39)
Otu6370	0	0	0	0.0005199	0	0	0	CCAGCCTACGGGGCGCAGCAGTTACGAATCCTTTACAATGCACGCAAGTGTGATAAGGGGACTCCAAGTGCTCAAGTTTTACTTGGGCTTTTGCTAAGGGTAGGAACCTTGGCGAATAAGTGGTGGGCAAGACTGGTGCCAGCCGCCGCGGTAACACCAGCGCCACAAGTGGGAACCAATCTTATTGGGTCTAAAGCATCCGTAGCCTGTTGAGTAAATGCTCCGTGAAATCGTTGTGCCTAACATAACGGCGTGCGGGGTAGACTGCACAACTTGGAACCGGGAGAGGCAGGCGGTATTCTTGGGGGAGCGGTTAAATGTTGTAATCCCAAGAGGACCACCAATGGCGAAGGCAGCCTGCTAGAACGGATTCGACGGTGAGGGATGAAAGCTAGGGGA…	d:Archaea(1.00),p:Nanoarchaeota(0.87),c:Nanoarchaeia(0.87),o:Woesearchaeales(0.87),f:Woesearchaeales(0.87),g:Woesearchaeales(0.87),s:uncultured_euryarchaeote(0.29)
Otu8738	0	0	0	0.0001485	0	0	0	CCAGCCTACGGGTGGCAGCAGGCGCGAAACCTTTACAATGCACGCAAGTGTGATAAGGGAATCCCCAGTGCTCATGCATTAGTATGGGCTTTTGCTAAGTGTAAATAGCTTGGCGAATAAGCAGTGGGTAAGACTGGTGCCAGCCGCCGCGGTAACACCAGCGCTGCAAGTGGCATTCGCATTTATTGGGCTTAAAGCGTCCGTAGCCGGTCGAATAAATCTTTAGTGAAATCGTTGTGCTTAACGCAACGACGTGCTGAAGACACTGTTTGACTGGGGACCGGGAGGCGTCAGAAGTATTCAAGGGGGAGCGGTAAAATGTGATAATCCCTTGAGGACTACCTGTGGCGAAGGCGTCTGACGAGAACGGATCCGACGGTGAGGGACGAAAGCCAGGGG…	d:Archaea(1.00),p:Nanoarchaeota(0.99),c:Nanoarchaeia(0.99),o:Woesearchaeales(0.99),f:Woesearchaeales(0.97),g:Woesearchaeales(0.97),s:uncultured_euryarchaeote(0.27)
Otu6171	0	0	0	0.0002971	0	0	0	CCAGCCTATGGGTGGCTGCAGCCGCGAATCCTTTACAATGCACGCAAGTGTGATAAGGGGATTCTGAGTGCTTACGTTCAGCGTAGGCTTTTCTCAAGAGTAAAGATCTTGAGGAATAAGTGGTGGGAAAGACCGGTGCCAGCCGCCGCGGTAATCCCGGCGCCACGAGTCGCAATCACGTTTATTGGGTCTAAAGCATCCGTAGCCGGTTTGGTAAATTTTCTGTGAAATTGTCGAGCTCAACTTGACAACGTGCAGGGAACACTGCCAAACTTGGAACCGGGAGAGGTAGAAGGAATTTTGGGGGGAGCGGTAAAATGTTATAATCCCCGAAGGACCACCAATGGCGAAGGCATTCTACCAGAACGGATTCGACGGTGAGGGATGAAAGCTAGGGGA…	d:Archaea(1.00),p:Nanoarchaeota(0.94),c:Nanoarchaeia(0.94),o:Woesearchaeales(0.94),f:Woesearchaeales(0.92),g:Woesearchaeales(0.92),s:uncultured_euryarchaeote(0.55)
Otu6451	0	0	0	0.0002228	0	0	0	CCAGCCTATGGGGCGCTGCAGGCGCGAAACCTTTACAATGCAGGAAACTGTGATAGGGGAACTCAGAGTGCTTTGCTTAGGTAAGGCTTTTGTTAAGAGCAAACATCTTAGCGAATAAGTGGTGGGTAAGACGGGTGCCAGCCGCCGCGGTAACACCTGCGCCACGAGTGGCAACCATGATTATTGGGCCTAAAGCGTCCGTAGCCGGTTGAGTAAGTCTTTTGTGAAATTGTTCGGCCTAACCGAACAGCGTGCAGGAGATACTGCTAAACTAGGAACTGGGGGGAGTCAGAAGAATTTCTGGGGGAGCGGTAAAATGTTATAATCCCAGAAGGACTACCAGTGGCGAAAGCGTCTGACTAATACAGGTTCGACGGTGAGGGACGAAAGCCAGGGGAG…	d:Archaea(1.00),p:Nanoarchaeota(0.97),c:Nanoarchaeia(0.97),o:Woesearchaeales(0.97),f:Woesearchaeales(0.97),g:Woesearchaeales(0.97),s:uncultured_euryarchaeote(0.27)
Otu11240	0	0	0	0.0001485	0	0	0	CCAGCCTATGGGTCGCACCAGGCGCGAAACCTCCACAATGCACGAAAGTGTGATGGGGGGATCCTCCGTGCCCATGTTTTGCATGGGCTTTTGCAAAGAGTAGAAATCTTGGCGAATAAGGGGTGGGCAAGACTGGTGCCAGCCGCCGCGGTAACACCAGCGCCCCAAGTGGCAATCGCGATTATTGGGCCTAAAGCGTCCGTAGCCGGACAGGTAAATCCGCTGTGAAATCGTTCCGCTTAACGGAACGGCGTGCCGTGGACACTGCCTGTCTCGAGACCGGGAGGGGCTAGAGGTATGCCGTGGGGACTGGTAAAATGGGATAATCCACGGTAGACCACCGATGGCGAAGGCATCTAGCTAGAACGGATCTGACGGTGAGGGACGAAAGCCAGGGGA…	d:Archaea(1.00),p:Nanoarchaeota(1.00),c:Nanoarchaeia(1.00),o:Woesearchaeales(1.00),f:Woesearchaeales(1.00),g:Woesearchaeales(1.00),s:uncultured_euryarchaeote(0.49)
Otu2223	0	0	0	0.0002971	0	0	0	CCAGCCTATGGGGGGCAGCAGGCGCGGAAACTCTACAATGCACGAAAGTGCGATAGGGGAATCCTAAGTGCTTATGATTTTATCATAAGCTTTTTTTAAGAGTAAATATCTTATAGAATAAGTGGTGGGTAAGACGGGTGCCAGCCGCCGCGGTAACACCTGCGCCACAAGTGGCAGCCAGTATTATTGGGCCTAAAGCGTTCGTAGCCGGACTGATAAGTTCTTTGTGAAATCATATAGCTTAACTATATGGCAGGCGGAGAATACTGTCAGTCTAGAAACCGGGAAGAGTAAGAGGTATTCTGGGGGGAGCGGTAAAATGTTATTATCCTCAGAGGGCCACCTATGGCGAAGGCATCTTACTGGAACGGATTTGACGGTGAGGAACGAAAGCTAGGG…	d:Archaea(1.00),p:Nanoarchaeota(1.00),c:Nanoarchaeia(1.00),o:Woesearchaeales(1.00),f:Woesearchaeales(1.00),g:Woesearchaeales(1.00),s:uncultured_euryarchaeote(0.94)
Otu5165	0	0	0	0.0002228	0	0	0	CCAGCCTACGGGAGGCTGCAGGCGCGGAACCTTTACAATGCACGCAAGTGTGATAAGGGAATCCTGAGTGCTCATGCTTATGGTATGGGCTTTTGCCATGAGTAAATATCATGGCGAATAAGTGGTGGGTAAGACCGGTGCCAGCCGCCGCGGTAACACCGGCGCCACGAGTGGGAATCAGTCTTATTGGGTCTAAAGCGTCCGTAGCCGGTTTAGAAAGTGCTCTGTGAAATCGGCCTGCTCAACAGGTCGACGTGCAGGGTAGACTACTAGACTTGGAACCGGGAGAGGTTAGAGGTATTCCGGGGGGAGCGGTAAAATGTTATAATCCCCGGAGGACCACCGATGGCGAAGGCATCTAACCAGAACGGATTCGACGGTGAGGGACTAAAGCCAGGG…	d:Archaea(1.00),p:Nanoarchaeota(0.95),c:Nanoarchaeia(0.95),o:Woesearchaeales(0.95),f:Woesearchaeales(0.94),g:Woesearchaeales(0.94),s:uncultured_euryarchaeote(0.47)
Otu8834	0	0	0	0.0001485	0	0	0	CCAGCCTATGGGGGGCAGCAGTCGAGAAAACTTTACAATGCGCGCAAGCGTGATAAGGGAATTCCAAGTGCTTATCTTTGATAGGCTTTTGCCAAGAGTAAAAATCTTGGCGAATAAGTGGTGGGTAAGACTGGTGCCAGCCGCCGCGGTAACCCCAGCGCCACAAGTGGGAACCATTTTTATTGGGTCTAAAGCGTCCGTAGCCGGTTAAGCAAATTCTCTGTGAAATCGATGAGCTCAACTCATCGGCGTGCAGAAAAGACTACTTAACTAGAGACCGGGAGAAGTTGAAGGTATTCCGGGGGGAGCGGTAAAATGCTATAATCCTCGGAGGACCACCGATGGCGAAGGCATTCAACTAGAACGGTTCTGACGGTGAGGGACCAAAGCCAGGGGAGC…	d:Archaea(1.00),p:Nanoarchaeota(1.00),c:Nanoarchaeia(1.00),o:Woesearchaeales(1.00),f:Woesearchaeales(0.94),g:Woesearchaeales(0.94),s:uncultured_euryarchaeote(0.33)
Otu8791	0	0	0	0.0001485	0	0	0	CCAGCCTACGGGGGGCAGCAGCTGCGAAAACTCCACAATGCACGCAAGTGTGATGGGGGGACTCTGAGTGCTCAGGTCTTACCTGGGCTTTTGCCAAGGGTAGAGACCTTGGCGAATAAGTGGTGGGCAAGACTGGTGCCAGCCGCCGCGGTAACACCAGCGCCACAAGTGGGAACCGACTTTATTGGGTCTAAAGCATCCGTAGCCGGTTTAGTAAATACTCTGTGAAATCGTCATGCTCAACGTGACGGCGTGCAGAGTAGACTGCTGAACTAGGAACCGGGAGAGGCAGGCGGTATTTTCGGGGGAGCGGTAAAATGTTATAATCCCGAAAGGACCACCGATGGCGAAGGCAGCCTGCTAGAACGGATTCGACGGTGAGGGATGAAAGCTAGGGGA…	d:Archaea(1.00),p:Nanoarchaeota(0.94),c:Nanoarchaeia(0.94),o:Woesearchaeales(0.94),f:Woesearchaeales(0.92),g:Woesearchaeales(0.92),s:uncultured_euryarchaeote(0.31)
Otu9751	0	0	0	0.0001485	0	0	0	CAAGCCTATGGGGGGCTGCAGGCGCGAAACCTTTACAATGCACGCAAGTGTGATAAGGCAACTCAAAGTGCTCATGCTTCGCATGGGCTTTTGCCAAGAGTAAATATCTTGGCGAATAAGGGGTGGGCAAGACTGGTGCCAGCCGCCGCGGTAACCCCAGCGCCCCGAGTGGCAATCACGATTATTGGGCCTTAAGCGTCCGTAGCCGGTTTAGCAAGTTCTTGGTGAAATCGTTTTGCCTAACAGAACGACGTGCCAGGGATACTACTAGACTTGGGACCGGGAAGCGTCAGAGGTATTTTTGGGGGAGCGGTAAAATGTTATAATCCCAAGAGGACCACCTGTGGCGAAGGCGTCTGACGAGAACGGGTCCGACGGTGAGGGACGAAAGCTAGGGGA…	d:Archaea(1.00),p:Nanoarchaeota(0.88),c:Nanoarchaeia(0.88),o:Woesearchaeales(0.88),f:Woesearchaeales(0.85),g:Woesearchaeales(0.85),s:uncultured_euryarchaeote(0.29)
Otu2267	0	0	0	0.0002228	0	0	0	CCAGCCTACGGGTGGCAGCAGCTAGGAAACTTCTACAATGCACGAAAGTGTGATAGAGCGAGCCAGAGTGATTTCCGTTTTTTGGAAATCTTTTATGAGATGTAAAAAGTCTCTTGAATAAGGACCGGGCAAGACTGGTGCCAGCCGCCGCGGTAATACCAGCGGTCCAAGTCGCAATCATTTTTATTGGGTCTAAAACATCCGTAGCTTGCTTGGTCAGTCTCTTGTGAAATCCTATGTCTTAAGCATAGAAGAGCGAGAGATACTGCCAGGCTAGAGACCGGGAGGGGTAAGAAGTACGATTAGGGTAGCGGTTAAATGCGTTGATCCTTTTCGGACTATCGATAGCGAAGGCATCTTACCAGAACGGATCTGACAGTCAGGGATGAAGGCTAGGGG…	d:Archaea(1.00),p:Nanoarchaeota(0.83),c:Nanoarchaeia(0.83),o:Woesearchaeales(0.83),f:Woesearchaeales(0.33),g:Woesearchaeales(0.33),s:uncultured_euryarchaeote(0.15)
Otu4447	0	0	0	0.0001485	0	0	0	CCAGCCTACGGGGTGCAGCAGCCGCGAAACCTTTACAATGCACGCAAGTGTGATAGGGGAATTCAGAGTGCTTACACCTAGTGTAGGCTTTTGCCAAGGGTAAACACCTTGGAGAATAAGTGGTGGGCAAGACTGGTGCCAGCCGCCGCGGTAACACCAGCGCCACAAGTGGGAATCGTTATTATTGGGCTTAAAGCGTTCGTAGCCTGTTTGGCAAATCTTTCGTGAAATCGTCGCCCTCAATGCGACGGCGTGCGGAAGACACTACCAAACTAGGGACCGGGAGGGGTCTGGAGTATGCCGGGGGGAGCGGTAAAATGTTATAATCCTCGGTAGACTACCTTTGGCGAAGGCGCCAGACTAGAACGGGTCCGACGGTGAGGAACGAAAGCTGGGGGA…	d:Archaea(1.00),p:Nanoarchaeota(1.00),c:Nanoarchaeia(1.00),o:Woesearchaeales(1.00),f:Woesearchaeales(0.99),g:Woesearchaeales(0.99),s:uncultured_euryarchaeote(0.91)
Otu6051	0	3.371e-05	0	0	0.0004918	0	0	CCAGCCTATGGGAGGCAGCAGCTGCGAATCATTTACAATGCACGAAAGTGTGATAATGCGAGCCAAAGTGCATGACATTTTATGTCATGCTTTTCTTTACTGTAAAAATGTAGAGGAATAAGGACTGGGAAAGACCGGTGCCAGCCGCCGCGGTAATACCGGCAGTTCAAGTCGCATCCAACTTTATTGGGTCTAAAACATCCGTAGCTTGCTTATTAAGTCTCTTGTGAAATCCCACGTCTCAAGCGTGGGGCTTGCAGGAGATACTGATAAGCTTTTGAGATCGGTAGACGTAAAGAGTACGGCCAAGGTAATGGTAAAATATGTTAATCTTGGTTGGACTAACAATTTAGCGAAGGCACTTTACGAGGACGAATCTGACAGTGAGGGATGAAGGCC…	d:Archaea(1.00),p:Nanoarchaeota(1.00),c:Nanoarchaeia(1.00),o:Woesearchaeales(1.00),f:Woesearchaeales(1.00),g:Woesearchaeales(1.00),s:unidentified_archaeon(0.27)
Otu3827	0	8.427e-06	0	0	9.836e-05	0	0	CCAGCCTATGGGGTGCAGCAGCCGAGGAAATTCTACAATGCTCGTAAGAGTGATAGAATAAACCAGAGTGTTTCTCTTAGAGAAACTTTTGTCTATTGCAAAAAGGTAGACGAATAAGGACTGGGCAAGACCGGTGCCAGCCGCCGCGGTAATACCGGCGGTCCAAGTCGCATCCATGTTTATTGGGTCTAAAACATCCGTAGCTTGTTTTGTAAGTCTCTTGTGAAATCTCATGTCTCAAGCATGGGGCGTGCAAGAGGTACTGCAATACTAGAGACCGGAAGACGCAAAGAGTACGATTAAGGTAGCGGTAAAATGTGTTAATCTTAATCGGACTAACAATGGCGAAGGCACTTTGCGAGTACGGATCTGACAGTGAGGGATGAAGGCTAGGGGCGC…	d:Archaea(1.00),p:Nanoarchaeota(0.93),c:Nanoarchaeia(0.93),o:Woesearchaeales(0.93),f:Woesearchaeales(0.44),g:Woesearchaeales(0.44),s:unidentified_archaeon(0.25)
Otu9443	0	0	0	0	0.0001967	0	0	CCAGCCTATGGGGGGCAGCAGTCGAGGAAATTTTACAATGCTCGTAAGAGTGATAAAATAAGCCAGAGTGTCTCGTTTTACGGGACTTTTGTCTACTGCAAAAAGGTAGACGAATAAGGACTGGGCAAGACCGGTGCCAGCCGCCGCGGTAATACCGGCGGTCCAAGTCGCATCCACATTTATTGGGTCTAAAACATCCGTAGCTTGCGTTATAAGTCTCTTGTGAAATCTGACATCTCAAGTGTCAGGCGTGCAAGAGATACTGTAATGCTAGAGACCGGAAGACGTAAGGAGTACGATTAAGGTAGCGGTAAAATGTGTTAATCTTAATCGGACTAACAATGGCGAAGGCACCTTACGAGTACGGTTCTGACAGTGAGGGATGAAGGCTAGGGGCGC…	d:Archaea(1.00),p:Nanoarchaeota(0.83),c:Nanoarchaeia(0.83),o:Woesearchaeales(0.83),f:Woesearchaeales(0.35),g:Woesearchaeales(0.35),s:unidentified_archaeon(0.10)
Otu1226	0	8.427e-06	0	0	9.836e-05	0	0	CCAGCCTATGGGTTGCAGCAGCTGCGAATATTCTACAATGCACGCAAGTGTGATAGAGCGAGCCAAAGTGCTTATCGTACAGATAAGCTTTTCTTCAGTGTAAAAAACTGGAGGAATAAGGACTGGGAAAGACCGGTGCCAGCCGCCGCGGTAATACCGGCAGTTCGAGTGGCATCCAACTTTATTGGGTCTAAAACATCCGTAGCTTGCTACTTAAGTCTCTTGTGAAATCTGATGTCTCAAGCATCAGGCTTGCAGGAGATACTGAGTAGCTAGAGACCGGTAGGCGTAAGGAGTACGGGCAAGGTAGCGGTAAAATGTGTTAATCTTGCTTGGACTAACAATTTAGCGAAGGCACCTTACGAGGACGGATCTGACAGTCAGGGATGAAGGCCAGGG…	d:Archaea(1.00),p:Nanoarchaeota(1.00),c:Nanoarchaeia(1.00),o:Woesearchaeales(1.00),f:Woesearchaeales(1.00),g:Woesearchaeales(1.00),s:unidentified_archaeon(0.38)
Otu3577	0	1.685e-05	0	0	0	0.0002873	0	CCAGCCTACGGGGTGCTGCAGTCGAGGAAATTTTACAATGCTCGAAAGAGTGATAAAATAAACCAGAGTGTTTCTCTTAGAGAAACTTTTATATGCTATAAAAAGGCATATGAATAAGGACTGGGCAAGACCGGTGCCAGCCGCCGCGGTAATACCGGCGGTCCGAGTCGCATCCACATTTATTGGGTCTAAAGCATTCGTAGCTTGTTTTGTAAGTCTCTTGTGAAATCCTATATCTCAAGTATAGGGCGTGCAAGAGATACTGCTTTACTAGAGACCGGAAGACGTAAGGAGTACGATTAAGGTAGCGGTAAAATGTGTTAATCTTAATCGGACTAACAATGGCGAAGGCACCTTACGAGTACGGATCTGACAGTGAGGAATGAAGGCTAGGGGCGC…	d:Archaea(1.00),p:Nanoarchaeota(0.83),c:Nanoarchaeia(0.83),o:Woesearchaeales(0.83),f:Woesearchaeales(0.47),g:Woesearchaeales(0.47),s:unidentified_archaeon(0.15)
Otu3629	0	0	0	0	0	0.0001915	7.825e-05	CCAGCCTATGGGGGGCAGCAGCTGAGGAACTTTTACAATGCTCGAAAGAGTGATAAAATAAGCCAGAGTGTTTCTCTTAGAGAAACTTTTTTCTGCTGTAAAAAGGCAGACGAATAAGGACTGGGCAAGACCGGTGCCAGCCGCCGCGGTAATACCGGCGGTCCAAGTCGCATCCACATTTATTGGGTCTAAAACATCCGTAGCTTGTTTTGTAAGTCTCTTGTGAAATCCCATGTCTCAAGCATGGGGCTTGCAAGAGATACTGCACTACTAGAGATCGGAAGGCGTAAAGAGTATGATTAAGGTAGCGGTAAAATGTGTTAATCTTAATCAGACCAACAATGGCGAAGGCACTTTACGAGTACGAATCTGACAGTGAGGGATGAAGGCTAGGGGCGC…	d:Archaea(0.92),p:Nanoarchaeota(0.80),c:Nanoarchaeia(0.80),o:Woesearchaeales(0.80),f:Woesearchaeales(0.42),g:Woesearchaeales(0.42),s:unidentified_archaeon(0.19)
Otu1415	0	3.371e-05	0	0	0	9.577e-05	0.0002347	CCAGCCTATGGGGCGCAGCAGTCGAGGAAATTTTACAATGCTCGCAAGAGTGATAGAATAAGCCAGAGTGTTTCTCCTAGAGAAACTTTTGTATGTTGTAAAAAGACATACGAATAAGGACTGGGCAAGACCGGTGCCAGCCGCCGCGGTAATACCGGCGGTCCAAGTCGTATCCACATTTATTGGGTCTAAAACATTCGTAGCTTGTTTTGCAAGTCTCTTGTGAAATCTGACATCTCAAGTGTCAGGCGTGCAAGAGATACTACATTACTAGAGACCGGAAGATGTAAAGAGTATGATTAAGGTAGCGGTAAAATGTGTTAATCTTAATCAGACTAACAATGGCGAAGGCACTTTACAAGTACGGATCTGACAGTGAGGAATGAAGGCTAGGGGCGC…	d:Archaea(1.00),p:Nanoarchaeota(0.90),c:Nanoarchaeia(0.90),o:Woesearchaeales(0.90),f:Woesearchaeales(0.52),g:Woesearchaeales(0.52),s:unidentified_archaeon(0.20)
Otu375	0	0.0001095	0	0	0	0	0	CCAGCCTACGGGGGGCACCAGTTGAGGAACTTTTACAATGCTCGTAAGAGTGATAAAATAAGCCAGAGTGTTTCTCTTAGAGAAACTTTTGTCTGATGTAAAAAGTCAGACGAATAAGGACTGGGCAAGATCGGTGCCAGCCGCCGCGGTAATACCGGCGGTCCGAGTCGCATCCACATTTATTGGGTCTAAAACATCCGTAGCTTGCTTTGTAAGTCTCTTGTGAAATCTCATGTCTCAAGCATGGGGCGCGCAAGAGGTACTGCATCGCTAGAGACCGGAAGACGTAAGGAGTACGATTAAGGTAGCGGTAAAATGTGTTAATCTTAATCGGACTACAATGGCGAAGGCACCTTACGAGTACGGATCTGACAGTGAGGGATGAAGGCTAGGGGCGCA…	d:Archaea(1.00),p:Nanoarchaeota(0.93),c:Nanoarchaeia(0.93),o:Woesearchaeales(0.93),f:Woesearchaeales(0.37),g:Woesearchaeales(0.37),s:unidentified_archaeon(0.04)
Otu1629	0	4.213e-05	0	0	0	0	0	CCAGCCTACGGGGCGCTGCAGCCGAGGAAATTTTACAATGCTCGAAAGAGTGATCAAGTAAACCAGAGTGTTTCTCTATGAGAAACTTTTATCTGCTGTAAAAATGCAGAAGAATAAGGACTGGGCAAGACCGGTGCCAGCCGCCGCGGTAATACCGGCGGTCCAAGTCGCATCCACATTTATTGGGTCTAAAACATCCGTAGCTTGTTTTATAAATCTCTTGTGAAATCTCACATCTCAAGTGTGAGGCGTGCAAGGGAAACTATATTGCTAGAGACCGGAAGACGCAAAGAGTACGATTGAGGTAGCGGTAAAATGTGTTAATCTTGATCGGACTAACAATGGCGAAGGCACTTTGCGAGTACGGATCTGACAGTGAGGGATGAAGGCTAGGGGCGC…	d:Archaea(1.00),p:Nanoarchaeota(0.94),c:Nanoarchaeia(0.94),o:Woesearchaeales(0.94),f:Woesearchaeales(0.38),g:Woesearchaeales(0.38),s:unidentified_archaeon(0.22)
Otu9989	0	3.371e-05	0	0	0	0	0	CCAGCCTATGGGTTGCTCCAGTTGAGGAAATTTTACAATGCTCGCGAGAGTGATAAAATAAGCCAGAGTGTTTCTCTTAGAGAAACTTTTGTCCGCTGTAAAAAGGCAGACGAATAAGGACTGGGCAAGACCGGTGCCAGCCGCCGCGGTAATACCGGCGGTCCAAGTCGCATCCACATTTATTGGGTCTAAAACATCCGTAGCTTGTTATGTAAGTCTCTTGTGAAATCTCACATCTCAAATGTGAGACGTGCAAGAGGTACTGCATAACTAGAGACCGGAAGACGTAAAGAGTACGATTGAGGTAGCGGTAAAATGTGTTAATCTTGATCGGACTAACAATGGCGAAGGCACTTTACGAGTACGGATCTGACAGTGAGGGATGAAGGCTAGGGGCGC…	d:Archaea(1.00),p:Nanoarchaeota(0.89),c:Nanoarchaeia(0.89),o:Woesearchaeales(0.89),f:Woesearchaeales(0.30),g:Woesearchaeales(0.30),s:unidentified_archaeon(0.10)
Otu8072	0	2.528e-05	0	0	0	0	0	CCAGCCTACGGGGGGCAGCAGTCGCGAATCATTTACAATGCGCGCAAGCGTGATAATGCGAGCCAAAGTGCTTTTCTGTATAAGGAAAGCTTTTCTTTAGTGTAAATAACTAGAGGAATAAGGACTGGGAAAGATCGGTGCCAGCCGCCGCGGTAATACCGACAGTTCTAGTCGCATCCACTTTTATTGGGTCTAAAACATCCGTAGCTTGTTCATTAAGTCTCTTGTGAAATCTCACGTCTCAAGCGTGAGGCTTGCAGGAGATACTGGTGAGCTAGAGATCGGTAGACGTAAGGAGTACGCCGGAGGTAACGGTTAAATGTGTTAATCTTTGGTGGACTAACAATCAGCGAAGGCACCTTACGAGGACGAATCTGACAGTGAGGGATGAAGGCCAGG…	d:Archaea(1.00),p:Nanoarchaeota(1.00),c:Nanoarchaeia(1.00),o:Woesearchaeales(1.00),f:Woesearchaeales(1.00),g:Woesearchaeales(1.00),s:unidentified_archaeon(0.59)
Otu1074	0	3.371e-05	0	0	0	0	0	CCAGCCTATGGGGGGCAGCAGTCGAGGAAATTCTGCAATGCTCGCAAGAGTGACAGAATGAGTCAGAGTGTTTCTCCTAGAGAAACTTTTGTCTGCTTTAAAAAGGCAGACGAATAAGGACTGGGCAAGACCGGTGCCAGCCGCCGCGGTAATACCGGCGGTCCAAGTCGTATCCACATTTATTGGGTCTAAAACATTCGTAGCTTGTTTTACAAGTCTCTTGTGAAATCCTATGTCTCAAGCATAGGGCGCGCAAGAGATACTGTATCACTAGAGACCGGAAGATGCAAAGAGTACGATCGAGGTAGCGGTAAAATGTGTTAATCTTGATCGGACTAACAATGGCGAAGGCACTTTGCAAGTACGGATCTGACAGTGAGGGATGAAGGCTAGGGGCGC…	d:Archaea(0.98),p:Nanoarchaeota(0.93),c:Nanoarchaeia(0.93),o:Woesearchaeales(0.93),f:Woesearchaeales(0.26),g:Woesearchaeales(0.26),s:unidentified_archaeon(0.02)
Otu7215	0	0	0	0.0001485	0	0	0	CCAGCCTATGGGTGGCAGCAGCAGCGAATCATTTACAATGCACGAAAGTGTGATAATGCGAGCCAAAGTGCTTTTCTTTTTGAAAAGCTTTTCTTCACTTTAAAACGGTGGAGGAATAAGGACTGGGAAGGATCGGTGCCAGCCGCCGCGGTAATACCGACAGTTCAAGTCGCATCCCTATTTATTGGGTCTAAAACATCCGTAGCTTGCCATATAAGTCTCTTGTGAAATCCCACGTCTCAAGCGTGGCGAAGTGCAGGAGATACTGTATGGCTAGAGATCGGTAGACGTAAGGAGTACGCCGGAGGTAGTGGTAAAATACGTTAATCTTCGGTGGGCTAACAATGAGCGAAGGCACCTTACGAGGACGAATCTGACAGTCAGGGATGAAGGCCAGGG…	d:Archaea(1.00),p:Nanoarchaeota(1.00),c:Nanoarchaeia(1.00),o:Woesearchaeales(1.00),f:Woesearchaeales(1.00),g:Woesearchaeales(1.00),s:unidentified_archaeon(0.47)
Otu1774	0	0	0	0	9.836e-05	0.004597	0	CCAGCCTATGGGTGGCTCCAGGCGCGAAACCTTCACAATGTGCGAAAGCGCGATGAGGGGATCCCAAGTGCTTGCTCGTAAGAGTAAGCTGTTTTTATGTCTAAAACGCATAGAGAGTAAGGGCTGGGTAAGACGGGTGCCAGCCGCCGCGGTAATACCTGCAGCTCAAGTGGTGACCGCTATTATTGGGCCTAAAACATTCGTAGCCGGTTTGGTAAATGCCTGGGTAAATCGTGTAGCTTAACTATACGAATTCCGGGTAGACTGCCAAACTTGAGACCGGGAGAAGCTAGAGGTACTCCTTGGGTAGAGGTGAAATTCTGTAATCCTAGGGGGACCACCAGTGGCGAAGGCGTCTAGCTAGAACGGGTTTGACGGTGAGGAATGAAGCCCTGGGGC…	d:Archaea(1.00),p:Thermoplasmatota(1.00),c:Thermoplasmata(1.00),o:Marine_Benthic_Group_D_and_DHVEG-1(1.00),f:Marine_Benthic_Group_D_and_DHVEG-1(1.00),g:Marine_Benthic_Group_D_and_DHVEG-1(1.00),s:uncultured_archaeon(1.00)
Otu9047	0	0	0	0	0	0.0001915	0.001174	CCCAGCCTATGGGTTGCAGCAGGCGCGAAACCTTCACACTGTGCGAAAGCGCGATGAGGGGATCCCAAGTGCTTGCACGTAAGTGTAAGCTGTTTCTGTGTCTAAAAAGCATAGAGAGTAAGGGCTGGGTAAGACGGGTGCCAGCCGCCGCGGTAATACCTGCAGCTCAAGTGGTGACCGCTATTATTGGGCCTAAAACGTCCGTAGCCGGTTTAGTAAATGCCTGGGTAAATCGTGTAGCTTAACTATACGAATTCCGGGTAGACTGCTAAACTTGAGACCGGGAGAGGCTAGAGGTACTTCTGGGGTAGAGGTGAAATTCTGTAACCCTAGGGGGACCACCAGTGGCGAAGGCGTCTAGCTAGAACGGGTCTGACGGTGAGGGACGAAGCCCTGGGG…	d:Archaea(1.00),p:Thermoplasmatota(1.00),c:Thermoplasmata(1.00),o:Marine_Benthic_Group_D_and_DHVEG-1(1.00),f:Marine_Benthic_Group_D_and_DHVEG-1(1.00),g:Marine_Benthic_Group_D_and_DHVEG-1(1.00),s:uncultured_archaeon(1.00)
Otu1679	0	0	7.119e-05	0	0	0.009864	0.0151	CCAGCCTATGGGGTGCAGCAGGCGCGAAAACTTCACACTGTGCGAAAGCGCGATGAGGGAATCCCAAGTGTTTGCTCGTAAGAGTAAACTGTTTCTTTGTTTAAAACGCAGAGAGAGTAAGGGCTGGGTAAGACGGGTGCCAGCCGCCGCGGTAATACCTGCAGCTCGAGTGGTGATCATTATTATTGGGCCTAAAACGTCCGTAGCCGGTTTAGTAAATGCCTGGGTAAATCGTGTAGCTTAACTATACGACTTCCGGGTAGACTGCTAAACTTGAGACCGGGAGAGGCTAGAGGTACTCCTGGGGTAGAGGTGAAATTCTGTAATCCTAGGGGGACCACCAGTGGCGAAGGCGTCTAGCTAGAACGGGTCTGACGGTGAGGGACGAAGCCCTGGGGC…	d:Archaea(1.00),p:Thermoplasmatota(1.00),c:Thermoplasmata(1.00),o:Marine_Benthic_Group_D_and_DHVEG-1(1.00),f:Marine_Benthic_Group_D_and_DHVEG-1(1.00),g:Marine_Benthic_Group_D_and_DHVEG-1(1.00),s:uncultured_archaeon(0.99)
Otu1659	0	0	0	0	0	0.003065	0.01064	CCAGCCTATGGGGGGCTGCAGGCGCGAAATCTTCACAATGTGCGAAAGCACGATGAGGGGATCCCAAGTGCTGGCACGTAAGTGTCAGCTGTTTCTTAGTCTAAAAAACTGAGAGAGTAAGGGCTGGGTAAGACGGGTGCCAGCCGCCGCGGTAATACCTGCAGCTCAAGTGGTGGCCGCTATTATTGGGCCTAAAACGTCCGTAGCCTGTTTAGTAAATGCTTGGGTAAATTGTGTAGCTTAACTATACGAATACCGGGTAGACTGCTAAACTTGGGACCGGGAGAGGCTAGAGGTACTCCTGGGGTAGAGGTGAAATTCTGTAATCCTAGGGGGACCACCAGTGGCGAAGGCGTCTAGCTAGAACGGGTCTGACGGTGAGGGACGAAGCCCTGGGGC…	d:Archaea(1.00),p:Thermoplasmatota(1.00),c:Thermoplasmata(1.00),o:Marine_Benthic_Group_D_and_DHVEG-1(1.00),f:Marine_Benthic_Group_D_and_DHVEG-1(1.00),g:Marine_Benthic_Group_D_and_DHVEG-1(1.00),s:uncultured_archaeon(1.00)
Otu1844	0	0	0	0	0	0.0002873	0	CCAGCCTATGGGTCGCAGCAGGCGCGGAAACTTCACACTGTGCGAAAGCACGATGAGGGAATCCCAAGTGCTTGCACGTAAGTGTAAGCTGTTTCTTTGTTTAAAAAGCAAGGAGAGGAAGGGCTGGGTAAGACGGGTGCCAGCCGCCGCGGTAATACCTGCAGCTCGAGTGGTGACCGCTATTATTGGGCCTAAAACATTCGTAGCCGGCTGAGTAAATGCTTGGGTAAATCGTGTAGCTTAACTATACGAATTCCGGGTAGACTGCTTAGCTTGAGACCGGGAGAAGCTAGAGGTACTCCTGGGGTAGAGGTGAAATTCTGTAATCCTGGGGGGACCACCAGTGGCGAAGGCGTCTAGCTAGAACGGGTCTGACGGTGAGGAATGAAACCCTGGGTC…	d:Archaea(1.00),p:Thermoplasmatota(1.00),c:Thermoplasmata(1.00),o:Marine_Benthic_Group_D_and_DHVEG-1(1.00),f:Marine_Benthic_Group_D_and_DHVEG-1(1.00),g:Marine_Benthic_Group_D_and_DHVEG-1(1.00),s:uncultured_archaeon(1.00)
Otu5548	0	0	0	0	0	0.0001915	0	CCAGCCTATGGGGGGCACCAGGCGCGAAACCTTCACAATGTGCGAAAGCGCGATGAGGGAATCCCAAGTGCTTGCACTTAAGTGTAAGCTGTTTCTTTGTTTAAAACGCAGAGAGAGGAAGGGCTGGGCAAGACGGGTGCCAGCCGCCGCGGTAATACCTGCAGCTCAGGTGGTGACCGCTATTATTGGGCCTAAAACGTTCGTAGCCGGCTGAGTAAATGCTTGGGTAAATCGTGCCGCTTAACGGTACGAATTCCGGGTAGACTGCTCAGCTTGAGACCGGGAGAAGCTAGAGGTACTCCTGGGGTAGAGGTGAAATTCTGTAATCCTGGGGGGACCACCAGTGGCGAAGGCGTCTAGCTAGAACGGGTCTGACGGTGAGGGACGAAACCCTGGGGC…	d:Archaea(1.00),p:Thermoplasmatota(1.00),c:Thermoplasmata(1.00),o:Marine_Benthic_Group_D_and_DHVEG-1(1.00),f:Marine_Benthic_Group_D_and_DHVEG-1(1.00),g:Marine_Benthic_Group_D_and_DHVEG-1(1.00),s:uncultured_archaeon(0.99)
Otu1793	0	0	0	0	0	0.001053	7.825e-05	CCAGCCTATGGGGGGCAGCAGGCGCGAAAACTTCACAATGCGCGAAAGCGCGATGAGGGAATCCCAAGTGCTTGCACGTAAGTGTAAGCTGTTTTTATGTTTAAAACGCATAGAGAGTAAGGGCTGGGTAAGACGGGTGCCAGCCGCCGCGGTAATACCTGCAGCTCGAGTGGTGGCCACTATTATTGGGCCTAAAACGTCCGTAGCCGGTTTAATAAATGCCCGGGTAAATCGTGTAGCTTAACTATACGAATTCCGGGTAGACTGTTAAACTTGAGACCGGGAGAAGTTAGAGGTACTCCTGGGGTAGAGGTGAAATTCTGTAATCCTAGGGGGACCACCAGTGGCGAAGGCGTCTGACTAGAACGGGTCTGACGGTGAGGGACGAAGCCCTGGGGC…	d:Archaea(1.00),p:Thermoplasmatota(1.00),c:Thermoplasmata(1.00),o:Marine_Benthic_Group_D_and_DHVEG-1(1.00),f:Marine_Benthic_Group_D_and_DHVEG-1(1.00),g:Marine_Benthic_Group_D_and_DHVEG-1(1.00),s:uncultured_archaeon(1.00)
Otu9196	0	1.685e-05	0	0	0	0.0002873	0.000939	CCAGCCTATGGGAGGCAACAGGCGCGAAACCTTCGCACTGTGCGAAAGCGCGATGAGGGAATCCCAAGTGCTTGCTCGTAAGAGTAAGCTGTTTTTATGTCTAAAAAGCATAGAGAGTAAGGGCTGGGCAAGACGGGTGCCAGCCGCCGCGGTAATACCTGCAGCTCAAGTGGTGATCATTATTATTGGGCCTAAAACGTCCGTAGCCGGTTTGGTAAATGCCTGGGTAAATCGTGTAGCTTAACTATACGAATTCCGGGTAGACTGCCAAACTTGGGACCGGGAGAGGCTAGAGGTACTCCTGGGGTAGAGGTGAAATTCTGTAATCCTAGGGGGACCACCAGTGGCGAAGGCGTCTAGCTAGAACGGGTCTGACGGTCAGGGACGAAGCCCTGGGGC…	d:Archaea(1.00),p:Thermoplasmatota(1.00),c:Thermoplasmata(1.00),o:Marine_Benthic_Group_D_and_DHVEG-1(1.00),f:Marine_Benthic_Group_D_and_DHVEG-1(1.00),g:Marine_Benthic_Group_D_and_DHVEG-1(1.00),s:uncultured_archaeon(1.00)
Otu1719	0	0	0	0	0	9.577e-05	0.0001565	CCAGCCTATGGGATGCTGCAGGCGCGAAAACTTCACACTGCGCGAAAGCGCGATGAGGGAATCCCAAGTGTATGCACGTAAGTGTATACTGTTTCTTTGTTTAAAACGCATAGAGAGTAAGGGCTGGGTAAGACGGGTGCCAGCCGCCGCGGTAATACCTGCAGCTCGAGTGGTGATCACTATTATTGGGCCTAAAACGTCCGTAGCCTGTCTTATAAATGCCTGGGTAAATCGTGCCGCTTAACGGTACGAATTCCGGGTAGACTGTAAGACTTGAGACCGGGTGAGGCTAGAGGTACTCCTGGGGTAGAGGTGAAATTCTGTAATCCTAGGGGGACCACCAGTGGCGAAGGCGTCTAGCTAGAACGGGTCTGACGGTGAGGGACGAAGCCCTGGGGC…	d:Archaea(1.00),p:Thermoplasmatota(1.00),c:Thermoplasmata(1.00),o:Marine_Benthic_Group_D_and_DHVEG-1(1.00),f:Marine_Benthic_Group_D_and_DHVEG-1(1.00),g:Marine_Benthic_Group_D_and_DHVEG-1(1.00),s:uncultured_archaeon(0.80)
Otu11507	0	0	0	0	0	0.0006704	0	CCAGCCTATGGGGGGCAGCAGGCGCGAAACCTTCACAATGTGCGAAAGCGCGACGAGGGGATCCCAAGCGCTTGCTCGTAAGAGTAAGCTGTTTTTATGTCTAAAAAGCATAGAGAGTAAGGGCTGGGTAAGACGGGTGCCAGCCGCCGCGGTAATACCTGCAGCTCAAGTAGTGATCGCTATTATTGGGCCTAAAACGTTCGTAGCCGGTTTGGTAAATGCCTGGGTAAATAGTGTAGCTTAACTATACGAATTCCGGGTAGACTGCCAAACTTGAGACCGGGGGAGGCTAGAGGTACTCCTGGGGTAGAGGTGAAATTCTGTAATCCTGAGGGGACCACCAGTGGCGAAGGCGTCAAGCTAGAACGGGTCTGACGGTGAGGAACGAAGCCCTGGGTC…	d:Archaea(1.00),p:Thermoplasmatota(1.00),c:Thermoplasmata(1.00),o:Marine_Benthic_Group_D_and_DHVEG-1(1.00),f:Marine_Benthic_Group_D_and_DHVEG-1(1.00),g:Marine_Benthic_Group_D_and_DHVEG-1(1.00),s:uncultured_archaeon(1.00)
Otu1672	0	0	0	0	0	0	0.0004695	CCAGCCTATGGGGCTCCAGGCGCGAAAACTTCACACTGTGCGAAAGCACGATGAGGGAATCCCAAGTGCCAGCTCGTAAGAGTTGGCTGTTTTTTTGTCTAAAACACAGAGAGAGTAAGAGCTGGGTAAGACGGGTGCCAGCCGCCGCGGTAATACCTGCAGCTCGAGTGGTGACCGCTATTATTGGGCCTAAAACGTTCGTAGCCGGTTTCGTAAATGCTTGGGTAAATCGTTTGGCTTAACCAAACGAATTCCGGGTAGACTACGAGACTTGAGATCGGGAGAGGCTAGAGGTACTCCTGGGGTAGAGGTGAAATTCTGTAATCCTAGGGGGACCACCAGTGGCGAAGGCGTCTAGCTAGAACGAGTTTGACGGTGAGGAACGAAGCCCTGGGGCGC…	d:Archaea(1.00),p:Thermoplasmatota(1.00),c:Thermoplasmata(1.00),o:Marine_Benthic_Group_D_and_DHVEG-1(1.00),f:Marine_Benthic_Group_D_and_DHVEG-1(1.00),g:Marine_Benthic_Group_D_and_DHVEG-1(1.00),s:uncultured_archaeon(0.96)
Otu1918	0	0	0	0	0	0	0.0002347	CCAGCCTATGGGTGGCTGCAGGCGCGAAAACTTCACACTGTACGAAAGTGCGATGAGGGAATCCCAAGTGTATGCACGTAAGTGTATACTGTTTCTTTGTTTAAAATGCATAGAGAGTAAGGGCTGGGTAAGACGGGTGCCAGCCGCCGCGGTAATACCTGCAGCTCAAGTGGTGATCATTATTATTGGGCCTAAAACGTCCGTTGCCGGTTTAGTAAATGCCTGGGTAAATCGTGTAGCTTAACTATACGACTTCCGGGTAGACTGCTAAGCTTGAGATCGGGAGAGGCTAGAGGTACTCCTGGGGTAGAGGTGAAATTCTGTAATCCTGGGGGGACCACCGATGGCGAAGGCGTCTAGCTAGAACGAGTCTGACGGTGAGGGACGAAGCCCTGGGGC…	d:Archaea(1.00),p:Thermoplasmatota(1.00),c:Thermoplasmata(1.00),o:Marine_Benthic_Group_D_and_DHVEG-1(1.00),f:Marine_Benthic_Group_D_and_DHVEG-1(1.00),g:Marine_Benthic_Group_D_and_DHVEG-1(1.00),s:uncultured_archaeon(1.00)
Otu1961	0	0	0	0	0	0	0.0001565	CCAGCCTACGGGTTGCTGCAGGCGCGAAAACTTCACACTGCGCGAAAGCGCGATGAGGGAATCCCAAGTGCTTGCACGTAAGCGTAAGCTGTTTCTCTGTTTAAAAAGCATAGAGAGTAAGGGCTGGGTAAGACGGGTGCCAGCCGCCGCGGTAATACCTGCAGCTCGAGTGGTGATCGTTATTATTGGGCCTAAAACGTCCGTAGCCGGTTTAGTAAATGCCTGGGTAAATCGTGCCGCTCAACGGTACGACTTCCGGGTAGACTGCTAAACTTGGGACCGGGAGAGGCTAGAGGTACTCCTGGGGTAGAGGTGAAATTCTGTAATCCTAGGGGGACCACCAGTGGCGAAGGCGTCTAACTAGAACGGGTCTGACGGTGAGGGACGAAGCCCTGGGGC…	d:Archaea(1.00),p:Thermoplasmatota(1.00),c:Thermoplasmata(1.00),o:Marine_Benthic_Group_D_and_DHVEG-1(1.00),f:Marine_Benthic_Group_D_and_DHVEG-1(1.00),g:Marine_Benthic_Group_D_and_DHVEG-1(1.00),s:uncultured_archaeon(0.98)
Otu5555	0	0	0	0	0	0.0005746	0	CCAGCCTACGGGTGGCAGCAGTCGCGAAAACTTCACAATGTGGGAAACCGCGATGAGGGGATTCCAAGTGCTTGCGTTTTGCGTAAGCTGTTCTCCTGCCTAAAAAGCAGGGGGAGTAAGGGCTGGGTAAGACGGGTGCCAGCCGCCGCGGTAATACCCGCAGCCCAAGTGGTGGTCGATATTATTGAGCTTAAAGCGTCCGTAGCCTGTCTGGTAAATTCTTGGGTAAATCGTGCAGCTTAACTGTCCGAATTCCGGGGAGACTGCCAGACTTGGGACCGGGAGAGGTTGGAGGTACTCCTGGGGTAGGGGTAAAATCCCGTAATCCTGGGAGGACCATCAGTGGCGAAGGCGTCCAACTGGAACGGATCCGACGGTCAGGGACGAAGCCCTGGGTCG…	d:Archaea(1.00),p:Thermoplasmatota(1.00),c:Thermoplasmata(1.00),o:SG8-5(1.00),f:SG8-5(1.00),g:SG8-5(1.00),s:uncultured_archaeon(1.00)
Otu7722	0	0	0	0	0	9.577e-05	7.825e-05	CCAGCCTATGGGTTGCAGCAGTCGCGAAAACTTCACAATGTGGGAAACCACGATGAGGGGAGTCCAAGTGCATGCGCATAGCGTATGCTGTTCGGTTGCCTAAAAAGCAGCCGAAGGAAGGGCTGGGTAAGACAGGTGCCAGCCGCCGCGGTAATACCTGCAGCCCGAGTGGTGGTCGATATTATTGAGCCTAAAGCGTCCGTAGCCGGTCTAGTAAACCTTTGGGTAAATCGGGCAGCTTAACTGTCCGAATTCCGAGGGGACTGCTAGACTTGGGACCGGGAGAGGTCAGAGGTACTCCGGGGGTAGGGGCTAAATGCGTGTCAGTGAATATTCTGAATATAGCTGGCACGATTAGCATTCCTGTAATCCTCGGGGGACCACCAGTGGCGAAGGCGT…	d:Archaea(1.00),p:Thermoplasmatota(1.00),c:Thermoplasmata(1.00),o:SG8-5(1.00),f:SG8-5(1.00),g:SG8-5(1.00),s:uncultured_archaeon(0.43)
Otu4120	0	0	0	0	0	0	0.0001565	CCAGCCTACGGGTGGCTGCAGTCGCGAAAACTTGTCAATGCGGGAAACCGCGAACAGGGGAGTCCAAGTGCATGCGCTATGCGTATGCTGTTCGGTTGCCTAAAAAGCAGCTGAAGGAAGGGCTGGGTAAGACAGGTACCAGCCGCCGCGGTAATACCTGCAGCCCGAGTGGTGGTCGATATTATTGAGCCTAAAGCGTCCGTAGCCGATCTAGTAAACCCTTGGGTAAATCGAGCAGCTCAACTGTCCGAATTCCGAGGGGACTGCTAGATTTGGGACCGGGAGAGGTCAGAGGTACTCCGGGGGTAGGGGCTAAATGCGCGATGGGCCGTAATTACGGTTACCCATCATGCTTAGCATTCCTATAATCCTCGGGGGACCACCAGTGGCGAAGGCGTC…	d:Archaea(1.00),p:Thermoplasmatota(1.00),c:Thermoplasmata(1.00),o:SG8-5(1.00),f:SG8-5(1.00),g:SG8-5(1.00),s:uncultured_archaeon(1.00)
Otu4097	0	0	0	0	0	0	0.0002347	CCAGCCTATGGGTGGCAGCAGTCGCGAAAACTTCACAATGTGGGAAACCACGATGAGGGGAGTCCAAGTGCATGCGCATTGCGTATGCTGTTCAGTTGCCTAAAAAGCTGCTGAAGGAAGGGCTGGGTAAGACAGGTGCCAGCCGCCGCGGTAATACCTGCAGCCCGAGAGGTGGTCGATATTATTGAGCCTAAAGCGTCCGTAGCCGGTCTGGTAAACCCTTGGGTAAATCGGGCAGCTTAACTGTTCGAATTCCGAGGGGACTGCCAGACTTGGGACCGGGAGAGGTCAGAGGTACTCCAGGGGTAGGGGCTAAATACGAATCGGCTTTCATCCGATTGTGCGATTCGTTTAGCATTCCTGTAATCCTTGGGGGACCACCAGTGGCGAAGGCGTCTG…	d:Archaea(1.00),p:Thermoplasmatota(1.00),c:Thermoplasmata(1.00),o:SG8-5(1.00),f:SG8-5(1.00),g:SG8-5(1.00),s:uncultured_archaeon(0.63)
Otu5463	0	0	0	0	0	9.577e-05	0.0001565	CCAGCCTATGGGGGGCAGCAGTCGGGAAACTTCTACAATGCACGCAAGTGTGATAGAGCAAGCCAGAGTGATTCTCTATAATTGAGAATCTTTTATGCGATGTAAAAAGTCGCATGAATAAGGACTGGGAAAGACTGGTGCCAGCCGCCGCGGTAATACCAGCAGTTCAAGTGGCAGCCACTTTTATTGGGTCTAAAACATCCGTAGCTTGCTCGGTAAGTCTCTTGTGAAATCTGATGTCTTAAGCATTGGGCGTGCAAGAGATACTGCCAAGCTAGAGACCGGGAGACGTAAGGAGTACGCACAGGGTAGCGGTAAAATGCGTTGATCCTATGTGGACTAACGATAGCGAAGGCACCTTACGAGAACGGATCTGACAGTCAGGGATGAAGGCTAGGG…	d:Archaea(1.00),p:Thermoplasmatota(0.22),c:Thermoplasmata(0.22),o:uncultured(0.22),f:uncultured(0.22),g:uncultured(0.22),s:Candidatus_Amesbacteria(0.44)
Otu2809	0	0	0	0	0	0.0001915	7.825e-05	CCAGCCTATGGGTCGCAGCAGCTAGGGAAATTTTACAATGCTCGAAAGAGTGATAGAATAAGCCAGAGTGTTTCTCTTAGAGAAACTTTTTTCTGCTGTAAAAATGCAGAAGAATAAGGACTGGGCAAGACCGGTGCCAGCCGCCGCGGTAATACCGGCGGTCCAAGTCGCATCCATTTTTATTGGGTCTAAAACATTCGTAGCTTGTTTTGTAAGTTTCTTGTGAAATCTTATATCTTAAGTATAAGGCGTGCAAGAAATACTACATTGCTAGAGACCGGAAGACGTAATGAGTACGATTAAGGTAATGGTAAAATATGTTAATCTTAATCGGACTAACAATGGCGAAGGCACATTACGAGTACGGATCTGACAGTGAGGGATGAAGGCTAGGGGCGC…	d:Archaea(1.00),p:Thermoplasmatota(0.03),c:Thermoplasmata(0.03),o:uncultured(0.03),f:uncultured(0.03),g:uncultured(0.03),s:Candidatus_Amesbacteria(0.03)
Otu4330	0	0	0	0	0	0.0004788	0	CCAGCCTATGGGAGGCAGCAGTCGAGGAAATTTTACAATGCTCGAAAGAGTGATAGAATAAGTCAGAGTGTTTCTCTTAGAGAAACTTTTTTCTGATGTAAAAGATCAGAAGAATAAGGACTGGGCAAGACCGGTGCCAGCCGCCGCGGTAATACCGGCGGTCCAAGTCGCATCCACATTTATTGGGTCTAAAACATTCGTAGCTTGTTTTGTAAGTCTCTTGTGAAATTCTATATCTCAAGTATAGATCGTGCAAGGGATACTACATTACTAGAGACCGGAAGACGCAAAGAGTATGATTGAGGTAGCGGTAAAATGTGTTAATCTCAATTAGACTAACAATAGCGAAGGCACTTTGCGAGTACGGATCTGACAGTGAGGGATGAAGGCTAGGGGCGC…	d:Archaea(1.00),p:Thermoplasmatota(0.18),c:Thermoplasmata(0.18),o:uncultured(0.18),f:uncultured(0.18),g:uncultured(0.18),s:Candidatus_Amesbacteria(0.18)
Otu3660	0	0	0	0	0	0.0003831	0	CCAGCCTATGGGGTGCTCCAGCCAGGAAACTTCTACAATGCACGCAAGTGTGATAGAGCAAGCCAGAGTGATTCTCTAATAATTGAGCATCTTTTGTGTGATGTAAAAAGTCACACGAATAAGGACTGGGAAAGACTGGTGCCAGCCGCCGCGGTAATACCAGCGGTCCAAGTCGCAGCCATTTTTACTGGGTCTAAAACATCCGTAGCTCGTCTTGTCAGTCTTTTGTGAAATCTGGCATCTTAAGTGTCAGGCGAGCAAGAGATACTGCAAGGCTAGAGACCGGGAGACGTAAGGAGTACGGTTAGGGTAGCGGTAAAATGCGTTGATCCTTTCTGGACTACCGATAGCGAAGGCACCTTACGAGAACGGATCTGACAGTGAGGGATGAAGGCTAGG…	d:Archaea(1.00),p:Thermoplasmatota(0.13),c:Thermoplasmata(0.13),o:uncultured(0.13),f:uncultured(0.13),g:uncultured(0.13),s:Candidatus_Amesbacteria(0.48)
Otu2999	0	0	0	0	0	9.577e-05	7.825e-05	CAGCCTATGGGGGGCAGCAGTCGAGGAAATTTTACAATGCTCGAAAGAGTGATAAAATAAGCCAGAGTGTTTCTCTTAGAGAAACTTTTTTCTGATGTAAAAAGTCAGAAGAATAAGGACTGGGCAAGACCGGTGCCAGCCGCCGCGGTAATACCGGCGGTCCGAGTCGCATCCACATTTATTGGGTCTAAAACATCCGTAGCTTGTTTTGTAAGTTTCTTGTGAAATCTGATATCTCAAATATCAGGCGTGCAAGAAATACTACATTACTAGAGACCGGAAGACGTAAAGAGTACAATTAAGGTAGCGGTAAAATGTGTTAATCTTAATTGGACTAACAACGGCGAAGGCACTTTACGAGTACGGTTCTGACAGTGAGGGATGAAGGCTAGGGTCGCA…	d:Archaea(1.00),p:Thermoplasmatota(0.11),c:Thermoplasmata(0.11),o:uncultured(0.11),f:uncultured(0.11),g:uncultured(0.11),s:Candidatus_Amesbacteria(0.11)
Otu3716	0	0	0	0	0	0	0.0001565	CCAGCCTATGGGGTGCAGCAGGTAGGGAACTTTTACAATGCACGCAAGTGTGATAAAGCAAGCCAAAGTGTTTTTCAATTTTTTGAGGAACTTTTGTCTGTTGTAAAAAGACAGACGAATAAGGACTGGGAAAGACCGGTGCCAGCCGCCGCGGTAATACCGGCGGTCCAAGTCGCAGCCACAATTATTGGGTCTAAAACATTCGTAGCTTGTCTAGTAAGTTTCTTGTGAAATCTCGTTTCTTAAAAACGAGGCGTGCAAGAAATACTGCTAAACTAGAGACTGGAAGAAGTAAGAAGTACTGTTGAGGTAATGGTAAAATATCTTAATCTTGACTGGACTAACAATAGCGAAGGCATCTTACTAGTACAGATCTGACAGTGAGGGATGAAGGCTAGG…	d:Archaea(1.00),p:Thermoplasmatota(0.18),c:Thermoplasmata(0.18),o:uncultured(0.18),f:uncultured(0.18),g:uncultured(0.18),s:Candidatus_Amesbacteria(0.18)
Otu5418	0	0	0	0	0	0	0.0001565	CCAGCCTACGGGGTGCACCAGCCGAGGATCTTTTACAATGCGCGCAAGCGTGATAAAGCGAACCAGAGTGTTCTTCCATATTTGGAAGAACTTTTGTCAGCTGTAAAAAAGCTGACGAATAAGGACTGGGAAAGACCGGTGCCAGCCGCCGCGGTAATACCGGCGGTCCAAGTCGCAGCCACAATTATTGGGTCTAAAACATCCGTAGCCCGCTTTGAAAGTCTTTTGTGAAATTCTATCTCTCAAGGATAGAGCGAGCAAGAGATACTGCAAAGCTAGAGACCAGAGGATGTGAAGAGTACAACTAAGGTAGTGGTAAAATACGTTGATCTTTGTTGGACTAACAACAGCGAAGGCACTTCACAAATATGGTTCTGACAGTGAGGGATGAAGGCTAGG…	d:Archaea(1.00),p:Thermoplasmatota(0.12),c:Thermoplasmata(0.12),o:uncultured(0.12),f:uncultured(0.12),g:uncultured(0.12),s:Candidatus_Amesbacteria(0.14)
Otu325	0	1.685e-05	0	0	0	0	0	CCAGCCTATGGGGTGCTCCAGTTGAGGAACTTTTACAATGCTCGAAAGAGTGATAAAATAAGCCAGAGTGTTTCGTTTTACGAAACTTTTGTCTGCTGTAAAAAGGCAGACGAATAAGGACTGGGCAAGACCGGTGCCAGCCGCCGCGGTAATACCGGCGGTCCGAGTCGCATCCACATTTATTGGGTCTAAAACATCCGTAGCTTGCTTTGTAAGTCTCTTGTGAAATCTCATGTCTCAAGCATGAGGCGTGCAAGAGGTTCTGCATTGCTAGAGACCGGAAGACGTAAGGAGTACGATTGAGGTAGCGGTAAAATGTGTTAATCTTAATCGGACTAACAATGGCGAAGGCATCTTACGAGTACGGATCTGACAGTGAGGGATGAAGGCTAGGGGCGC…	d:Archaea(1.00),p:Thermoplasmatota(0.15),c:Thermoplasmata(0.15),o:uncultured(0.15),f:uncultured(0.17),g:uncultured(0.17),s:Candidatus_Amesbacteria(0.17)
Otu3383	0	8.427e-06	0	0.0001485	0	0	0	CCAGCCTATGGGGGGCACCAGTCGGGAAACTTCTACAATGCACGCAAGTGTGATAGAGCAAGCCAGAGTGCGTTCCTAATAATTGGAACGCTTTTGTCAGACGTAAAAAGTCTGACGAATAAGGACTGGGCAAGACTAGTGCCAGCCGCCGCGGTAATACTAGCGGTCCAAGTAGCAGCCACTTTTATTGGGTCTAAAACATCCGTAGCTTGCTTTGTAAGTCTCTTGTGAAATATGATGTCTCAAGCATCGTGCGTGCAAGAGATACTGCAAGGCTAGAGACCGGGAGACGTAAGAAGTACGCTTAGGGTAGTAGTTAAATGCGTTGATCCTTAGTGGACTAACGATAGCGAAGGCATCTTACGAGAACGGATCTGACAGTCAGGGATGAAGGCTAGG…	d:Archaea(1.00),p:Thermoplasmatota(0.26),c:Thermoplasmata(0.26),o:uncultured(0.26),f:uncultured(0.26),g:uncultured(0.26),s:Candidatus_Amesbacteria(0.45)
Otu7579	0	1.685e-05	0	0	0	0	0	CCAGCCTACGGGGGGGCAGCAGTCGGGAAACTTTTACAATGCACGAAAGTGTGATAGAGCAAGCCAGAGTGATTTTCCTTATTTGGAAAATCTTTTGTGAGATGTAAATAATCTCACGAATAAGGACTGGGCAAGACTGGTGCCAGCCGCCGCGGTAATACCAGCGGTCCAAGTCGCAGCCATTTTTATTGGGTCTATAACATCCGTAGCTCGTTGTATAAGTCTCTTGTGAAATCTGGCATCTTAAGTGTCGGGCGAGCAAGAGATACTGTATGGCTAGAGACCGGGAGACGTAAGGAGTACAACTAGGGTAGCGGTAAAATGCGTTGATCCTTGTTGGACTAACAATAGCGAAGGCACCTTACGAGAACGGATCTGGCAGTGAGGGATGAAGGCTAG…	d:Archaea(1.00),p:Thermoplasmatota(0.16),c:Thermoplasmata(0.16),o:uncultured(0.16),f:uncultured(0.16),g:uncultured(0.16),s:Candidatus_Amesbacteria(0.23)
Otu700	0	1.685e-05	0	0	0	0	0	CCAGCCTATGGGGGGCACCAGTCGGGAAACTTCTACAATGCACGCAAGTGTGATAGAGCAAGCCAGAGTGATTTTCTATAATTGAAAATCTTTTATGATATGTAAAAAGTATCATGAATAAGGACTGGGAAAGACTGGTGCCAGCCGCCGCGGTAATACCAGCAGTCCAAGTGGCAGCCACTTTTATTGGGTCTAAAACATCCGTAGCTTGTTTGGTCAGTCTCATGTGAAATCCGATATCTTAAGTATCGGGCGTGCAAGAGATACTGCCAAACTAGAGACCGGGAGACGTAAGGAGTACGCATAGGGTAGTGGTAAAATACGTTGATCCAATGTGGACTAACGATAGCGAAGGCACCTTACGAGAACGGATCTGACAGTCAGGGATGAAGGCTAGGG…	d:Archaea(1.00),p:Thermoplasmatota(0.18),c:Thermoplasmata(0.18),o:uncultured(0.18),f:uncultured(0.18),g:uncultured(0.18),s:Candidatus_Amesbacteria(0.34)
Otu1395	0	3.371e-05	0	0	0	0	0	CCAGCCTACGGGAGGCAGCAGGTAGGGAACTTTTACAATGCACGCAAGTGTGATAAAGCGAGCCAAAGTGTTTTTCTTTAATAGAAAAACTTTTATCTATTGTAAAAAGATAGATGAATAAGGACTGGGAAAGACCGGTGCCAGCCGCCGCGGTAATACCGGCGGTCCTAGTCGCAGCCATGATTATTGGGTCTAAAACATCCGTAGCTTGTTTAGTAAGTTTCTTGTGAAATCTTATCTCTTAAGGGTAAGGTGTGCAAGAAATACTACTAAGCTAGAGACCGGAAGAAGTAAGAAGTACAGTTGAGGTAGTGGTAAAATATTTTAATCTCGACTGGACTAACAATAGCGAAGGCATCTTACTAGTACGGATCTGACAGTGAGGGATGAAGGCTAGGG…	d:Archaea(1.00),p:Thermoplasmatota(0.07),c:Thermoplasmata(0.07),o:uncultured(0.07),f:uncultured(0.07),g:uncultured(0.07),s:Candidatus_Amesbacteria(0.08)
Otu2469	0	8.427e-06	0	0.0002228	0	0	0	CCAGCCTACGGGTCGCTGCAGTCGGGAAACTTCTACAATGCACGCAAGTGTGATAGAGCAAGCCAGAGTGATTCTCTATAATTGAGAATCTTTTGTGATAAGTAAAAATTATCACGAATAAGGACTGGGTAAGACTGGTGCCAGCCGCCGCGGTAATACCAGCGGTCCAAGTAGCAGCCACTTTTATTGGGTCTAAAACATCCGTAGCTTGCTCGGTAAGTCTCTTGTGAAATCTGATGTCTTAAACATCGGGCGTGCAAGAGATACTGCCTTGCTAGAGACCGGGAGACGTAAGAAGTACACTTAGGGTAGCGGTAAAATGCGTTGATCCAAAGTGGACTAACGATAGCGAAGGCATCTTACGAGAACGGATCTGACAGTCAGGGATGAAGGCTAGGG…	d:Archaea(1.00),p:Thermoplasmatota(0.25),c:Thermoplasmata(0.25),o:uncultured(0.25),f:uncultured(0.25),g:uncultured(0.25),s:Candidatus_Amesbacteria(0.48)
Otu6512	0	0	0	0.0001485	0	0	0	CCAGCCTATGGGGCGCAGCAGCTAGAAAACTTCTACAATGCGCGCAAGCGTGATAGAGCAAGTCAGAGTGTTTCTCTAATAATTGAGAAACTTTTGTGAGATGTAAAAAGTCTCACGAATAAGGACCGGGCAAGACTGGTGCCAGCCGCCGCGGTAATACCAGCGGTCCAAGTAGCAGCCACTTTTATTGGGTCTAAAACATCCGTAGCTTGCTTGATAAGTCTCGTGTGAAATCTGGCATCTCAAGTGTCAGGCGTGCACGAGATACTGTCAAGCTAGAGACCGGGAGACGTAAGGAGTACGGTTAGGGTAGCGGTAAAATGCGTTGATCCTATCTGGACTAACGATAGCGAAGGCACCTTACGAGAACGGATCTGACAGTGAGGGATGAAGGCTAGG…	d:Archaea(1.00),p:Thermoplasmatota(0.11),c:Thermoplasmata(0.11),o:uncultured(0.11),f:uncultured(0.11),g:uncultured(0.11),s:Candidatus_Amesbacteria(0.16)
Otu1759	0	0	0	0	0	0.003352	0.0005477	CCAGCCTATGGGACGCAGCAGGCGCGAAAACTTCACAATGTGGGAAACCGCGATGAGGGGATTCCAAGTGCTAACACACTGTGTTAGCTGTTCACCTGCCTAAAAAGCTGGTGAAGTAAGGGCCGGGTAAGACGGGTGCCAGCCGCCGCGGTAATACCCGCGGCCCGAGTGGTGGTCGTTATTATTGAGCCTAAAGCGTCCGTAGCCGGTTTGGTAAATTTTTGGGTAAATCGGGCAGCTTAACTGTCCGAATTCCGGAAAGACTGCCAAACTTGGGACCGGGGGAGGTTGGAGGTACTCCTGGGGTAGGGGTGAAATCCTGTAATCCTGGGGGGACCACCAGTGGCGAAGGCGTCCAACCAAAACGGATCCGACGGTAAGGGACGAAGCCCTGGGGCG…	d:Archaea(1.00),p:Thermoplasmatota(1.00),c:Thermoplasmata(1.00),o:uncultured(1.00),f:uncultured(1.00),g:uncultured(1.00),s:uncultured_archaeon(1.00)
Otu3068	0	0	0	0	0	0.0006704	0.0001565	CCAGCCTATGGGAGGCACCAGCTACGAAAACTTCACAATGCCGGAAACCGTGATGAGGGGATTCCAAGTGCTAATACTTTGTATTAGCTGTTTACTTGCCTAAAAAGCAGGTAGAGTAAGGGCTGGGCAAGACTGGTGCCAGCCGCCGCGGTAATACCAGCAGCCCGAGTGGTGATCGCTATTATTGGGCCTAAAGCGTCCGTAGCCGGTTTGGTAAACCCTTGGGTAAATCGGGCAGCTTAACTGTCCGACTTCTGAGGAGACTGCCAGACTTGGGACCGGGAGAGGTCAGAGGTACTTCTAGGGTAGAGGTGAAATTCTGTAATCCTAGGAGGACCACCAGTGGCGAAGGCGTCTGACTAGAACGGGTCCGACGGTAAGGGACGAAACCCTGGGGCG…	d:Archaea(1.00),p:Thermoplasmatota(1.00),c:Thermoplasmata(1.00),o:uncultured(1.00),f:uncultured(1.00),g:uncultured(1.00),s:uncultured_archaeon(1.00)
Otu4351	0	0	0	0	0	0.0005746	7.825e-05	CCGCCTATGGGGCGCTCCAGGCGCGAAACCTCCGCAATGCTCGAAAGAGTGACGGGGAGATTCCAAGTGCCTACGCTTCGCGTAGGCTGTTCAGATGCCTAAAAAGCATTTGGAGGAAGGACTGGGTAAGACAGGTGCCAGCCGCCGCGGTAATACCTGCGGTCCGAGTGGTGGTCGATTTTATTGGGCCTAAAGCGTCCGTAGCCTGTCTGGTAAATGCCTGGGTAAATCGTCTGGCTCAACCAAACGAATTCCGGGTAGACTACTAGACTTGGGACCGGTTGAGGGAGAGGGTACTTCAGGGGTAGGAGTGAAATCTTGTAATCCCTGAAGGACCACCAGTGGCGAAGGCGCTCTCCTAGAACGGGTCCGACGGTGAGGGACGAAAGCCAGGGGAGC…	d:Archaea(1.00),p:Thermoplasmatota(1.00),c:Thermoplasmata(1.00),o:uncultured(1.00),f:uncultured(1.00),g:uncultured(1.00),s:uncultured_archaeon(1.00)
Otu3639	0	0	0	0	0	0.0004788	0.0001565	CCAGCCTATGGGTCGCTCCAGGCGCGAAAACTTCGCAATGCGCGCAAGCGCGACGAGGGGATTCCAAGTGCATGCACTCAGTGTATGCTGTTTATTAGTCTAAAAAGCTTATAGAGTAAGGGCTGGGTAAGACTGGTGCCAGCCGCCGCGGTAATACCAGCGGCCCGAGTGGTGATCGTTATTATTGGGCCTAAAGCGTCCGTAGCCGGTTCGGTAAATCTCTGGGTAAATCGATGGGCTTAACCCATCGAATTCTGGGGAGACTGCTGGACTTGGGACCGGGAGAGGTCGGAGGTACTCCAGGGGTAGGGGTGAAATCCTGTAATCCTTGGGGGACCACCGGTGGCGAAGGCGTCCGACCAGAACGGGTCCGACGGTAAGGGACGAAGCCCTGGGGCG…	d:Archaea(1.00),p:Thermoplasmatota(1.00),c:Thermoplasmata(1.00),o:uncultured(1.00),f:uncultured(1.00),g:uncultured(1.00),s:uncultured_archaeon(1.00)
Otu7802	0	0	0	0	0	0.0001915	0	CCAGCCTACGGGGGGCAGCAGCTACGAAAACTTCACAATGCGGGAAACCGCGATGAGGGAATTCCAAGTGCTAATACTTTGTATTAGCTGTTTACTTGCCTAAAAAGCAGGTAGAGTAAGGGCTGGGTAAGACTGGTGCCAACCGCCGCGGTAATACCAGCAGCTCAAGTGGTGATCGTTATTATTGGGCCTAAAGCGTCCGTAGCCGGTTTGGTAAACCCTTGGGTAAATCGAGCAGCTTAACTGTTCGACTTCTGAGGAGACTGCCAGACTTGGGACCGGGAGAGGTCAGAGGTACTCTTGGGGTAGGGGTGAAATCCTGTAATCCTAAGAGGACCACCAGTGGCAAGGCGTCTGACTAGAACGGGTCCGACGGTAAGGGACGAAGCCCTGGGTCAC…	d:Archaea(1.00),p:Thermoplasmatota(1.00),c:Thermoplasmata(1.00),o:uncultured(1.00),f:uncultured(1.00),g:uncultured(1.00),s:uncultured_archaeon(1.00)
Otu3046	0	0	0	0	0	0.0001915	7.825e-05	CCAGCCTACGGGTGGCAGCAGCTGCGAAAACTTCGCAATGTGGGAAACCACGACGAGGGAATTCCAAGTGCTCATGGTTTCCATGGGCTGTTTTCCTGCCTAAAAAGCAGGGAGAGTAAGGGCTGGGTAAGACGGGTGCCAGCCGCCGCGGTAATACCCGCAGCTCGAGTGGTGATCGTTATTATTGGGCCTAAAGCGTCCGTAGCCGGCTCAGTAAATCCTTGGGTAAATCGGGCAGCTTAACTGTCCGAATTCCGGGGAGACTGCTGAACTTGGAACTGGGAGAGGTCGGAGGTACTCCGGGGGTAGAGGTGAAATTCTGTAATCCCCGGGGGACCACCAGTGGCGAAGGCGTCCGACTTGAACGGGTTCGACGGTGAGGGACGAAGCCCTGGGGCA…	d:Archaea(1.00),p:Thermoplasmatota(1.00),c:Thermoplasmata(1.00),o:uncultured(1.00),f:uncultured(1.00),g:uncultured(1.00),s:uncultured_archaeon(1.00)
Otu4776	0	0	0	0	0	0	0.0002347	CCAGCTACGGGGGGCACAGGCGCGAAAACTTCACAATGCGGGCAACCGTGATGAGGGAACTCCAAGTGCTAGTACTTTGTACTAGCTGTTTACTTTCCTAAATAGTAAGTAGAGTAAGGGCTGGGTAAGACTGGTGCCAGCCGCCGCGGTAATACCAGCAGCTCAAGTGGTGACCGTTTTATTGGGCCTAAAGCGTCCGTAGCCGGTTAGTAAATCTTTGGGTAAATCGAACAGCTTAACTGTTCGACTTCCAAAGAGACTGCTAGACTTGGGACCGGGAGAGGTTGGAGGTACTCCTAGGGTAGGGGTGAAATCCTGTAATCCTAGGGGGACCACCAGTGGCGAAGGCGTCCAACTTGAACGGGTCCGACGGTAAGGGACGAAGCCCTGGGGCACAAA…	d:Archaea(1.00),p:Thermoplasmatota(0.99),c:Thermoplasmata(0.99),o:uncultured(0.99),f:uncultured(0.99),g:uncultured(0.99),s:uncultured_archaeon(0.99)
Otu4130	0	0	0	0	0	0	0.000313	CCAGCCTACGGGGTGCAGCAGTCGCGAAAACTCCACAATGTGGGCAACCACGATGGGGGAACTCTAAGTGCTGACGCTTAGCGTTAGCTGTTCTTTTGCCTAAAAAGCAGTTGAAGTAAGGGCTGGGTAAGACGGGTGCCAGCCGCCGCGGTAATACCCGCAGCCCAAGTGGTGTTCATTTTTATTGAGCCTAAAGCGTCCGTAGCCGGTTTTGTAAATCTCTGGGTAAATCGGGCAGCTTAACCGTCCGAATTCCGGAGAGACTGCAAGACTTGGGACTGGGAGAGGTGGAAGGTACTCCAGGGGTAGGGGTAAAATCCTGTAATCCTTGGGGGACCACCAGTGGCGAAGGCGTTCTACTAGAACAGATCCGACGGTGAGGGACGAAGCCCTGGGTCG…	d:Archaea(1.00),p:Thermoplasmatota(1.00),c:Thermoplasmata(1.00),o:uncultured(0.83),f:uncultured(0.96),g:uncultured(0.97),s:uncultured_archaeon(0.97)
Otu1749	0	0	0	0	0	0.002969	0.0001565	CCAGCCTATGGGTGGCACCAGGTGCGAAAACTTCGCAATGTGGGAAACCACGACGAGGGGAGTCCAAGTGCTTGCACAATGTGTAGGCTGTTTCCGTGCCTAAAAAGCACGGAGAGTAAGGGCTGGGTAAGACGGGTGCCAGCCGCCGCGGTAATACCCGCAGCCCGAGTGGTGGTCGCTATTATTGGGCCTAAAACGTCCGTAGCCTGCCCGGTAAATTCTTGGGGAAATCGGTCAGCTCAACTGACCGAAGTCCGAGGAGACTGCCGGGCTTGGGACTGGGTGAGGTCAGAGGTACTTCAGGGGTAGGGGTAAAATCCTGTAATCCTTGAAGGACCACCAGTGGCGAAGGCGTCTGACTAGAACGGATCCGACGGTAAGGGACGAAGCCCTGGGGCA…	d:Archaea(1.00),p:Thermoplasmatota(1.00),c:Thermoplasmata(1.00),o:uncultured(1.00),f:uncultured(1.00),g:uncultured(1.00),s:uncultured_eukaryote(0.26)
Otu2906	0	0	0	0	0	0.0004788	7.825e-05	CCAGCCTATGGGTCGCAGCAGGCGCGAAAACTTCGCAATGCGGGAAACCGTGACGAGGGAATCCCGAGTGCTCATACAATGTATGGGCTTTTCTGATGTGTAAAAAGTATTAGGAATAAGGGCTGGGTAAGACCGGTGCCAGCCGCCGCGGTAATACCGGCAGCTCTAGTGGTAGCCACTTTTATTGGGCCTAAAGCGTCCGTAGCCGGTCAGGTAAATCCTTGGGTAAATCGTACAGCTTAACTGTGCGGCTTCCGGGGAGACTGCTTGACTTGGGACCGGGAGAGGTTGGAGGTACTCCTGGGGTAGGGGTGAAATCCTGTAATCCTAGGTGGACCACCGGTGGCGAAGGCGTCCAACCAGAACGGCTCCGACGGTGAGGGACGAAGGCTAGGGGCG…	d:Archaea(1.00),p:Thermoplasmatota(1.00),c:Thermoplasmatota(1.00),o:Thermoplasmatota(1.00),f:Thermoplasmatota(1.00),g:uncultured(1.00),s:uncultured_sediment(0.05)
Otu2789	0	0	0	0	0	0.0002873	0	CCAGCCTATGGGGGGCACCAGCGAGGAATTTTGCACAATGCGGGAAACCGCGATGCAGCAACGCCGCGTGAGTGATGAAGGTCTTCGGATCGTAAAGCTCTGTCAAACGGGAAGAAACGGCTTGAGGCTAATACCCTCTTGTCTTGACGGTACCGCTGAAGGAAGCACCGGCTAACTCCGTGCCAGCAGCCGCGGTAATACGGGGGGTGCAAGCGTTATTCGGAATCATTGGGTGTAAAGCGCGTGTAGGCGGTTTGGTAAGTCAGATGTGAAAGCTCCGGGCTTAACCCGGAAAGTGCGTTTGAAACTGCCAGACTTGAGTACGGGAGAGGAAGGTGGAATTCCCAGTGTAGAGGTGAAATTCGTAGATATTGGGAGGAACACCGGTGGCGAAGGCGA…	d:Bacteria(1.00),p:10bav-F6(0.99),c:10bav-F6(0.99),o:10bav-F6(0.99),f:10bav-F6(0.99),g:10bav-F6(0.99),s:uncultured_bacterium(0.88)
Otu1000	0	1.685e-05	0	0	0	0	0	CCAGCCTATGGGGCGCAGCAGTAAGGAATTTTGCACAATGCGGGAAACCGCGATGCAGCAACGCCGCGTGAGTGAAGAAGGTCTTAGGATCGTAAAACTCTGTCAAGTGGGAAGAAATGGCCGTAGGTTAATACCCTGCGGTCTTGACGGTACCACTGAAGGAAGTACCGGCTAACTCCGTGCCAGCAGCCGCGGTAATACGGAGGGTACAAGCGTTATTCGGAATCATTGGGTGTAAAGCGCGTGTAGGCGGTTTGGTAAGTCAGATGTGAAAGCTCCGGGCTTAACTCGGAAAGTGCGTTTGAAACTGCCAGACTTGAGTACGGGAGAGGAAGATGGAATTCCCAGTGTAGAGGTGAAATTCGTAGATATTGGGAGGAACACCGGTGGCGAAGGCGA…	d:Bacteria(1.00),p:10bav-F6(0.94),c:10bav-F6(0.94),o:10bav-F6(0.94),f:10bav-F6(0.94),g:10bav-F6(0.94),s:uncultured_bacterium(0.90)
Otu10119	0	1.685e-05	0	7.427e-05	9.836e-05	0	0	CCAGCCTATGGGAGGCAGCAGTAGGGAATCTTCCGCAATGGACGAAGGTCTGACGGAGCGACGCCGCGTGGAGGAAGACGGCCTTCGGGTTGTAAACTCCTTTTATAGGGGAAGAATAAGGATATTGGGAAATGAATATTCGATGACGGTACCCTATGAATAAGCCACGGCTAACTCTGTGCCAGCAGCCGCGGTAAGACAGAGGTGGCGAACGTTACCCGGATTTACTGGGCGTAAAGGGCGTCTAGGCGGCTTAGCAAGTCTTCTGTGAAAGCCCCCTGCTTAACGGGGGGAGGCCAGTGGATACTACTAAGCTAGAGGATCGGAGGGGAAAGCGGTACTACTGGAGGAGCGGTGAAATGCGTAGAGACCAGTAGGAACCTCGATAGCGAAGGCAGC…	d:Bacteria(1.00),p:Acetothermia(0.93),c:Acetothermiia(0.93),o:Acetothermiia(0.93),f:Acetothermiia(0.93),g:Acetothermiia(0.93),s:uncultured_bacterium(0.97)
Otu2932	0	5.056e-05	0	0	0	0.001245	7.825e-05	CCAGCCTATGGGAGGCTGCAGTGGGGAATATTGGACAATGGACGAAAGTCCGATCCAGCGACACCGCGTGGGGGATGAAGGCTTTCGGGTTGTAAACCCCTTTTCTGGGGGAAGAATAAGGTTGGGAGGAAATGCCCATCCGATGACGGTACCCCAGGAATAAGCATCGGCAAACTTCGTGCCAGCAGCCGCGGTAAGACGAGGGATGCAAGCGTTATCCGGAATTACTGGGCGTAAAGGACGTCTAGGCGGTTGGATAAGTCATTTGTGAAATCCCGGGGCTTAACCCTGGAAGGTCTTGTGATACTGTCCGGCTTGGGTGTAGGAGAGGAGAGCGGAACTCACAGAGTAGCGGTGGAATGCGTAGATACTGTGAGGTACCCCGATGGCGAAGGCAGC…	d:Bacteria(1.00),p:Acetothermia(1.00),c:Acetothermiia(1.00),o:Acetothermiia(1.00),f:Acetothermiia(1.00),g:Acetothermiia(1.00),s:uncultured_bacterium(1.00)
Otu3002	0	8.427e-06	0	0	0	0.0006704	0	CCAGCCTATGGGGGGCTGCAGTGGGGAATATTGGACAATGGAGGAAACTCTGATCCAGCGACTCCGCGTGGGGGATGAAGGCTTTCGGGTCGTAAACCCCTTTTCTGGGGGAAGAATAAGGTTGGGAGGAAATGCCCATCCGATGACGGTACTCCAGGAATAAGCATCGGCAAACTCCGTGCCAGCAGCCGCGGTCAGACGGAGGATGCGAGCGTTATCCGGAATTACTGGGCGTAAAGGACGTCTAGGCGGTTGGGTAAGTCACTTGTGAAAGCCCTCGGCTCAACCGAGGAAAGTCTCGTGATACTGCCCGGCTTGGGTGTAGGAGAGGGGAGTGGAACTCACAGAGTAGCGGTGGAATGCGTAGATACTGTGAGGTACCCCGATGGCGAAGGCAAC…	d:Bacteria(1.00),p:Acetothermia(1.00),c:Acetothermiia(1.00),o:Acetothermiia(1.00),f:Acetothermiia(1.00),g:Acetothermiia(1.00),s:uncultured_bacterium(0.51)
Otu1742	0	0	0	0	0	0	0.009233	CCAGCCTATGGGGGGCTGCAGTGGGGAATATTTCACAATGGGCGAAAGCCTGATGGAGCAACACCGCGTGGGGGATGAATGCCTTCGGGTTGTAAACCCCTTTTCTGGGGGAAGAATAAGGTCGGGAGGGAATGCCCGTCCGATGACGGTACTTCAGGAATAAGGATCGGCTAACTTCGTGCCAGCAGCCGCGGTAAGACGAAGGATCCGAGTGTTATCCGGAATTACTGGGCGTAAAGGGCGTCTAGGCGGCCAAGTAAGTCACCCGTGAAAGTCCGCGGCTTAGCCGCGGAATGTCGGATGAAACTGCTTGACTTGGGTTCAGGAGAGGAGGGTGGAACTCACAGAGTAGCGGTGGAATGCGTAGATACTGTGAGGTACCCCGATGGCGAAGGCAAC…	d:Bacteria(1.00),p:Acetothermia(1.00),c:Acetothermiia(1.00),o:Acetothermiia(1.00),f:Acetothermiia(1.00),g:Acetothermiia(1.00),s:uncultured_bacterium(1.00)
Otu1661	0	8.427e-06	0	0	0	0	0.007903	CCAGCCTATGGGGGGCAGCAGTGGGGAATCTTTCGCAATGGACGAAAGTCTGACGGAGCGACACCGCGTGGGGGATGAATGCTTTCGGGTTGTAAACCCCTTTTCTGGGGGAAGGATAAGGGCGGAAGGAAATGTCCGTCCGATGGCGGTACCCCAGGAATAAGCATCGGCTAACTTCGTGCCAGCAGCCGCGGTAAGACGAAGGATGCAAGCGTTATCCGGAATTACTGGGCGTAAAGGGTGTCTAGGCGGTTGAGTAAGTCACCTGTGAAAGCCCTCAGCCTAACTGAGGAACGTCAGGTGAAACTGCTTGGCTTGGGTGTAGGAGAGGAGAGTGGAACTCACAGAGTAGCGGTGGAATGCGTAGATACTGTGAGGTACCCCGATGGCGAAGGCAAC…	d:Bacteria(1.00),p:Acetothermia(1.00),c:Acetothermiia(1.00),o:Acetothermiia(1.00),f:Acetothermiia(1.00),g:Acetothermiia(1.00),s:uncultured_bacterium(1.00)
Otu8841	0	8.427e-06	0	0.0001485	0	0	0	CCAGCCTATGGGGGGCACCAGTGGGGAATCTTCGGCAATGGGCGAAAGCCTGACCGAGCGACGCCGCGTGGGGGATGACGCCCTTCGGGGTGTAAACCTCTTTTCTGGGGGAAGAATAAGGATAGTAGGTAATGACTATCTGATGACGGTACCCCAGGAATAAGAGACGGCTAACTCTGTGCCAGCAGCCGCGGTAAGACAGAGGTCTCAAGCGTTATCCGGATTCACTGGGCGTAAAGGGCGTCTAGGCGGTCTCGTGTGTCATCTGTGAAAGCTCCCGGCTCAACTGGGAGAGGTCGGGTGAAACTACGAGACTCGAGCTTCGGAGGGGAGAGTGAAACTTCCAGAGTAACGGTGAAATGTGCAGATACTGGAAGGTACCTCGATAGCGAAGGCAGC…	d:Bacteria(1.00),p:Acetothermia(0.96),c:Acetothermiia(0.96),o:Acetothermiia(0.96),f:Acetothermiia(0.96),g:Acetothermiia(0.96),s:uncultured_bacterium(0.98)
Otu2987	0	0	0	0	0	0.0004788	0.0001565	CCCGCCTATGGGGGGCTGCAGTGGGGAATCTTGCACAATGGGGGAAACCCTGATGCAGCGACGCCGCGTGAGCGATGAAGCCCTTCGGGGTGTAAAGCTCTTTCGGCAGGGACGATAATGACGGTACCTGCGGAAGAAGCTGCGGCTAACTACGTGCCAGCAGCCGCGGTAATACGTAGGCAGCGAGCGTTGCTCGGAGTTACTGGGCGTAAAGAGTGTGTAGGCGGTACCTTAAGTTCGGTGTGAAATCTCCCGGCTCAACTGGGAGGGTGCACCGAAAACTGGGATACTTGAGCGCGGGAGAGGAAAGCGGAATTCCTGGTGTAGCGGTGAAATGCGTAGATATCAGGAGGAACACCGGTGGTGTAGACGGCTTTCTGGACCGCTGCTGACGCTGAG…	d:Bacteria(1.00),p:Acidobacteriota(1.00),c:Acidobacteriae(1.00),o:Bryobacterales(0.18),f:Bryobacteraceae(0.18),g:Bryobacter(0.18),s:uncultured_Acidobacteria(0.16)
Otu7675	0	1.685e-05	0	0	0	0	0	CCAGCCTATGGGGGGCAGCAGTGAGGAACCTTGCACAATGGGGGAAACCCTGATGCAGCGACGCCGCGTGAGTGATGACGCCTTTCGGGGTGTAAAGCTCTTTCAGTGGGAACGATAATGACGGTACCCACAGAAGAAGGTGCGGCTAACTACGTGCCAGCAGCCGCGGTAATACGTAGGCACCAAGCGTTGTTCGGAGTTACTGGGCGTAGAGAGTGCGTAGGCGGTTCCGTAAGTTCGGTGTGAAATCTCCCGGCTCAACTGGGAGGCTGCATCGAAAACTACAGAGCTTGAGCATGGGAGAGGAAAGCGGAATTCCTGGTGTAGCGGTGAAATGCGTAGATATCAGGAGGAACACCGGCGGTGTAGACGGCTTCCTGGACCATTGCTGACGCTGAG…	d:Bacteria(1.00),p:Acidobacteriota(1.00),c:Acidobacteriae(1.00),o:PAUC26f(0.97),f:PAUC26f(0.97),g:PAUC26f(0.97),s:uncultured_Acidobacteria(0.69)
Otu609	0.0008827	0.0002275	0.0008543	0.0005941	0.0008852	0	0	CCAGCCTACGGGGTGCACCAGTGGGGAATCTTGGACAATGGGGGAAACCCTGATCCAGCGATGCCGCGTGACCGATGAAGGCCCTCGGGTCGTAAAGGTCTTTCGATGGGGACTATAATGAAGGTACCCATAAAAGCAGGAGCGGCTAACTATGTGCCAGCAGCCGCGGTAATACATAGGCTCCAAGCGTTGTTCGGAATTACTGGGCGTAAAGCGAGTGTAGGCGGCCTGCCAAGTCGATTGTGAAATCTCCCGGCTCAACTGGGAGGGTGCGGTCGAAACTGGCAGGCTAGAGTTCGGGAGAGGAGAGTGGAATTCCTGGTGTAGCGGTGAAATGCGTAGATATCAGGAGGAACACCGGAGGTGAAGACGGCTCTCTGGACCGATACTGACGCTGAG…	d:Bacteria(1.00),p:Acidobacteriota(1.00),c:Acidobacteriae(1.00),o:PAUC26f(1.00),f:PAUC26f(1.00),g:PAUC26f(1.00),s:uncultured_bacterium(0.64)
Otu3815	0	0	0.0001424	0	0.0001967	0	0	CCAGCCTATGGGTGGCACCAGTGGGGAATCTTGGACAATGGGGGAAACCCTGATCCAGCGACGCCGCGTGATCGATGAAGGCCCTCGGGTCGTAAAGATCTTTCAGCGGGAACTATAGTGAAGGTACCCGCAGAAGCAGGAGCGGCTAACTATGTGCCAGCAGCCGCGGTAATACATAGGCTCCAAGCGTTGTTCGGAATTACTGGGCGTAAAGCGAGTGTAGGCGGTCCGTTAGGTCGATTGTGAAATCTCCCGGCTCAACTGGGAGGGTGCGGTCGAAACCAGCGGGCTAGAGTACGGAAGGGGAAAGTAGAATTCCTGGTGTAGCGGTGAAATGCGTAGATATCAGGAGGAATACCAGTGGTGAAGACGGCTTTCTGGACCGTAACTGACGCTGAG…	d:Bacteria(1.00),p:Acidobacteriota(1.00),c:Acidobacteriae(1.00),o:PAUC26f(1.00),f:PAUC26f(1.00),g:PAUC26f(1.00),s:uncultured_bacterium(0.84)
Otu2918	0	0	0	0	0	0.0002873	0	CCAGCCTAAGGGTTGCACCAGTGGGGAATCTTGCACAATGGGGGAAACCCTGATGCAGCGACGCCGCGTGAGTGATGACGCCTTTCGGGGTGTAAAGCTCTTTCAGTGGGAACGATAATGACGGTACCCACAGAAGAAGCTGCGGCTAACTACGTGCCAGCAGCCGCGGTAATACGTAGGCAGCGAGCGTTGTTCGGAGTTACTGGGCGTAAAGAGTGCGTAGGCGGCTCTGTAAGTTCGGTGTGAAATCTCCCGGCTCAACTGGGAGGGTGCGCCGAAAACTGCGGAGCTTGAGCACGGGAGAGGAAAGCGGAATTCCTGGTGTAGCGGTGAAATGCGTAGAGATCAGGAGGAACACCGGTGGTGTAGACGGCTTTCTGGACCGTTGCTGACGCTGAG…	d:Bacteria(1.00),p:Acidobacteriota(1.00),c:Acidobacteriae(1.00),o:PAUC26f(1.00),f:PAUC26f(1.00),g:PAUC26f(1.00),s:uncultured_bacterium(1.00)
Otu2456	0.0004414	0	0	7.427e-05	0	0	0	CCAGCCTATGGGTGGCTGCAGTGGGGAATTTTGCGCAATAGGGGAAACCCTGACGCAGCAACGCCGCGTGGACGATGAAGCTTCTTGGAGTGTAAAGTCCTTTCGGCAGGGAAGAAGCTGGAGCAATCCAGTTGACGGTACCTGAAGAAGAAGCCCCGGCTAACTCCGTGCCAGCAGCCGCGGTAATACGGGGGGGGCAAGCGTTGTTCGGAATCATTGGGCGTAAAGGGCGCGTAGGCGGTGCGGTAAGTCTGGTGTGAAATCCCCGAGCTCAACTCGGGACCCGCGCCAGAAACTGCCGTGCTAGAGTGTGGGAGGGGAGAGTGGAATTCCCGGTGTAGCGGTGAAATGCGTAGATATCGGGAGGAACACCCGTGGCGAAGGCGGCTCTCTGGACCA…	d:Bacteria(1.00),p:Acidobacteriota(1.00),c:Acidobacteriae(1.00),o:Subgroup_15(1.00),f:Subgroup_15(1.00),g:Subgroup_15(1.00),s:uncultured_bacterium(0.99)
Otu6214	0.0001471	0	0	7.427e-05	0	0	0	CCAGCCATGGGAGGCTCCAGTGGGGAATTTTGCGCAATGGGGGAAACCCTGACGCAGCAACGCCGCGTGGATGATGAAGCCCCTTGGGGTGTAAAATCCTTTCGGCAGGGAAGAACGCCGAGCAATCGGTTGACGGTACCTGAAGAAGAAGCCCCGGCTAACTCCGTGCCAGCAGCCGCGGTAATACGGGGGGGGCGAGCGTTGTTCGGAATTACTGGGCGTAAAGGGAGCGTAGGCGGTGCGGCAAGTCCGGTGTGAAATCTCCGAGCTTAACTCGGAGCGGTCATCGGAAACTGCCGTGCTTGAGTGTGGGAGAGGAGAGTGGAATTCCCGGTGTAGCGGTGAAATGCGTAGATATCGGGAGGAACACCAGTGGCGAAGGCGGCTCTCTGGACCACA…	d:Bacteria(1.00),p:Acidobacteriota(1.00),c:Acidobacteriae(1.00),o:Subgroup_15(0.99),f:Subgroup_15(0.99),g:Subgroup_15(0.99),s:uncultured_deep-sea(0.76)
Otu5028	0.0001471	0	0	0.0001485	0	0	0	CCAGCCTACGGGAGGCAGCAGTGGGGAATATTGCGCAATGGGCGAAAGCCTGACGCAGCGACGCCGCGTGGGGGATGAAGCTCCTCGGAGTGTAAACCCCTTTCGACCCGGAAGAACGGCCCGCAAGGGCTTGACGGTACGGGTATAAGAAGCCCCGGCTAACTACGTGCCAGCAGCCGCGGTAAGACGTAGGGGGCCAGCGTTGCTCGGAATTACTGGGCGTAAAGGGTTCGTAGGCGGTGTGGCAAGTCGGGAGTGAAATCTCCAGGCTTAACTTGGGGGCTGCTTCCGAAACTGCTGTGCTGGAGTGCGGGAGAGGCGAGTGGAATTGCAGGTGTAGCGGTGAAATGCGTAGATATCTGCAGGAACACCCGTGGCGAAGGCGGCTCGCTGGACCGC…	d:Bacteria(1.00),p:Acidobacteriota(1.00),c:Acidobacteriae(1.00),o:Subgroup_2(1.00),f:Subgroup_2(1.00),g:Subgroup_2(1.00),s:uncultured_bacterium(0.94)
Otu2282	0	0	0	0.0001485	0	0	0	CCAGCCTATGGGGGGCAGCAGTGAGGAATATTGCGCAATGGGGGAAACCCTGACGCAGCGACGCCGCGTGGAGGATGAAGGCCCTCGGGTCGTAAACTCCTTTCGCCAGGGACGAATTGCTCTTCGGAGCTTGACGGTACCTGGATAAGAAGCCCCGGCTAACTACGTGCCAGCAGCCGCGGTAATACGTAGGGGGCAAGCGTTGCTCGGAATTACTGGGCGTAAGGGGTCTGTAGGCGGTTGGGCAAGTTGGTTGTGAGATCTCCCGGCTTAACTGGAGGCTGCGACCAAAACTGCTCGACTTGAGGGTCGGAGAGGCAGGTAGAATTCCTGGTGTAGCGGTGAAATGCGTAGAGATCAGGAGGAATACCGGTGGCGAAGGCGGCCTGCTGGACGGCA…	d:Bacteria(1.00),p:Acidobacteriota(0.65),c:Acidobacteriae(0.63),o:Subgroup_2(0.58),f:Subgroup_2(0.58),g:Subgroup_2(0.58),s:uncultured_bacterium(0.84)
Otu358	0	7.584e-05	0	0	0.0001967	0.001341	0	CCAGCCTACGGGGGGCTGCAGTGGGGAATTTTGCGCAATGGGCGAAAGCCTGACGCAGCGACGCCGCGTGGAGGATGACGGCCTTCGGGTTGTAAACTCCTGTCAGAGGTGAAGAATGCCCTTCGGGGTTTGACGGTAACCTCAGAGGAAGCCCCGGCTAACTACGTGCCAGCAGCCGCGGTAATACGTAGGGGGCGAACGTTGCTCGGAATTACTGGGCGTAAAGGGTGCGTAGGTGGCTGAGCAAGTCGCTGATGAAATCCCGAGGCTCACCCTCGGAACTGTCATCGAAACTGCTCAGCTTGAGGAAGGTTGAGGAAAACGGAATTCCCGGTGGAGCGGTGAAATGCGTAGATATCGGGAGGAACACCTGAGGCGAAGGCGGTTTTCTGGGCCTTT…	d:Bacteria(1.00),p:Acidobacteriota(1.00),c:Aminicenantia(1.00),o:Aminicenantales(1.00),f:Aminicenantales(1.00),g:Aminicenantales(1.00),s:uncultured_Aminicenantes(0.03)
Otu518	0	0.0002697	0	0	9.836e-05	0.0003831	0	CCAGCCTACGGGACGCTCCAGTGGGGAATTTTGCGCAATGGGCGAAAGCCTGACGCAGCGACGCCGCGTGGAGGATTAAGGCCTTCGGGTTGTAAACTCCTGTCAGAGGTGAAGAAAGTCTCCTTCGGGAGACCTGACGGTAACCTCAGAGGAAGCCCCGGCTAACTACGTGCCAGCAGCCGCGGTAATACGTAGGGGGCAAACGTTGCTCGGAACTACTGGGCGTAAAGGGTGTGTAGGTGGCTGTGCAAGTCATTGATGAAATCCCGAGGCTCAACCTCGGAATTGTCTCTGAAACTTCACAGCTTGAGGATATTTGAGGAAAACGGGATTCCCGGTGGAGCGGTGAAATGCGTAGATATCGGGAGGAACACCAGAGGCGAAGGCGGTTTTCTAGAG…	d:Bacteria(1.00),p:Acidobacteriota(1.00),c:Aminicenantia(1.00),o:Aminicenantales(1.00),f:Aminicenantales(1.00),g:Aminicenantales(1.00),s:uncultured_bacterium(1.00)
Otu8909	0	1.685e-05	0	0	9.836e-05	0.0005746	0.0002347	CCAGCCTATGGGATGCTCCAGTGGGGAATTTTGCGCAGTGGGCGAAAGCCTGACGCAGCGACGCCGCGTGGAGGATGACGGCCTTCGGGTTGTAAACTCCTGTCAGAGGTGAAGAAAGCCCTTCGGGGCCTGACGGTAACCTCAGAGGAAGCCCCGGCTAACTACGTGCCAGCAGCCGCGGTAATACGTAGGGGGCAAACGTTGCTCGGAATTACTGGGCGTAAAGGGTGTGTAGGTGGCTGAGCAAGTCTTAGATGAAATCCCGAGGCCTACCCTCGGAACTGTCTTCGATACTGCTCAGCTTGAGGATGGTTGAGGAGAACGGAATTCCCGGTGGAGCGGTGAAATGCGTAGATATCGGGAGGAACACCAGGGGCGAAGGCGGTTCTCTGGGCCATT…	d:Bacteria(1.00),p:Acidobacteriota(1.00),c:Aminicenantia(1.00),o:Aminicenantales(1.00),f:Aminicenantales(1.00),g:Aminicenantales(1.00),s:uncultured_bacterium(0.98)
Otu1434	0	0.0001854	0	0	9.836e-05	0	0	CCAGCCTACGGGGGGCTGCAGTGGGGAATTTTGCGCAATGGGCGAAAGCCTGACGCAGCGACGCCGCGTGAGGGATGAAGGTTCTCGTAATTGTAAACCTCTGTCAGGAAGGATTAAATGATTATATATTAATAGTGTATAGTCTTGACTTAACTTCCAAAGGAAGCCCCGGCTAACTACGTGCCAGCAGCCGCGGTAATACGTAGGGGGCAAGCGTTACTCGGATTTACTGGGCGTAAAGCGAATGTAGGCTGTTATGTAAGTCAGTGGTGAAATCCCTCAGCTCAACTGAGGAACTGCCTTTGATACTGCATGACTTGAGGACAGGAGAGGAAAGTGGAATTTCCGGTGTAGCGGTGGAATGCGTAGATATCGGAAGGAACACCAGAGGCGAAGGCG…	d:Bacteria(1.00),p:Acidobacteriota(1.00),c:Aminicenantia(1.00),o:Aminicenantales(1.00),f:Aminicenantales(1.00),g:Aminicenantales(1.00),s:uncultured_bacterium(0.84)
Otu1657	0	8.427e-06	0	0.0001485	0	0.01791	0.01541	CCAGCCTATGGGGTGCAGCAGTGGGGAATTTTGCGCAATGGGCGAAAGCCTGACGCAGCGACGCCGCGTGGAGGATGAAGGCCTTCGGGTTGTAAACTCCTGTCAGAGGAGAAGAATTCCCGAGTAATCGGGATTGACGGTATCCTCAGAGGAAGCCCCGGCCAACTACGTGCCAGCAGCCGCGGTAAGACGTAGGGGGCGAACGTTGCTCGGAATTACTGGGCGTAAAGGGTGTGTAGGTGGCCGAGTAAGTCAAAGATGAAATCCCAAGGCTCAACCTTGGAATTGTTTTTGAAACTGCTCAGCTTGAGGATAGTTGAGGAGGATGGAATTCCCGGTGGAGCGGTGAAATGCGTAGATATCGGGAGGAACACCAGAGGCGAAGGCGATTCTCTGGAC…	d:Bacteria(1.00),p:Acidobacteriota(1.00),c:Aminicenantia(1.00),o:Aminicenantales(1.00),f:Aminicenantales(1.00),g:Aminicenantales(1.00),s:uncultured_bacterium(1.00)
Otu1743	0	0	0	0	0	0.002586	0.001174	CCAGCCTATGGGGGGCTCCAGTGGGGAATTTTGCGCAATGGGCGAAAGCCTGACGCAGCGACGCCGCGTGGAGGATTAAGGCCTTCGGGTTGTAAACTCCTGTCAGAGGTGAAGAATGCCCCTTAGGGGGTTTGACGGTAACCTCAGAGGAAGCCCCGGCTAACTACGTGCCAGCAGCCGCGGTAATACGTAGGGGGCAAACGTTGCTCGGAATTACTGGGCGTAAAGGGTGTGTAGGTGGCTGAGCAAGTCGTTGATGAAATCCCGAGGCTTACCCTTGGAACTGTCTTCGAAACTGCTCAGCTTGAGGATAGTTGAGGAGAACGGAATTCCCGGTGGAGCGGTGAAATGCGTAGATATCGGGAGGAACACCAGAGGCGAAGGCGGTTCTCTGGGCTA…	d:Bacteria(1.00),p:Acidobacteriota(1.00),c:Aminicenantia(1.00),o:Aminicenantales(1.00),f:Aminicenantales(1.00),g:Aminicenantales(1.00),s:uncultured_bacterium(1.00)
Otu114	0	8.427e-06	0	0	0	0.002394	0.005869	CCAGCCTATGGGGGGCAGCAGTGGGGAATTTTGCGCAATGGGCGAAAGCCTGACGCAGCGACGCCGCGTGGAGGATTAAGGCCTTCGGGTTGTAAACTCCTGTCAGAGGTGAAGAAAGCCCTTCGGGGTTTGACGGTAGCCTCAGAGGAAGCCCCGGCTAACTACGTGCCAGCAGCCGCGGTAATACGTAGGGGGCGAACGTTGCTCGGAATTACTGGGCGTAAAGGGTGTGTAGGTGGCTGGGCAAGTCGTAGATGAAATCCCCGGGCTCAACTCGGGAACTGTCTCCGAAACTGCTCAGCTTGAGGATGGTTGAGGAAAGCGGAATTCCCGGTGGAGCGGTGAAATGCGTAGATATCGGGAGGAACACCAGAGGCGAAGGCGGCTTTCTGGGCCATT…	d:Bacteria(1.00),p:Acidobacteriota(1.00),c:Aminicenantia(1.00),o:Aminicenantales(1.00),f:Aminicenantales(1.00),g:Aminicenantales(1.00),s:uncultured_bacterium(1.00)
Otu8899	0	4.213e-05	0	0	0	0.0006704	0	CCAGCCTACGGGATGCTGCAGTGGAGAATTTTGCGCAATGGGCGAAAGCCCGACGCAGCGACACCGCGTGGAGGATTAAGGCCTTCGGGTTGTAAACTCCTGTCAGAGGTGAAGAATACCCTTACGGGTTTGACGGTAACCTCAGAGGAAGCCCCGGCTAACTACGTGCCAGCAGCCGCGGTAATACGTAGGGGGCGAACGTTGCTCGGAATTACTGGGCGTAAAGGGTGCGTAGGTGGCTGAGCAAGTCGTGGATGAAATCCCCGGGCTTAACCTGGGGACTGTCCCCGAAACTGCTCAGCTTGAGGATGGTTGAGGAAAGCGGAATTCCCGGTGGAGCGGTGAAATGCGTAGATATCGGGAGGAACACCAGAGGCGAAGGCGGCTTTCTGGGCCATT…	d:Bacteria(1.00),p:Acidobacteriota(1.00),c:Aminicenantia(1.00),o:Aminicenantales(1.00),f:Aminicenantales(1.00),g:Aminicenantales(1.00),s:uncultured_bacterium(0.67)
Otu3045	0	0	0	0	0	0.001149	0	CCAGCCTATGGGGGGCACCAGTGGGGAATTTTGCGCAATGGGCGAAAGCCTGACGCAGCGATGCCGCGTGGAGGATGAAGGCTTTCGGGTTGTAAACTCCTGTCAGAGGTGAAGAAAACCCTCCTTAGGGAGGGCTTGACGGTAACCTCAGAGGAAGCCCCGGCTAACTACGTGCCAGCAGCCGCGGTAATACGTAGGGGGCAAACGTTGCTCGGAATTATTGGGCGTAAAGGGTGTGTAGGCGGCTGAGCAAGTCAAGGATGAAATCCCGGGGCTCAACTCCGGAATGGTTCTTGAAACTGTTCAGCTTGAGGATAGTTGAGGAGAGCGGAATTCCCGGTGGAGCGGTGAAATGCGTTGATATCGGGAGGAACACCAGAGGCGAAGGCGGCTCTCTGA…	d:Bacteria(1.00),p:Acidobacteriota(1.00),c:Aminicenantia(1.00),o:Aminicenantales(1.00),f:Aminicenantales(1.00),g:Aminicenantales(1.00),s:uncultured_bacterium(0.96)
Otu8911	0	0	0	0	0	0.0001915	0	CCAGCCTATGGGGTGCAGCAGTGGGGAATTTTGCGCAATGGGCGAAAGCCTGACGCAGCGACGCCGCGTGGGGGATGAAGGTCTTCGTGATCGTAAACCCCTGTCAGGAAGGATTAAATGTATTGGTGTTAATATCATCAATGCTTGACTTAACTTCCAGAGGAAGCCCCGGCTAACTACGTGCCAGCAGCCGCGGTAATACGTAGGGGGCTAGCGTTACTCGGATTTACTGGGCGTAAAGCGAATGTAGGCGGTTTGGTAAGTCAGGGGTGAAATCCCTCAGCTCAACTGAGGAACTGCCTCTGATACTACCGGACTTGAGGACAGGAGAGGAAAGTGGAATTCCCGGTGTAGCGGTGGAATGCGTAGATATCGGGAGGAACACCAGGGGCGAAGGCG…	d:Bacteria(1.00),p:Acidobacteriota(1.00),c:Aminicenantia(1.00),o:Aminicenantales(1.00),f:Aminicenantales(1.00),g:Aminicenantales(1.00),s:uncultured_bacterium(0.99)
Otu1714	0	0	0	0	0	0.0006704	0.003443	CCAGCCTACGGGGGGCTGCAGTGGAGAATTTTGCGCAATGGGCGAAAGCCTGACGCAGCGACGCCGCGTGGAGGATGAAGGCCTTCGGGTTGTAAACTCCTGTCAGAGGAGAAGAAAACCCTTCGGGGTTTGACGGTATCCTCAGAGGAAGCCCCGGCTAACTACGTGCCAGCAGCCGCGGTAAAACGTAGGGGGCAAACGTTGCTCGGAATTACTGGGCGTAAAGGGTGCGTAGGTGGCTGAGAAAGTCGAAAATGAAATCCCGAGGCTTAACCTCGGAACTGTTTTCGAAACTACTTAGCTTGAGGATAGTTGAGGAAAACGGAATTCCCGGTGGAGCGGTGAAATGCGTAGATATCGGGAGGAACACCTGAGGCGAAGGCGGTTTTCTGGACTATT…	d:Bacteria(1.00),p:Acidobacteriota(1.00),c:Aminicenantia(1.00),o:Aminicenantales(1.00),f:Aminicenantales(1.00),g:Aminicenantales(1.00),s:uncultured_bacterium(0.82)
Otu7923	0	0	0	0	0	0.0003831	0	CCAGCCACGGGGTGCAGCAGTGGGGAATATTGCGCAATGGGCGAAAGCCTGACGCAGCGACGCCGCGTGGAGGAATAAGGCCTTCGGGTTGTAAACTCCTGTCAGAGGTGAAGAATGTCCTATGGACTTGACGGTAACCTCAGAGGAAGCCCCGGCTAACTACGTGCCAGCAGCCGCGGTAATACGTAGGGGGCAAACGTTGCTCGGAATTACTGGGCGTAAAGGGTGTGTAGGTGGCAGAGTCAGTCAAGGATGAAATCCCGAGGCTTAACTTCGGAACTGTCCTTGAAACTGCTCAGCTTGAGGGTAGTTGAGGAAGACGGAATTCCCGGTGGAGCGGTGAAATGCGTAGATATCGGGAGGAACACCAGAGGCGAAGGCGGTTTTCTGAGCTACTCC…	d:Bacteria(1.00),p:Acidobacteriota(1.00),c:Aminicenantia(1.00),o:Aminicenantales(1.00),f:Aminicenantales(1.00),g:Aminicenantales(1.00),s:uncultured_bacterium(1.00)
Otu2914	0	0	0	0	0	0.001149	0	CCAGCCTATGGGTGGCAGCAGTGGGGAATTTTGCGCAATGGGCGAAAGCCTGACGCAGCGACGCCGCGTGAGGGATGAAGGTCTTCGTGATCGTAAACCTCTGTCAGGAAGGATTAAGGCACGGGTATTAATACCACCCAGTGTTTGACTTAACTTCCAGAGGAAGCCCCGGCTAACTACGTGCCAGCAGCCGCGGTAATACGTAGGGGGCAAGCGTTACTCGGATTCATTGGGCGTAAAGCGAATGTAGGCGGTTCGGTAAGTCAGAAGTGAAATCCCTCAGCTCAACTGAGGAATTGCCTTTGATACTGCTGAACTTGAGGACAGGAGAGGAAAGTGGAATTCCAGGTGTAGCGGTGGAATGCGTAGATATCTGGAGGAACACCAGAGGCGAAGGCG…	d:Bacteria(1.00),p:Acidobacteriota(1.00),c:Aminicenantia(1.00),o:Aminicenantales(1.00),f:Aminicenantales(1.00),g:Aminicenantales(1.00),s:uncultured_bacterium(0.94)
Otu4809	0	0	0	0	0	9.577e-05	7.825e-05	CCAGCCTATGGGAGGCTGCAGTGGGGAATATTGCGCAATGGGCGAAAGCCTGACGCAGCGACGTCGCGTGGAGGATGAAGGCTTTCGAGTCGTAACTCCTGTCAGAGGAGAAGAAATCCCGAGTAATCGGGATTGACGGTATCCTCAGAGGAAGCCCCGGCTAACTACGTGCCAGCAGCCGCGGTAATACGTAGGGGGCGAACGTTGCTCGGAATTATTGGGCGTAAAGGGTGTGCAGGTGGCTAAGCAAGTCAAAGATGAAATCCCAAGGCTCAACCTTGGAATTGTCTTTGAAACTGTTAAGCTTGAGGATAGCTGAGGAGGACGGAATTCCCGGTGGAGCGGTGAAATGCGTAGATATCGGGAGGAACACCAGAGGCGAAGGCGGTTCTCTAAGTT…	d:Bacteria(1.00),p:Acidobacteriota(1.00),c:Aminicenantia(1.00),o:Aminicenantales(1.00),f:Aminicenantales(1.00),g:Aminicenantales(1.00),s:uncultured_bacterium(1.00)
Otu1796	0	0	0	0	0	0.0004788	0	CCAGCCTATGGGGTGCTCCAGTGGGGAATTTTGCGCAATGGGCGAAAGCCTGACGCAGCGACGCCGCGTGGAGGATGACGGTCTTCGGATTGTAAGCTCCTGTCAGAGGTGAAGAATGCCTGATTTATCAGGTTTGACGGTAACCTCAGAGGAAGCCCCGGCTAACTACGTGCCAGCAGCCGCGGTAATACGTAGGGGGCAAACGTTGCTCGGAATTACTGGGCGTAAAGGGTGTGTAGGTGGCAGAGCAAGTCAAGGATGAAATCCCGAGGCTCAACCTCGGAATTGTTCTTGAAACTGCTCAGCTTGAGGATAGTTGAGGAAAACGGAATTCCCGGTGGAGCGGTGAAATGCGTAGATATCGGGAGGAACACCAGAGGCGAAGGCGGTTTTCTAAAC…	d:Bacteria(1.00),p:Acidobacteriota(1.00),c:Aminicenantia(1.00),o:Aminicenantales(1.00),f:Aminicenantales(1.00),g:Aminicenantales(1.00),s:uncultured_bacterium(1.00)
Otu4794	0	0	0	0	0	0.0001915	0.001408	CCAGCCTATGGGGGGCAGCAGTGGGGAATATTGCGCAATGGGCGAAAGCCTGACGCAGCGACGCCGCGTGGAGGATTAAGGCCTTCGGGTTGTAAACTCCTGTCAGAGGTGAAGAAAGTCTCTTCGGAGGCCTGACGGTAACCTCAGAGGAAGCCCCGGCTAACTACGTGCCAGCAGCCGCGGTAATACGTAGGGGGCAAACGTTGCTCGGAATTACTGGGCGTAAAGGGTGTGTAGGTGGCTGAGCAAGTCATTGATGAAATCCCGAGGCTCAACCTCGGAATTGTCTCTGAAACTGCACAGCTTGAGGATATTTGAGGAAAACGGAATTCCCGGTGGAGCGGTGAAATGCGTAGATATCGGGAGGAACACCAGAGGCGAAGGCGGTTTTCTGGAATA…	d:Bacteria(1.00),p:Acidobacteriota(1.00),c:Aminicenantia(1.00),o:Aminicenantales(1.00),f:Aminicenantales(1.00),g:Aminicenantales(1.00),s:uncultured_bacterium(1.00)
Otu1746	0	0	0	0	0	0	0.001017	CCAGCCTACGGGAGGCACCAGTGGGGAATTTTGCGCAATGGGCGAAAGCCTGACGCAGCGACGCCGCGTGAGGGATGAAGGTCCTCGTGATCGTAAACCTCTGTCAGGAAGGATTAAATGTACAGGTGTTAATACCATTTGTACTTGACTTAACTTCCAAAGGAAGCTCCGGCTAACTACGTGCCAGCAGCCGCGGTAATACGTAGGGGGCTAGCGTTACTCGGATTTATTGGGCGTAAAGCGAATGTAGGCGGTTGAATAAGTCAGTGGTGAAATCCCTCAGCTCAACTGAGGAATTGCCATTGATACTGTTCGACTTGAGGACAGGAGAGGAAAGTGGAATTCCCGGTGTAGCGGTGGAATGCGTAGATATCGGGAGGAACACCAGAGGCGAAGGCG…	d:Bacteria(1.00),p:Acidobacteriota(1.00),c:Aminicenantia(1.00),o:Aminicenantales(1.00),f:Aminicenantales(1.00),g:Aminicenantales(1.00),s:uncultured_bacterium(1.00)
Otu1874	0	0	0	0	0	0	0.0004695	CAGCCTATGGGATGCAGCAGTGGGGAATATTGCGCAATGGGCGAAAGCCTGACGCAGCGACGCCGCGTGGAGGATGACGGCCTTCGGGTTGTAAACTCCTGTCAGAAGAGAAGAAAACCCGAGTAATCGGGCTTGACGGTATCTTCAGAGGAAGCCCCGGCTAACTACGTGCCAGCAGCCGCGGTAATACGTAGGGGGCAAACGTTGCTCGGAATTACTGGGCGTAAAGGGTGTGTAGGTGGCTGAGTAAGTCATAGATGAAATCCCTAGGCTCAACCTAGGAATTGTTTTTGAAACTGCTCAGCTTGAGGGTAGCTGAGGTGAATGGAATTCCCGGTGGAGCGGTGAAATGCGTAGATATCGGGAGGAACACCAGAGGCGAAGGCGGTTCTCAGAGCT…	d:Bacteria(1.00),p:Acidobacteriota(1.00),c:Aminicenantia(1.00),o:Aminicenantales(1.00),f:Aminicenantales(1.00),g:Aminicenantales(1.00),s:uncultured_bacterium(1.00)
Otu4111	0	0	0	0	0	0	0.0002347	CCAGCCTATGGGTGGCTGCAGTGGGGAATTTTGCGCAATGGGCGAAAGCCTGACGCAGCGACGCCGCGTGGAGGAGGAAGGCTTTCGAGTTGTAAACTCCTGTCAGAAGAGAAGAAAGCCCGAGTAATCGGGCCTGACGGTATCTTCAGAGGAAGCCCCGGCTAACTACGTGCCAGCAGCCGCGGTAATACGTAGGGGGCAAACGTTACTCGGAATCATTGGGCGTAAAGGGTGTGTAGGTGGCTGAGCAAGTCAAAGGTGAAATCCCGAGGCTCAACCTCGGAACTGTCTTTGAAACTGTTCAGCTTGAGGGTAGTTGAGGAGAACGGAATTCCCGGTGGAGCGGTGAAATGCGTAGATATCGGGAGGAACACCTGAGGCGAAGGCGGTTCTCTGGGC…	d:Bacteria(1.00),p:Acidobacteriota(1.00),c:Aminicenantia(1.00),o:Aminicenantales(1.00),f:Aminicenantales(1.00),g:Aminicenantales(1.00),s:uncultured_bacterium(1.00)
Otu1616	0	0.0001095	0	0	0	0	0	CCAGCCTATGGGTGGCAGCAGTGGGGAATATTGCGCAATGGGCGAAAGCCTGACGCAGCGACGCCGCGTGGAGGATGACGGCCTTCGGGTTGTAAACTCCCGTCAGAGGTGAAGAATGCACTTCGGTGTTTGACGGTAACCTCAGAGGAAGCCCCGGCTAACTACGTGCCAGCAGCCGCGGTAATACGTAGGGGGCAAACGTTGCTCGGAATTACTGGGCGTAAAGGGTGTGTAGGTGGCTGAGCAAGTCGACGATGAAATCCCGAGGCCTAACTTCGGAATTGTCTTCGAAACTGCCCAGCTTGAGGATAGTTGAGGAGAATGGAATTCCCGGTGGAGCGGTGAAATGCGTGGATATCGGGAGGAACACCAGAGGCGAAGGCGGTTCTCTGGACTATT…	d:Bacteria(1.00),p:Acidobacteriota(1.00),c:Aminicenantia(1.00),o:Aminicenantales(1.00),f:Aminicenantales(1.00),g:Aminicenantales(1.00),s:uncultured_bacterium(0.99)
Otu1511	0	8.427e-05	0	0	0	0	0	CCAGCCTACGGGGGGCAGCAGTGGGGAATTTTGCGCAATGGGCGAAAGCCTGACGCAGCGACGCCGCGTGAGGGATGAAGGTCCTCGTGATCGTAAACCTCTGTCAGGAAGGATTAAATGTATAGTAGTTAATAACTGCTATGCTTGACTTAACTTCCAGAGGAAGCCCCGGCTAACTACGTGCCAGCAGCCGCGGTAATACGTAGGGGGCAAGCGTTACTCGGATTTATTGGGCGTAAAGCGAATGTAGGCGGTTTTGCAAGTCAGGGGTGAAATCCCTCAGCTTAACTGAGGAAGTGCCTTTGAAACTGCATAACTAGAGGACAGGAGAGGAAAGTGGAATTCCCGGTGTAGCGGTGGAATGCGTAGATATCGGGAGGAACACCAGAGGCGAAGGCG…	d:Bacteria(1.00),p:Acidobacteriota(1.00),c:Aminicenantia(1.00),o:Aminicenantales(1.00),f:Aminicenantales(1.00),g:Aminicenantales(1.00),s:uncultured_bacterium(1.00)
Otu683	0	4.213e-05	0	0	0	0	0	CCAGCCTATGGGGGGCAGCAGTAGGGAATATTGCGCAATGGACGAAAGTCTGACGCAGCAACGCCGCGTGGGTGATGAAGTTTTTAGGAACGTAAAACCCTGTCAGGAGGGAAGAACCTCTCGATATTTTCGAGACTGACGGTACCTCCAGAGGAAGCTCCGGCCAACTCCGTGCCAGCAGCCGCGGTAACACGGGGGGAGCAAGCGTTGTTCGGATTTACTGGGCGTAAAGGGCGTGTAGGCGGATGGGTCAGTCAGATGTGAAATTCCAGAGCTCAACTCTGGACCTGCATTTGATACTTTTCATCTAGAGTATGGGAGAGGAGATCGGAATTCCTGGTGTAGCGGTGAAATGCGTAGATATCAGGAAGAACACCGGTGGCGAAGGCGGATCTCTGG…	d:Bacteria(1.00),p:Acidobacteriota(0.99),c:Aminicenantia(0.99),o:Aminicenantales(0.99),f:Aminicenantales(0.99),g:Aminicenantales(0.99),s:uncultured_bacterium(1.00)
Otu6652	0	1.685e-05	0	0	0	0	0	CCAGCCTACGGGGGGCGGCAGTGGGGAATTTTGCGCAATGGGCGAAAGCCTGACGCAGCGACGCCGCGTGAGGGATGAATGTCTTCGTGATTGTAAACCTCTGTCAGGAAGGATTAAAGACATAATTGGTAATACTAATTATGTTTGACTTAACTTCCAAAGGAAGCCCCGGCTAACTACGTGCCAGCAGCCGCGGTAATACGTAGGGGGCAAGCGTTACTCGGATTTATTGGGCGTAAAGCGAATGTAGGCGGTTATTTAAGTCAGGGGTGAAATCCCTCAGCTCAACTGAGGAAGTGCCCTTGATACTGGATAACTTGAGAACAGGAGAGGAAAGTGGAATTCCCGGTGTAGCGGTGGAATGCGTAGATATCGGGAGGAACACCAGAGGCGAAGGCG…	d:Bacteria(1.00),p:Acidobacteriota(1.00),c:Aminicenantia(1.00),o:Aminicenantales(1.00),f:Aminicenantales(1.00),g:Aminicenantales(1.00),s:uncultured_bacterium(1.00)
Otu7499	0	1.685e-05	0	0	0	0	0	CCAGCCTATGGGGGGCACCAGTGGGGAATTTTGCGCAATGGGCGAAAGCCTGACGCAGCGACGCCGCGTGAGGGATGAAGGTTCTCGTAATCGTAAACCTCTGTCAGGAAGGATTAAGTGGGTATAGATTAATACTTTATATCCTTGACTTAACTTCCAGAGGAAGCCCCGGCTAACTACGTGCCAGCAGCCGCGGTAATACGTAGGGGGCAAGCGTTACTCGGATTTATTGGGCGTAAAGCGAGTGTAGGCGGTCATTTAAGTCAGAGGTGAAAGCCCTCAGCCCAACTGAGGAATTGCCTTTGAAACTGGATGACTTGAGGACAGGAGAGGAAAGTGGAATTCCCGGTGTAGCGGTGGAATGCGTAGATATCGGGAGGAACACCAGAGGCGAAGGCG…	d:Bacteria(1.00),p:Acidobacteriota(1.00),c:Aminicenantia(1.00),o:Aminicenantales(1.00),f:Aminicenantales(1.00),g:Aminicenantales(1.00),s:uncultured_bacterium(0.87)
Otu3028	0	0	0	0	0	0.0003831	0	CCAGCCTACGGGGTGCTGCAGTGGGGAATTTTGCGCAATGGGCGAAAGCCTGACGCAGCGACGTCGCGTGGAGGATGAAGGCCTTCGGGTTGTAAACTCCTGTCAGAGGTGAAGAATGCCCTTTTAGGGTTTGACGGTAACCTCAGAGGAAGCCCCGGCTAACTACGTGCCAGCAGCCGCGGTAATACGTAGGGGGCGAACGTTGCTCGGAATTACTGGGCGTAAAGGGTGCGTAGGTGGCAGAGCAAGTCAAAGATGAAATCCCGGGGCTCAACCTCGGAACTGTCTTTGAAACTGCTCAGCTTGAGGATAGTTGAGGAGAACGGAATTCCCGGTGGAGCGGTGAAATGCGTAGATATCGGGAGGAACACCAGAGGCGAAGGCGGTTCTCTGGACTAT…	d:Bacteria(1.00),p:Acidobacteriota(1.00),c:Aminicenantia(1.00),o:Aminicenantales(1.00),f:Aminicenantales(1.00),g:Aminicenantales(1.00),s:uncultured_organism(0.04)
Otu2620	0	0	0.0002136	0	0	0	0	CCAGCCTATGGGGGGCTGCAGTGGGGAATTTTGCGCAATGGGGGAAACCCTGACGCAGCGACGCCGCGTGGGCGATGAAGGCCTTCGGGTCGTAAAGCCCTGTCGAGAGGGACGAAATGTGTGGGCTCTAATATAGCTCATGCTTGACGGTACCTCTGGAGGAAGCCCCGGCCAACTCCGTGCCAGCAGCCGCGGTAATACGGAGGGGGCTAGCGTTATTCGGAATTATTGGGCGTAAAGGGCGTGTAGGCGGCTTCGTGTGTCTCTTGTGAAAGCCCTCGGCTCAACCGAGGAACTGCAGGGGAAACTGCGGAGCTCGAGTCCGGGAGAGGAGAGCGGAATTCCCAGTGTAGCGGTGAAATGCGTAGATATTGGGAGGAACACCGGTGGCGAAGGCGG…	d:Bacteria(1.00),p:Acidobacteriota(1.00),c:AT-s3-28(1.00),o:AT-s3-28(1.00),f:AT-s3-28(1.00),g:AT-s3-28(1.00),s:uncultured_Acidobacteriaceae(0.69)
Otu10176	0	0	0.0002136	0	0	0	0	CCAGCCTATGGGGGGCACCAGTGGGGAATTCTGCGCAATGGGGGAAACCCTGACGCAGCGACGCCGCGTGGGCGATGAAGGCCTTCGGGTCGTAAAGCCCTGTCGAGTGGGACGAAATGCGCGAGTCTTAATACGGCTTGCGTATGACGGTACCACTGGAGGAAGCCCCGGCCAACTCCGTGCCAGCAGCCGCGGTAATACGGGGGGGGCAAGCGTTATTCGGAATTATTGGGCGTAAAGGGCGTGTAGGCGGCTTCGTGTGTCTTCTGTGAAAGCCCTCGGCTCAACCGAGGAACTGCAGGAGAAACTGCGGAGCTCGAGTCCGGGAGAGGAGAGCGGAATTCCCAGTGTAGCGGTGAAATGCGTAGATATTGGGAGGAACACCGGTGGCGAAGGCGG…	d:Bacteria(1.00),p:Acidobacteriota(1.00),c:AT-s3-28(1.00),o:AT-s3-28(1.00),f:AT-s3-28(1.00),g:AT-s3-28(1.00),s:uncultured_Acidobacteriaceae(0.33)
Otu364	0	6.741e-05	7.119e-05	0	9.836e-05	0	0	CCAGCCTACGGGGGGCAGCAGTGGGGAATTTTGCGCAATGGGGGAAACCCTGACGCAGCGACGCCGCGTGGGCGATGAAGGCCTTCGGGTCGTAAAGCCCTGTCAAGTGGGACGAACCGCATGAGCTCTAATATAGCTCGTGTCTGACGGTACCACTGAAGGAAGCCCCGGCCAACTCCGTGCCAGCAGCCGCGGTAATACGGGGGGGGCGAGCGTTATTCGGAATTATTGGGCGTAAAGGGCGTGTAGGCGGCTTCGTATGTCTCTTGTGAAATCCCTCGGCTTAACCGAGGAACTGCAGGAGAAACTGCGGAGCGCGAGTCCGGGAGAGGAAAGCGGAATTCCCAGTGTAGCGGTGAAATGCGTAGATATTGGGAGGAACACCAGTGGCGAAGGCGG…	d:Bacteria(1.00),p:Acidobacteriota(0.99),c:AT-s3-28(0.97),o:AT-s3-28(0.97),f:AT-s3-28(0.97),g:AT-s3-28(0.97),s:uncultured_actinobacterium(0.41)
Otu4552	0.0005885	2.528e-05	0	7.427e-05	0	0	0	CCAGCCTATGGGAGGCACCAGTGGGGAATCTTGCGCAATGGGGGAAACCCTGACGCAGCGACGCCGCGTGGGCGATGAAGGCCTTCGGGTCGTAAAGCCCTGTCGAGCGGGACGAATGTACGAGTCTTAATACGGCTCGTGCTTGACGGTACCGCGAGAGGAAGCCCCGGCTAACTCCGTGCCAGCAGCCGCGGTAATACGGAGGGGGCAAGCGTTATTCGGAATTATTGGGCGTAAAGGGCGTGTAGGCGGCTTCGTGTGTCTCATGTGAAAGCCCTCGGCTCAACCGAGGAATTGCATGGGAAACTGCGGAGCTTGAGTCCGGGAGAGGAAAGCGGAATTCCCAGTGTAGCGGTGAAATGCGTAGATATTGGGAGGAACACCAGTGGCGAAAGCGGC…	d:Bacteria(1.00),p:Acidobacteriota(1.00),c:AT-s3-28(1.00),o:AT-s3-28(1.00),f:AT-s3-28(1.00),g:AT-s3-28(1.00),s:uncultured_bacterium(0.92)
Otu3079	0.0002942	0	7.119e-05	0.0003713	0	0	0	CCAGCCTATGGGGTGCACCAGTGGGGAATATTGGGCAATGGGCGCAAGCCTGACCCAGCGACGCCGCGTGGGTGATGAAGGCCCTTGGGTCGTAAAACCCTGTCATGCGGGACGAAAGATCTGGGCTCTAATATAGTCCGGGTTTGACGGTACCGCAGGAGGAAGCCCCGGCTAACTCCGTGCCAGCAGCCGCGGTAATACGGAGGGGGCTAGCGTTATTCGGAATTATTGGGCGTAAAGGGCAGGTAGGCGGTACTGTGTGTCCCCTGTGAAAGCCCTCGGCTCAACCGAGGAATTGCAGAGGAAACTACAGAACTTGAGTCCGGGAGAGGGTAGCGGAATTCCCAGTGTAGCGGTGAAATGCGTAGATATTGGGAGGAACACCAGTGGCGAAGGCGG…	d:Bacteria(1.00),p:Acidobacteriota(1.00),c:AT-s3-28(1.00),o:AT-s3-28(1.00),f:AT-s3-28(1.00),g:AT-s3-28(1.00),s:uncultured_bacterium(1.00)
Otu2378	0.0001471	0	0	7.427e-05	0	0	0	CCAGCCTATGGGGGGCAGCAGTGGGGAATTTTGGGCAATGGGCGAAAGCCTGACCCAGCGACGCCGCGTGAGTGATGAAGGCCCTTGGGTCGTAAAACTCTGTCATGCGGGAAGAATGGCCCGAGCTCTAACATAGCTCGGGTTTGACGGTACCGCAGGAGGAAGCCCCGGCCAACTCCGTGCCAGCAGCCGCGGTAATACGGAGGGGGCGAGCGTTATTCGGAATCATTGGGCGTAAAGGGCAGGTAGGCGGCCGTGTATGTCCAATGTGAAAGCCCTCGGCTCACCCGAGGAATTGCATTGGAAACTGCATGGCTTGAGTCCGGGAGAGGGAAGCGGAATTCCCAGTGTAGCGGTGAAATGCGTAGATATTGGGAGGAACACCCGTGGCGAAGGCGA…	d:Bacteria(1.00),p:Acidobacteriota(0.90),c:AT-s3-28(0.85),o:AT-s3-28(0.85),f:AT-s3-28(0.85),g:AT-s3-28(0.85),s:uncultured_bacterium(0.94)
Otu2704	0.0001471	0	0.0002848	7.427e-05	0	0	0	CCAGCCTACGGGGGGCACCAGTGGGGAATATTGGGCAATGGGCGCAAGCCTGACCCAGCGACGCCGCGTGGGTGATGAAGGCCCTCGGGTCGTAAAACCCTGTCATGCGGGACGAACAACTTGAGCTCTAACATAGCTCAGGTCTGACGGTACCGCAGGAGGAAGCCCCGGCTAACTCCGTGCCAGCAGCCGCGGTAATACGGAGGGGGCGAGCGTTATTCGGAATCATTGGGCGTAAAGGGCAGGTAGGCGGCTTCGTGTGTCCTCTGTGAAAGCCCCGGGCTTAACCGGGGAATTGCAGGGGAAACTACGGAGCTGGAGTCCGGGAGAGGGTAGTGGAATTCCCAGTGTAGCGGTGAAATGCGTAGATATTGGGAGGAACACCAGTGGCGAAGGCGA…	d:Bacteria(1.00),p:Acidobacteriota(1.00),c:AT-s3-28(1.00),o:AT-s3-28(1.00),f:AT-s3-28(1.00),g:AT-s3-28(1.00),s:uncultured_bacterium(0.97)
Otu5195	0	0	0	7.427e-05	9.836e-05	0	0	CCAGCCTACGGGTCGCAGCAGTGGGGAATTTTGCGCAATGGGCGAAAGCCTGACGCAGCAACGCCGCGTGGGTGATGAAGGCCTTTGGTGTCGTAAAACCCTGTCGAGAGGGAAGAAATCCGGTGGTGCCAATACCACTGCCGGTTGACTGTACCTCTGGAGGAAGCCCCGGCTAACTCCGTGCCAGCAGCCGCGGTAATACGGAGGGGGCGAGCGTTGTTCGGAATTACTGGGCGTAAAGGGCGCGTAGGCGGCGCTGTAAGTCAGGTGTGAATCCCTCGGCTCAACCGAGGAACTGCATCTGAAACTGCAGTGCTTGAATCCGGGAGGGGAGAGTGGAATTCCCAGTGTAGCGGTGAAATGCGTAGATATTGGGAGGAACACCAGTGGCGAAGGCGA…	d:Bacteria(1.00),p:Acidobacteriota(0.93),c:AT-s3-28(0.55),o:AT-s3-28(0.55),f:AT-s3-28(0.55),g:AT-s3-28(0.55),s:uncultured_bacterium(0.92)
Otu2284	0	0	0.0001424	0.0001485	9.836e-05	0	0	CCAGCCTACGGGTTGCACCAGTGGGGAATATTGGGCAATGGGCGAAAGCCTGACCCAGCGACGCCGCGTGAGCGATGAAGGCCCTTGGGTCGTAAAGCTCTGTCATGCGGGACGAAATGCTTACATCCTAATACGGTGTAGGCTTGACGGTACCGCAGGAGGAAGCCCCGGCTAACTCCGTGCCAGCAGCCGCGGTAATACGGAGGGGGCGAGCGTTATTCGGAATTATTGGGCGTAAAGGGCAAGTAGGCGGCTTAGTGTGTCTTTTGTGAAATCCCTCAGCTCAACTGAGGAACTGCAAGGGAAACTGCAAAGCTCGAGTCCGGGAGAGGGTAGTGGAATTCCCAGTGTAGCGGTGAAATGCGTAGATATTGGGAGGAACACCAGTGGCGAAGGCGG…	d:Bacteria(1.00),p:Acidobacteriota(1.00),c:AT-s3-28(1.00),o:AT-s3-28(1.00),f:AT-s3-28(1.00),g:AT-s3-28(1.00),s:uncultured_bacterium(1.00)
Otu482	0	0.0001264	0	0	9.836e-05	0	0	CCAGCCTACGGGAGGCAGCAGTGGGGAATATTGGGCAATGGGCGAAAGCCTGACCCAGCGACGCCGCGTGGGTGATGAAGGCCCTTGGGTCGTAAAACCCTGTCATGCGGGACGAAAGCTCGGGCTCTAACATAGCTCGAGTTTGACGGTACCGCAGGAGGAAGCCCCGGCTAACTCCGTGCCAGCAGCCGCGGTAACACGGAGGGGGCGAGCGTTATTCGGAATTATTGGGCGTAAAGGGCAGGCAGGCGGTTCTGTGTGTCCTCTGTGAAAGCCCTCGGCTCAACCGAGGAATTGCAGGGGAAACTGCGGAACTTGAGTCCGGGAGAGGCTAGTGGAATTCCCAGTGTAGCGGTGAAATGCGTAGATATTGGGAGGAACACCAGTGGCGAAGGCGGC…	d:Bacteria(1.00),p:Acidobacteriota(1.00),c:AT-s3-28(1.00),o:AT-s3-28(1.00),f:AT-s3-28(1.00),g:AT-s3-28(1.00),s:uncultured_bacterium(0.98)
Otu1213	0	0.0002865	0.0001424	7.427e-05	0.0001967	0	0	CCAGCCTATGGGGGGCACCAGTGGGGAATATTGGGCAATGGGCGAAAGCCTGACCCAGCGACGCCGCGTGAGCGATGAAGGCCCTTGGGTCGTAAAGCTCTGTCATGCGGGACGAAATGTTTGCATCTTAATACGGTGCATGCTTGACGGTACCGCAGGAGGAAGCCCCGGCTAACTCCGTGCCAGCAGCCGCGGTAATACGGAGGGGGCGAGCGTTATTCGGAATTATTGGGCGTAAAGGGCAGGTAGGCGGTTTTGTATGTCTTTTGTGAAATCCCTCAGCTCAACTGAGGAACTGCAAGGGAAACTGCAAGACTTGAGTTCGGGAGAGGGTAGTGGAATTCCCAGTGTAGCGGTGAAATGCGTAGATATTGGGAGGAACACCAGTGGCGAAGGCGG…	d:Bacteria(1.00),p:Acidobacteriota(0.99),c:AT-s3-28(0.98),o:AT-s3-28(0.98),f:AT-s3-28(0.98),g:AT-s3-28(0.98),s:uncultured_bacterium(1.00)
Otu739	0	8.427e-06	7.119e-05	0	9.836e-05	0	0	CCAGCCTATGGGGGGCTGCAGTGGGGAATTTTGCGCAATGGGGGAAACCCTGACGCAGCGACGCCGCGTGAGCGATGAAGGCCTTCGGGTCGTAAAGCTCTGTCGAGTGGGACGAAGCGTGGGAGCTCTAATACAGCTCTCACTTGACGGTACCACTGGAGGAAGCCCCGGCCAACTCCGTGCCAGCAGCCGCGGTAATACGGGGGGGGCGAGCGTTATTCGGAATTATTGGGCGTAAAGGGCGTGTAGGCGGCTCGGTGTGTCTTTCTGTGAAAGCCCTCGGCTCAACCGAGGAACTGCAGGAGAAACTGCCGAGATCGAGTCCGGGAGAGGAAAGCGGAATTCCCAGTGTAGCGGTGAAATGCGTAGATATTGGGAGGAACACCAGTGGCGAAGGCG…	d:Bacteria(1.00),p:Acidobacteriota(1.00),c:AT-s3-28(1.00),o:AT-s3-28(1.00),f:AT-s3-28(1.00),g:AT-s3-28(1.00),s:uncultured_bacterium(0.69)
Otu879	0	1.685e-05	0	0	0	9.577e-05	0	CCAGCCTATGGGAGGCAGCAGTGGGGAATTTTGCGCAATGGGCGAAAGCCTGACGCAGCAACGCCGCGTGGGTGATGAAGGTCTTCGGATCGTAAAACCCTGTCTTGTGGGAAGAAATGCTTCGTCTTTAATAGAGGCGTTGCTTGACGGTACCACAGGAGGAAGCCCCGGCCAACTCCGTGCCAGCAGCCGCGGTAATACGGAGGGGGCAAGCGTTATTCGGAATTACTGGGCGTAAAGCGCGTGTAGGCGGCTACGCAAGTCAGGTGTGAAATCCCTTGGCTCAACCAAGGAACTGCGCTTGAAACTGCGTGGCTTGAGTACGGGAGAGGAGAGTGGAATTCCCAGTGGAGCGGTGAAATGCGTAGATGTTGGGAGGAACACCGGTGGCGAAGGCGG…	d:Bacteria(1.00),p:Acidobacteriota(0.95),c:AT-s3-28(0.91),o:AT-s3-28(0.91),f:AT-s3-28(0.91),g:AT-s3-28(0.91),s:uncultured_bacterium(0.98)
Otu3603	0	2.528e-05	0	0	0	9.577e-05	0	CCAGCCTATGGGGGGCAGCAGTGGGGAATTTTGCGCAATGGGCGAAAGCCTGACGCAGCAACGCCGCGTGGGTGATGAAGGCCTTCGGGTCGTAAAACTCTGTCACTGAGAGAAGAAATGCATTGCCTCTAATAAAGGTGATGCTTGACGGTATCTCAGGAGGAAGCCCCGGCCAACTCCGTGCCAGCAGCCGCGGTAATACGGGGGGGGCGAGCGTTATTCGGAATTACTGGGCGTAAAGGGCGTGTAGGCGGTTCTATTTGTCGAAAGTGAAATCCCTCGGCTCAACTGAGGAACTGCTTTCGAAACGGTAGAACTTGAGTTCGGGAGAGGAGAGCGGAATTCCCAGTGTAGCGGTGAAATGCGTAGATATTGGGAGGAACACCGGTGGCGAAGGCG…	d:Bacteria(1.00),p:Acidobacteriota(1.00),c:AT-s3-28(1.00),o:AT-s3-28(1.00),f:AT-s3-28(1.00),g:AT-s3-28(1.00),s:uncultured_bacterium(0.99)
Otu1222	0	0.0001601	0	0	0	0	0	CAGCCTATGGGTTGCAGCAGTGGGGAATTTTGGGCAATGGGCGAAAGCCTGACCCAGCGACGCCGCGTGGGTGATGAAGGCCTTCGGGTCGTAAAACCCTGTCATGCGGGAAGAATGGCGCAGACTCTAATATAGTTTGCGTTTGACGGTACCGCAGGAGGAAGCCCCGGCCAACTCCGTGCCAGCAGCCGCGGTAACACGGAGGGGGCGAGCGTTATTCGGAATTATTGGGCGTAAAGGGCAGGTAGGCGGCCTCGTATGTCCTATGTGAAAGCCCTCGGCTCAACCGAGGAATTGCATGGGAAACTGCAGGGCTTGAGTCCGGGAGAGGGGAGTGGAATTCCCAGTGTAGCGGTGAAATGCGTAGATATTGGGAGGAACACCAGTGGCGAAGGCGGC…	d:Bacteria(1.00),p:Acidobacteriota(1.00),c:AT-s3-28(1.00),o:AT-s3-28(1.00),f:AT-s3-28(1.00),g:AT-s3-28(1.00),s:uncultured_bacterium(1.00)
Otu2262	0	1.685e-05	7.119e-05	0.0001485	0	0	0	CCAGCCTATGGGGGGCAGCAGTGGGGAATATTGGGCAATGGGCGAAAGCCTGACCCAGCGGCGCCGCGTGAGCGATGAAGGCCCTTGGGTCGTAAAGCTCTGTCATGCGGGACGAAATGTCTGTGCCCTAATACGGTGCAGGCTTGACGGTACCGCAGGAGGAAGCCCCGGCTAACTCCGTGCCAGCAGCCGCGGTAATACGGAGGGGGCAAGCGTTATTCGGAATTATTGGGCGTAAAGGGCAGGTAGGCGGCCTTGTATGTCTCTTGTGAAAGCCCTCAGCTCAACTGAGGAAATGCAAGGGAAACTGCAAGGCTTGAGTCCGGGAGAGGGTAGTGGAATTCCCAGTGTAGCGGTGAAATGCGTAGATATTGGGAGGAACACCAGTGGCGAAGGCGG…	d:Bacteria(1.00),p:Acidobacteriota(0.99),c:AT-s3-28(0.97),o:AT-s3-28(0.97),f:AT-s3-28(0.97),g:AT-s3-28(0.97),s:uncultured_bacterium(0.98)
Otu5655	0	1.685e-05	0	0	0	0	0	CCAGCCTATGGGTCGCTGCAGTGGGGAACTTTGCGCAATGGGGGAAACCCTGACGCAGCGACGCCGCGTGGGCGATGAAGGCCTTCGGGTCGTAAAGCCCTGTCAGGTGGGACGAAACGTACGGGCAAGATAATGGCTCGTATCTGACGGTACCACTGGAGGAAGCCCCGGCTAACTCCGTGCCAGCAGCCGCGGTAATACGGAGGGGGCTAGCGTTATTCGGAATTATTGGGCGTAAAGGGCGTGTAGGCGGCTTCGCAAGTCTTCTGTGAAAGCCCTCGGCTCAACCGAGGAATTGCAGGGGAAACTGCGGAGCTCGAGTCCGGGAGAGGAGAGCGGAATTCCCAGTGTAGCGGTGAAATGCGTAGATATTGGGAGGAACACCCGTGGCGAAGGCGG…	d:Bacteria(1.00),p:Acidobacteriota(0.99),c:AT-s3-28(0.95),o:AT-s3-28(0.95),f:AT-s3-28(0.95),g:AT-s3-28(0.95),s:uncultured_bacterium(0.74)
Otu1238	0	2.528e-05	0	0	0	0	0	CCAGCCTATGGGGGGCACCAGTGGGGAATTTTGGGCAATGGGCGAAAGCCTGACCCAGCGACGCCGCGTGGGTGATGAAGGCCTTCGGGTCGTAAAACCCTGTCATGCGGGAAGAACGGTGCGGGCTCTAACATAGTCCGTGCTTGACGGTACCGCAGGAGGAAGCCCCGGCTAACTCCGTGCCAGCAGCCGCGGTAACACGGAGGGGGCGAGCGTTATTCGGAATTATTGGGCGTAAAGGGCAGGTAGGCGGCCTAGTATGTCTTTTGTGAAATCCCTCGGCTCAACCGAGGAATTGCAGGGGAAACTGCGAGGCTTGAGTCCGGGAGAGGGGAGCGGAGTTCCCAGTGTAGCGGTGAAATGCGTAGAGATTGGGAGGAACACCAGTGGCGAAGGCGG…	d:Bacteria(1.00),p:Acidobacteriota(1.00),c:AT-s3-28(1.00),o:AT-s3-28(1.00),f:AT-s3-28(1.00),g:AT-s3-28(1.00),s:uncultured_bacterium(1.00)
Otu2515	0	8.427e-06	0	0.0002971	0	0	0	CCAGCCTACGGGGTGCACCAGTGGGGAATATTGGGCAATGGGCGCAAGCCTGACCCAGCGACGCCGCGTGGGTGATGAAGGCCCTTGGGTCGTAAAACCCTGTCATGTGGGACGAACTGCCCAAACTCTAATATAGTTTGGGTTTGACGGTACCACAGGAGGAAGCCCCGGCCAACTCCGTGCCAGCAGCCGCGGTAATACGGAGGGGGCGAACGTTATTCGGACTTATTGGGCGTAAAGGGCAGGTAGGCGGCTTCGTGTGTCTTCTGTGAAAGCCCTCGGCTCAACCGGGGAATTGCAGGGGAAACTGCGGAGCTTGAGTCCGGGAGAGGGTAGTGGAATTCCCAGTGTAGCGGTGAAATGCGTAGATATTGGGAGGAACACCAGTGGCGAAGGCGA…	d:Bacteria(1.00),p:Acidobacteriota(1.00),c:AT-s3-28(0.97),o:AT-s3-28(0.97),f:AT-s3-28(0.97),g:AT-s3-28(0.97),s:uncultured_bacterium(0.97)
Otu10167	0	0	0.0001424	0	0	0	0	CCAGCCTATGGGTGGCTGCAGTGGGGAATCTTAGACAATGGGGGAAACCCTGACGCAGCGACGCCGCGTGGGCGATGAAGGCCTTCGGGTCGTAAAGCCCTGTCGAGCGGAACGAAACGTATGAGCTCAAATAAAGCTCATGCCTGACGGTACCGCTGGAGGAAGCCCCGGCCAACTCCGTGCCAGCAGCCGCGGTAATACGGGGGGGGCGAGCGTTATTCGGAATTATTGGGCGTAAAGGGCGTGTAGGCGGCTTCGTATGTCTCCTGTGAAAGCCCTCGGCTCAACCGAGGAACTGCAGGAGAAACTGCGGAGATCGAGTCCGGGAGAGGAGAGCGGAATTCCCAGTGTAGCGGTGAAATGCGTAGATATTGGGAGGAACACCAGTGGCGAAGGCGG…	d:Bacteria(1.00),p:Acidobacteriota(1.00),c:AT-s3-28(1.00),o:AT-s3-28(1.00),f:AT-s3-28(1.00),g:AT-s3-28(1.00),s:uncultured_bacterium(0.64)
Otu6419	0	0	0	0.0001485	0	0	0	CCAGCCTATGGGTGGCACCAGTGGGGAATATTGCGCAATGGGGGAAACCCTGACGCAGCGACGCCGCGTGGGCGATGAAGGCCTTCGGGTCGTAAAGCCCTGTCGAGTGGGACGAATCGCGTGAGCTCTAATATAGCTTGCGCTTGACGGTACCACTGGAGGAAGCCCCGGCCAACTCCGTGCCAGCAGCCGCGGTAATACGGGGGGGGCGAGCGTTATTCGGAATTATTGGGCGTAAAGCGCGTGTAGGCGGCTTCGTAAGTCCTTATGTGAAAGCCCTCGGCTCAACCGAGGAATTGCATGGGAAACTGCGTGGCTTGAGTTCGGGAGAGGAGAGTGGAATTCCCAGTGTAGCGGTGAAATGCGTAGATATTGGGAGGAACACCGGTGGCGAAGGCG…	d:Bacteria(1.00),p:Acidobacteriota(1.00),c:AT-s3-28(1.00),o:AT-s3-28(1.00),f:AT-s3-28(1.00),g:AT-s3-28(1.00),s:uncultured_bacterium(1.00)
Otu11026	0	0	0	0.0002228	0	0	0	CCAGCCTATGGGATGCTGCAGTGGGGAATTTTGGGCAATGGGCGAAAGCCTGACCCAGCGACGCCGCGTGGGCGATGAAGGCCTTCGGGTCGTAAAGCCCTGTCATGCGGGAAGAATGACTTAGGCTCTAACATAGTCTAGGTTTGACGGTACCGCAGGAGGAAGCCCCGGCCAACTCCGTGCCAGCAGCCGCGGTAACACGGAGGGGGCGAGCGTTATTCGGAATCATTGGGCGTAAAGGGCAGGTAGGCGGCTTGGTATGTCTCTTGTGAAAGCCCTCGGCTCAACCGAGGAATTGCAGGGGAAACTGCCGAGCTTGAGTCCGGGAGAGGAGAGCGGAATTCCCAGTGTAGCGGTGAAATGCGTAGATATTGGGAGGAACACCAGTGGCGAAGGCGG…	d:Bacteria(1.00),p:Acidobacteriota(1.00),c:AT-s3-28(0.99),o:AT-s3-28(0.99),f:AT-s3-28(0.99),g:AT-s3-28(0.99),s:uncultured_bacterium(1.00)
Otu3365	0.0004414	3.371e-05	0.0001424	0.0002228	0	0	0	CCAGCCTACGGGGGGCACCAGTGGGGAATATTGCGCAATGGGGGAAACCCTGACGCAGCGGCGCCGCGTGGGCGATGAAGGCCTTCGGGTCGTAAAGCCCTGTCGGGCGGGACGAACCGTGCGAGCTCTAACATAGCTCGTGCCTGACGGTACCGCTAGAGGAAGCCCCGGCTAACTCCGTGCCAGCAGCCGCGGTAATACGGAGGGGGCTAGCGTTATTCGGAATTATTGGGCGTAAAGGGCGTGTAGGCGGCTTCGTATGTCCCATGTGAAAGCCCTCGGCTCAACCGGGGAATTGCATGGGAAACTGCGGAGCTTGAGTCCGGGAGGGGAGAGTGGAATTCCCAGTGTAGCGGTGAAATGCGTAGATATTGGGAGGAACACCAGTGGCGAAGGCGG…	d:Bacteria(1.00),p:Acidobacteriota(1.00),c:AT-s3-28(1.00),o:AT-s3-28(1.00),f:AT-s3-28(1.00),g:AT-s3-28(1.00),s:unidentified(0.66)
Otu3196	0.0001471	0	0	0	0.0001967	0	0	CCAGCCTATGGGGCGCACCAGTCGGGAATTTTGGGCAATGGGCGAAAGCCTGACCCAGCAACGCCGCGTGAAGGATGAAGTCTTTCGGGATGTAAACTTCGAAATTATAGGAAGAATCAATGACGGTACTATAAATAAGCTCCGGCTAACTACGTGCCAGCAGCCGCGGTAATACGTAGGGGGCAAGCGTTGTTCGGATTTACTGGGCGTAAAGGGTGCGTAGGCGGCGCAACAAGTCACTTGTGAAATCTCCGGGCTTAACTCGGAACGGCCAAGTGATACTGTTGTGCTAGAGTGCAGAAGGGGCAAGTGGAATTCTTGGTGTAGCGGTGAAATGCGTAGATATCAAGTGGAACACCTGAGGCGAAGGCGACTTGCTGGGCTGACACTGACGCTGAG…	d:Bacteria(1.00),p:Acidobacteriota(1.00),c:Blastocatellia(1.00),o:Blastocatellales(1.00),f:Blastocatellaceae(1.00),g:Blastocatella(1.00),s:uncultured_bacterium(0.18)
Otu5852	0	0	0.0002136	7.427e-05	0.0002951	0	0	CCAGCCTATGGGAGGCTCCAGTCGGGAATTTTGGGCAATGGGCGAAAGCCTGACCCAGCAACGCCGCGTGAAGGATGAAGTCTTTCGGGATGTAAACTTCGGAAATATGGGAAGAATAAATGACGGTACCATATCTAAGGTCCGGCTAACTACGTGCCAGCAGCCGCGGTAATACGTAGGGACCGAGCGTTGTTCGGATTTACTGGGCGTAAAGGGTGCGTAGGCGGCGCTGCAAGTCAATTGTGAAATCTCCGGGCTTAACTCGGAACGGCCAATTGATACTGCAGTGCTAGAGTGCAGAATGGGCAAGTGGAATTCTTGGTGTAGCGGTGAAATGCGTAGATATCAAGAGGAACACCTGAGGCGAAGGCGACTTGCTGGGCTGACACTGACGCTGAG…	d:Bacteria(1.00),p:Acidobacteriota(1.00),c:Blastocatellia(1.00),o:Blastocatellales(1.00),f:Blastocatellaceae(1.00),g:Blastocatella(1.00),s:uncultured_bacterium(1.00)
Otu9658	0	1.685e-05	0	0	9.836e-05	0	0	CCAGCCTACGGGTTGCTGCAGTCGGGAATTTTGCGCAATGGAGGAAACTCTGACGCAGCAACGCCGCGTGAAGGATGAAGTCTTTCGGGATGTAAACTTCGAAATTATAGGAAGAATCAGTGACGGTACTATAAATAAGCTCCGGCTAACTACGTGCCAGCAGCCGCGGTAATACGTAGGGAGCAAGCGTTGTTCGGATTTACTGGGCGTAAAGGGTGCGTAGGCGGCGCGACAAGTTACTTGTGAAATCTCCGGGCTTAACTCGGAGCTGCCAAGTAAAACTGTTGTGCTAGAGTGCAGGAAGGGCAACTGGAATTCTTGGTGTAGCGGTGAAATGCGTAGATATCAAGAGGAACACCTGAGGCGAAGGCGAGTTGCTAGACTGACACTGACGCTGAG…	d:Bacteria(1.00),p:Acidobacteriota(1.00),c:Blastocatellia(1.00),o:Blastocatellales(1.00),f:Blastocatellaceae(1.00),g:Blastocatella(1.00),s:uncultured_bacterium(0.80)
Otu3641	0	0	0	0	0	9.577e-05	0.0005477	CCAGCCTATGGGGGGCAGCAGCGGGGAATTTTGCGCAATGGGCGAAAGCCTGACGCAGCGACGCCGCGTGGGTGATGAAGTTTTTCGGAACGTAAAACCCTGTCAGGAGGGAAGAAGATCTGACGGTACCTCCAAAGGAAGCCCCGGCTAACTCCGTGCCAGCAGCCGCGGTAATACGGGGGGGGCAAGCGTTGTTCGGAATTACTGGGCGTAAAGGGCGTGTAGGCGGCCAGCCAGGTCAGGTGTGAAATCCCTTGGCTTAACCAAGGAATTGCGCTTGAAACCGGTTGGCTTGAGTGCAGGAGAGGAGGGCGGAATTCTCGGTGTAGCGGTGAAATGCGTAGATATCGGGAAGAACACCGGTGGCGAAGGCGGCTCTCTGGACTGTCACTGACGCTG…	d:Bacteria(1.00),p:Acidobacteriota(0.81),c:c5LKS83(0.69),o:c5LKS83(0.69),f:c5LKS83(0.69),g:c5LKS83(0.69),s:uncultured_bacterium(0.83)
Otu1627	0	7.584e-05	0	0	0	0	0	CCAGCCTATGGGGGGCTGCAGTGGGGAATTTTGCGCAATGGGCGAAAGCCTGACGCAGTGACGCCGCGTGGACGATGAAGGTCTTCGGGTCGTAAAGTCCTGTCAAGTGGGAAGAAGTATGTGGTAGTTAATACCTGCCATGTTTGACGGTACCACTAGAGGAAGCCCCGGCCAACTCCGTGCCAGCAGCCGCGGTAATACGGGGGGGGCGAGCGTTGTTCGGAATTATTGGGCGTAAAGGGCACGTAGGCGGTTTGGCAAGTCTGGTGTGAAAGCCCTCGGCTCAACCGAGGAACTGCACCAGAAACTGCCGAACTAGAGTTCGGGAGAGGAGAGTGGAATTCCCAGTGTAGCGGTGAAATGCGTAGATATTGGGAGGAACACCAGTGGCGAAGGCGG…	d:Bacteria(1.00),p:Acidobacteriota(0.99),c:d142(0.97),o:d142(0.97),f:d142(0.97),g:d142(0.97),s:uncultured_Acidobacteria(0.98)
Otu4947	0	4.213e-05	0	0	0.0001967	0	0	CCAGCCTATGAGGTGCTGCAGTGAGGAATTTTCCGCAATGGACGAAAGTCTGACGGAGCGACGCCGCGTGCACGATGAAGGCCCTAGGGTCGTAAAGTGCTGTCGGAGAGGATTAAAAGTTATGGGTTAATACCCCATGACCTTGACGGTACTCTCCAAGGAAGCCCCGGCTAACTCCGTGCCAGCAGCCGCGGTAATACGGGGGGGGCGAGCGTTGCTCGGAATCATTGGGCGTAAAGGGCTAGTAGGCGGTTTGCTAAGTCAGTTGTGAAATCCCACGGCTCAACCGTGGAACTGCAGCTGATACTGGCGAACTTGAGTGTTGGAGAGGATGGCGGAATTCCATATGTAGCGGTGAAATGCGTAGATATATGGAGGAACACCGGTGGCGAAGGCGGC…	d:Bacteria(1.00),p:Acidobacteriota(0.75),c:d142(0.72),o:d142(0.72),f:d142(0.72),g:d142(0.72),s:uncultured_bacterium(0.39)
Otu915	0	0.0001601	0	0	0	0	0	CCAGCCTACGGGGCGCAGCAGTGAGGAATTTTCCGCAATGGACGAAAGTCTGACGGAGCGACGCCGCGTGCGCGATGAAGGCCTTCGGGTCGTAAAGCGCTGTCGGAGAGGAATAAGTTCAGTAGGTTAATACCCTGCCGGATTGACGGTACTCTCCAAGGAAGCCCCGGCTAACTCCGTGCCAGCAGCCGCGGTAATACGGGGGGGGCAAGCGTTGCTCGGAATCATTGGGCGTAAAGGGCTAGTAGGCGGTTTGTTAAGTCGGTTGTGAAATCCCAGAGCTCAACTCTGGAATTGCAGCCGATACTGGCGAACTTGAGTGTCGGAGAGGATGGCGGAATTCCATGTGTAGCGGTGAAATGCGTAGATATATGGAGGAACACCGGTGGCGAAGGCGGC…	d:Bacteria(1.00),p:Acidobacteriota(0.80),c:d142(0.79),o:d142(0.79),f:d142(0.79),g:d142(0.79),s:uncultured_bacterium(0.70)
Otu8047	0	2.528e-05	0	0	0	0	0	CCAGCCTATGGGTTGCTGCAGTGAGGAATTTTCCGCAATGGACGAAAGTCTGACGGAGCGACGCCGCGTGCGCGATGAAGGCCCTAGGGTCGTAAAGCGCTGTCGGAGAGGAATAAAATTGATAGGTTAATACCCTATTGATTTGACGGTACTCTCCAAGGAAGCCCCGGCTAACTCCGTGCCAGCAGCCGCGGTAATACGGGGGGGCAAGCGTTGCTCGGAATCATTGGGCGTAAAGGGCTAGTAGGCGGTTTGCTAAGTCGGTTGTGAAATCCCAGAGCTCAACTCTGGAATTGCAGCCGATACTGACAAACTTGAGTGTCGGAGAGGATGGCGGAACTCCATGTGTAGCGGTGAAATGCGTAGATATATGGAGGAACATCAGTGGCGAAGGCGGCT…	d:Bacteria(1.00),p:Acidobacteriota(0.71),c:d142(0.70),o:d142(0.70),f:d142(0.70),g:d142(0.70),s:uncultured_bacterium(0.62)
Otu7671	0	1.685e-05	0	0	0	0	0	CCAGCCTACGGGATGCAGCAGTGAGGAATTTTCCGCAATGGACGAAAGTCTGACGGAGCGACGCCGCGTGCGCGATGAAGGCCTTCGGGTCGTAAAGCGCTGTCGGAGAGGAATAAGATTGGTAGGCTAATACCCTATTAGTTTGACGGTACTCTCCAAGGAAGCCCCGGCTAACTCCGTGCCAGCAGCCGCGGTAATACGGGGGGGGCAAGCGTTGCTCGGAATCATTGGGCGTAAAGGGCTAGTAGGCGGTTTGCTAAGTCGGTTGTGAAATCCCAGAGCTCAACTCTGGAATTGCAGCCGATACTGGCAAACTTGAGTATGGGAGAGGATGACGGAATTTCTTGTGTAGCGGTGAAATGCGTAGATATAAGAAGGAACACCGGTGGCGAAGGCGGC…	d:Bacteria(1.00),p:Acidobacteriota(0.78),c:d142(0.75),o:d142(0.75),f:d142(0.75),g:d142(0.75),s:uncultured_bacterium(0.82)
Otu2802	0	0	0	0	0	0.0001915	0	CCAGCCTATGGGAGGCAGCAGTCGAGAATCTTTCGCAATGGGGGAAACCCTGACGAAGCGACGCCGCGTGAATGATGAAGGCTTTCGGGTCGTAAAATTCTGTCACAAGGGAAGAAACGTATAAAGATTAATACTCTTTATATTTGACGGTACCTTGAGAGGAAGCCCCGGCTAACTCCGTGCCAGCAGCCGCGGTAATACGGAGGGGGCAAGCGTTGTTCGGATTTACTGGGTGTAAAGGGCGTGTAGGTGGTTTGTTAAGTTGGATGTGAAATCCCTCGGCTCATCCGAGGAACTGCATTCAATACTGATAGACTAGAGTGTAAGAGAGGAAAGCGGAATTCCTGGTGTAGCGGTGAAATGCGTAGATATCAGGAGGAACACCGGTGGCGAAAGCGG…	d:Bacteria(1.00),p:Acidobacteriota(0.20),c:d142(0.01),o:d142(0.01),f:d142(0.01),g:d142(0.01),s:uncultured_organism(0.11)
Otu8381	0	1.685e-05	0	0	0	0	0	CCAGCCTACGGGGCGCTGCAGTGAGGAATTTTCCGCAATGGACGAAAGTCTGACGGAGCGACGCCGCGTGCACGATGAAGGCCCTAGGGTCGTAAAGTGCTGTCGGAGAGGAATAAGATTAGTAGGTTAATACCCTATTAGTTTGACGGTACTCTCCAAGGAAGCCCCGGCTAACTCCGTGCCAGCAGCCGCGGTAATACGGGGGGGGCAAGCGTTGCTCGGAATCATTGGGCGTAAAGGGCTAGTAGGCGGTTTGCTAAGTCGGATGTGAAATCCCAGAGCTCAACTCTGGAATTGCATTCGATACTGGCAAACTTGAGTGTAGGAGAGGATGGCGGAATTCCATGTGTAGCGGTGAAATGCGTAGATATGTGGAGGAACACCGGTGGCGAAGGCGGC…	d:Bacteria(1.00),p:Acidobacteriota(0.68),c:d142(0.62),o:d142(0.62),f:d142(0.62),g:d142(0.62),s:uncultured_organism(0.31)
Otu1496	0	5.899e-05	0	0	9.836e-05	0	0	CCAGCCTATGGGGGGCAGCAGTGGGGAATTTTGCGCAATGGGGGAAACCCTGACGCAGCAACGCCGCGTGGGTGATGAAGCACTTTTGTGTGTAAAGCTCTGTCAACAGGGAATAAGGTGAATTGTTTAAGAGATAGTTTATTTGAATGTACCTGTAGAGGAAGTCCCGGCTAACTCCGTGCCAGCAGCCGCGGTAATACGGAGGGGACAAGCGTTATTCGGAATTATTGGGCGTAAAGGGCGCGTAGGCGGCCGGATAAGTGAGAAGTGAAAGCCCACGGCTCAACCGTGGAACGGCTTCTCATACTGTCTGGCTAGAGTATGGGAGAGGGAAGTGGAATTTCCGGTGTAGCGGTGAAATGCGTAGATATCGGAAGGAACACCAGTGGCGAAGGCGAC…	d:Bacteria(1.00),p:Acidobacteriota(1.00),c:Holophagae(1.00),o:Acanthopleuribacterales(1.00),f:Acanthopleuribacteraceae(1.00),g:Acanthopleuribacter(1.00),s:uncultured_bacterium(0.99)
Otu858	0.0005885	0.0004129	0.0009967	0.0005199	0.0004918	0	0	CCAGCCTATGGGGCGCAGCAGTGGGGAATTTTGCGCAATGGGGGAAACCCTGACGCAGCAACGCCGCGTGGAGGATGAAGGTTTTCGGATTGTAGACTCCTGTCAGTGGGGAAAAAGGCTTGCGACCTAATACGTCGAGGAGCTTGATTGTACCCGCAGAGGAAGCCCCGGCTAACTCTGTGCCAGCAGCCGCGGTAATACAGAGGGGGCAAGCGTTATTCGGAATTATTGGGCGTAAAGGGCGCGTAGGCGGCCGATCAAGTGGAAGGTGAAAGCCCTCGGCTCAACCGAGGAACTGCCTCCCAAACTGACTGGCTTGAGTACGGGAGAGGTGGGTGGAATTCCCAGTGTAGCGATGAAATGCGTAGATATTGGGAGGAACACCGGTGGCGAAGGCGG…	d:Bacteria(1.00),p:Acidobacteriota(1.00),c:Holophagae(1.00),o:Subgroup_7(1.00),f:Subgroup_7(1.00),g:Subgroup_7(1.00),s:uncultured_bacterium(0.99)
Otu4258	0.0002942	8.427e-06	7.119e-05	7.427e-05	0.0001967	0	0	CCAGCCTACGGGTCGCTGCAGTGGGGAATTTTGCGCAATGGGGGAAACCCTGACGCAGCAACGCCGCGTGGAGGATGAAGGCCCTTGGGTTGTAAACTCCTGTCAGCGGGGAAGAAAGGCCGCGGGTTAATACCCCGACGGTTCTGACGGTACCCGCAGAGGAAGCCCCGGCTAACGCTGTGCCAGCAGCCGCGGTAATACAGAGGGGGCAAGCGTTATTCGGAATTATTGGGCGTAAAGGGCGCGTAGGCGGCTTGGCAAGTGGAAGGTGAAATCCCTCGGCTCAACCGAGGAACTGCCCTCCAAACTGCTTTGATTGAGTCCGGGAGAGGTGAGTGGAATTCCCAGTGTAGCGGTGAAATGCGTAGATATTGGGAGGAACACCGGTGGCGAAGGCGG…	d:Bacteria(1.00),p:Acidobacteriota(1.00),c:Holophagae(1.00),o:Subgroup_7(1.00),f:Subgroup_7(1.00),g:Subgroup_7(1.00),s:uncultured_bacterium(0.93)
Otu4753	0	0	0	0	0	0.0001915	0	CCAGCCTATGGGGTGCAGCAGTGGGGAATATTGCGCAATGGGGGAAACCCTGACGCAGCAACGCCGCGTGGACGAGGAAGGCCTTCGGGTTGTAAAGTCCTGTTAGGTGGGAAGAATGGTGTAATAGTTAATAGCTATAATATTTGACGGTACCATCGAAGAAAGCCCCGGCTAACTCCGTGCCAGCAGCCGCGGTAATACGGAGGGGGCAAGCGTTATTCGGAATTACTGGGCGTAAAGGGCGCGTAGGCGGTTTTATAAGTTAGATGATAAATCCCTTGGCTTAACCAAGGTTATGCATTTAATACTGTAGAACTAGAGTACAGTAGAGGAGAGTGGAATTTCCAGTGTAGCGGTGAAATGCGTAGATATTGGAAGGAACACCTGTGGCGAAGGCGA…	d:Bacteria(1.00),p:Acidobacteriota(0.30),c:Holophagae(0.02),o:Subgroup_7(0.02),f:Subgroup_7(0.02),g:Subgroup_7(0.02),s:uncultured_bacterium(0.50)
Otu7868	0	0	0	0	0	0.0007661	0	CCAGCCTACGGGGGGCTCCAGTGGGGAATTTTTCGCAATGGGCGAAAGCCTGACGAAGCAACGCCGCGTGGATGATGAAGGCCTTCGGGTCGTAAAATCCTGTCGGCAGGTATGAAACCTCTGGTAACTAATATCTACCAGGATTGACAGTACCTGCTGAGAAAGCCCCGGCTAACTCCGTGCCAGCAGCCGCGGTAATACGGGGGGGGCGAGCGTTATTCGGAATTATTGGGCGTAAAGGGCGCGTAGGTGGTCATGCAAGTCAAACGTGAAAGCCTTTGGCTTAACCAGAGAATTGCGTTTGAAACTGCATGACTTGAGTTCGGGAGAGGAAAGTGGAATTCCCAGTGTAGCGGTGAAATGCGTAGATATTGGGAGGAACACCGGTGGCGAAGGCGA…	d:Bacteria(1.00),p:Acidobacteriota(0.79),c:ODP1230B23.02(0.34),o:ODP1230B23.02(0.34),f:ODP1230B23.02(0.34),g:ODP1230B23.02(0.34),s:uncultured_organism(0.29)
Otu3568	0	8.427e-06	0	0	0	9.577e-05	0	CCAGCCTATGGGAGGCACCAGTGGGGAATTTTGCGCAATGGGCGAAAGCCTGACGCAGCAACGCCGCGTGGAGGATGAAGGCTCTCGGGTCGTAAACTCCTGTCAGAGGGGAAGAAATCCCGCGAAAGCGGGGCTGACTGTACCCTTGGAGGAAGCCACGGCTAACTCCGTGCCAGCAGCCGCGGTAATACGGAGGTGGCAAGCGTTGTTCGGAATTATTGGGCGTAAAGGGCGCGTAGGCGGCTTGGTAAGTCAGATGTGAAATCCCCGGGCTTAACTCGGGAATTGCATCTGAAACTGCTTAGCTTGAGTCCTGGAGGGGGTAGTGGAATTCCCGGTGTAGCGGTGAAATGCGTAGATATTGGGAGGAACACCTGCGGCGAAGGCGGCTACCTGGAC…	d:Bacteria(1.00),p:Acidobacteriota(1.00),c:Subgroup_18(1.00),o:Subgroup_18(1.00),f:Subgroup_18(1.00),g:Subgroup_18(1.00),s:uncultured_bacterium(0.58)
Otu9415	0.0001471	0	7.119e-05	0	0	0	0	CCAGCCTATGGGGCGCAGCAGCAGTGGGGAATATTGGACAATGGGGGCAACCCTGATCCAGCAATGCCGCGTGTGTGAAGAAGGCCTGCGGGTTGTAAAGCACTTTCAGTAGGGAAGAAAAGCCCGAGGTTAATAACCTCGGGTCTTGACGTAACCTAAAGAAGAAGCACCGGCTAACTCCGTGCCAGCAGCCGCGGTAAGACGGGGGGGGCGAGCGTTGTTCGGAATTACTGGGCGTAAAGGGCGCGCAGGCGGCTTGGGAAGTCTTGGGTGAAAGCCCCCAGCTCAACTGGGGAATGGCCTGAGAAACCACTAGGCTGGAGTGCTGGAGAGGGAAGCGGAATTCCCGGTGGAGCGGTGAAATGCGTAGATATCGGGAGGAACACCAGAGGCGAAGGC…	d:Bacteria(1.00),p:Acidobacteriota(0.57),c:Subgroup_21(0.56),o:Subgroup_21(0.56),f:Subgroup_21(0.56),g:Subgroup_21(0.56),s:uncultured_Acidobacteria(0.12)
Otu1044	0	6.741e-05	0	0	9.836e-05	0.0003831	0	CCAGCCTATGGGTGGCAGCAGTGGGGAATTTTGGGCAATGGGCGAAAGCCTGACCCAGCAACGCCGCGTGGAGGATGAAGGTTTTCGGATCGTAAACTCCTGTCTAGAGGGAAGAAGAAAGTGACGGTACCTCTGGAGGAAGCCCCGGCTAACTCCGTGCCAGCAGCCGCGGTAATACGGGGGGGGCAAGCGTTGTTCGGAATTACTGGGCGTAAAGGGCGCGTAGGCGGTTTCGGAAGTCATGGGTGAAAGTCCTCGGCTCAACCGAGGGATTGCCTGTGAAACCACGGGACTGGAGTGCTGGAGAGGGAAGCGGAATTCCCAGTGTAGCGGTGAAATGCGTAGATATTGGGAGGAACACCTGTGGCGAAGGCGGCTTCCTGGACAGACACTGACGCT…	d:Bacteria(1.00),p:Acidobacteriota(1.00),c:Subgroup_21(1.00),o:Subgroup_21(1.00),f:Subgroup_21(1.00),g:Subgroup_21(1.00),s:uncultured_Acidobacteria(0.46)
Otu77	0.02737	8.427e-06	0.01225	0.01225	0.00177	0	0	CCAGCCTATGGGGGGCAGCAGTGGGGAATTTTGGGCAATGGGCGAAAGCCTGACCCAGCAACGCCGCGTGGAGGATGAAGGCCCTCGGGTCGTAAACTCCTGTCCTAGGGGAAGAAAAAAATGACGGTACCCTTGGAGGAAGCCCCGGCTAACTCCGTGCCAGCAGCCGCGGTAAGACGGGGGGGGCGAGCGTTGTTCGGAATTACTGGGCGTAAAGGGCGCGCAGGCGGCTTGGGAAGTCTTGGGTGAAAGCCCCCAGCTCAACTGGGGAATGGCCTGAGAAACCACTAGGCTGGAGTGCTGGAGAGGGAAGCGGAATTCCCGGTGGAGCGGTGAAATGCGTAGATATCGGGAGGAACACCAGAGGCGAAGGCGGCTTCCTGGACAGACACTGACGCT…	d:Bacteria(1.00),p:Acidobacteriota(1.00),c:Subgroup_21(1.00),o:Subgroup_21(1.00),f:Subgroup_21(1.00),g:Subgroup_21(1.00),s:uncultured_bacterium(0.68)
Otu10566	0.0004414	1.685e-05	0.0008543	0.0006684	0	0	0	CCAGCCTACGGGAGGCTCCAGTGGGGAATATTGGACAATGGGGGCAACCCTGATCCAGCAATGCCGCGTGAAGGAAGAAGGCTTTCGAGTTGTAAACTTCTGTTTCGGGGGACGATAATGACGGTACCCCGGCAGCAAGCCCCGGCTAACTCCGTGCCAGCAGCCGCGGTAATACGGGGGGGGCAAGCGTTGTTCGGAGTTACTGGGCGTAAAGGGCGCGTAGGCGGTCCGAGAAGTTTCGGGTGAAAGCCCCGGGCTCAACCCGGGAAGGTCCCGGAAAACCATCGGACTTGAGTGCTGGAGAGGCAAGCGGAATTTCTGGTGTAGCGGTGAAATGCGTAGATATCAGAAGGAACATCGGAGGCGAAGGCGGCTTGCTGGACAGCAACTGACGCTGAG…	d:Bacteria(1.00),p:Acidobacteriota(1.00),c:Subgroup_21(1.00),o:Subgroup_21(1.00),f:Subgroup_21(1.00),g:Subgroup_21(1.00),s:uncultured_bacterium(0.97)
Otu341	0.0001471	0.0002865	0.0007119	0.0005941	0.0002951	0	0	CTAGCCTATGGGTGGCAGCAGTGGGGAATTTTGCGCAATGGGGGAAACCCTGACGCAGCAACGCCGCGTGAAGGAAGAAGGTTTTCGAATCGTAAACTTCTGTTCTGGGGGAAGAAGAAAGTGACGGTACCCCAGAAGCAAGCCCCGGCTAACTCCGTGCCGGCAGCCGCGGTAATACGGGGGGGGCGAGCGTTGTTCGGAATTACTGGGCGTAAAGGGCGCGTAGGCGGACCGAGAAGTTTTGGGTGAAAGCCCCGGGCTCAACCCGGGAAGGTCCCAGAAAACCATCGGACTAGAGTGCTGGAGAGGCAAGCGGAATTTCTGGTGTAGCGGTGAAATGCGTAGATATCAGAAGGAACACCTGAGGCGAAGGCGGCTTGCTGGACAGACACTGACGCT…	d:Bacteria(1.00),p:Acidobacteriota(1.00),c:Subgroup_21(0.99),o:Subgroup_21(0.99),f:Subgroup_21(0.99),g:Subgroup_21(0.99),s:uncultured_bacterium(0.95)
Otu1305	0.0007356	0.0003876	0.0001424	0.0002228	0.0001967	0	0	CCAGCCTATGGGTGGCAGCAGTGGGGAATTTTGCGCAATGGGGGAAACCCTGACGCAGCAACGCCGCGTGAAGGAAGAAGGCTTTCGAGTTGTAAACTTCTGTTTCGGGGGACGAAGAAGTGATGGTACCCCGGCAGCAAGCCCCGGCTAACTCCGTGCCAGCAGCCGCGGTAGTACGGGGGGGGCGAGCGTTGTTCGGAATTACTGGGCGTAAAGGGCGCGTAGGCGGTACGAGAAGTTTCGGGTGAAAGCCCCGGGCTCAACCCGGGAAGGTCCCGGAAAACCATCGTACTTGAGTGCTGGAGGGGCAAGCGGAATTTCTGGTGTAGCGGTGAAATGCGTAGATATCAGAAGGAACATCAGAGGCGAAGGCGGCTTGCTGGACAGCAACTGACGCTG…	d:Bacteria(1.00),p:Acidobacteriota(1.00),c:Subgroup_21(1.00),o:Subgroup_21(1.00),f:Subgroup_21(1.00),g:Subgroup_21(1.00),s:uncultured_bacterium(1.00)
Otu7267	0.0001471	0	0	0.0002228	9.836e-05	0	0	CCAGCCTATGGGAGGCTCCAGTGGGGAATTTTGCGCAATGGGCGAAAGCCTGGCGCAGCAACGCCGCGTGAAGGAAGAAGGTTTTCGGATCGTAAACTTCTGTCCGAGGGGAAGAAAAAAATGACGGTACCCTTGGAGGAAGCCCCGGCTAACTCCGTGCCAGCAGCCGCGGTAATACGGGGGGGGCAAGCGTTGTTCGGAATTACTGGGCGTAAAGGGCGCGCAGGCGGTCTGAGAAGTTCTGGGTGAAAGCCCTCGGCTTAACCGAGGAAGGTCCTGGGAAACCATCAGGCTAGAGTGCTGGAGAGGGAAGTGGAATTCCCGGTGTAGCGGTGAAATGCGTAGATATCGGGAGGAACACCAGAGGCGAAGGCGACTTCCTGGACAGACACTGACGCT…	d:Bacteria(1.00),p:Acidobacteriota(1.00),c:Subgroup_21(1.00),o:Subgroup_21(1.00),f:Subgroup_21(1.00),g:Subgroup_21(1.00),s:uncultured_bacterium(1.00)
Otu2472	0	0	0.0006408	0.0001485	0.0003934	0	0	CCAGCCTATGGGGCGCTGCAGTGGGGAATTTTGGGCAATGGGGGCAACCCTGACCCAGCAACGCCGCGTGGAGGATGACGGTTTTCGGATCGTAAACTCCTGTCCTGAGGGACGAAGAAGTGACGGTACCTCAGGAGGAAGCCCCGGCTAACTCCGTGCCAGCAGCCGCGGTAATACGGGGGGGGCAAGCGTTGTTCGGAATTACTGGGCGTAAAGGGCGCGTAGGCGGCATCGGAAGTCATGGGTGAAATCCCCCAGCCTAACTGGGGAACTGCCTGTGAAACCACGGAGCTGGAGTGCTGGAGAGGAAAGCGGAATTCCTGGTGTAGCGGTGAAATGCGTAGATATCAGGAGGAACATCAGAGGCGAAGGCGGCTTTCTGGACAGACACTGACGCTG…	d:Bacteria(1.00),p:Acidobacteriota(1.00),c:Subgroup_21(1.00),o:Subgroup_21(1.00),f:Subgroup_21(1.00),g:Subgroup_21(1.00),s:uncultured_bacterium(1.00)
Otu2320	0	0	7.119e-05	0.0002228	9.836e-05	0	0	CCAGCCTATGGGTTGCAGCAGTGGGGAATTTTGCGCAATGGGGGAAACCCTGACGCAGCAACGCCGCGTGGAGGAAGAAGGTTTTCGAATCGTAAACTCCTGTCAGGAGGGAAGAAAAAAATGACGGTACCTCTGGAGGAAGCCCCGGCTAACTCCGTGCCAGCAGCCGCGGTAATACGGGGGGGGCAAGCGTTGTTCGGATTTACTGGGCGTAAAGGGCGCGTAGGCGGTGGGAGAAGTTTTGGGTGAAAGCCCCCGGCTCAACCGGGGAAGTGCCTGGAAAACCATCTGACTGGAGTGCTGGAGAGGCAAGCGGAATTTCTGGTGTAGCGGTGAAATGCGTAGATATCAGAAGGAACATCGGAGGCGAAGGCGGCTTGCTGGACAGACACTGACGCT…	d:Bacteria(1.00),p:Acidobacteriota(1.00),c:Subgroup_21(1.00),o:Subgroup_21(1.00),f:Subgroup_21(1.00),g:Subgroup_21(1.00),s:uncultured_bacterium(1.00)
Otu655	0	3.371e-05	0	0	0	0.0004788	7.825e-05	CCAGCCTATGGGTGGCAGCAGTGGGGAATTTTGGGCAATGGGCGCAAGCCTGACCCAGCAACGCCGCGTGGAGGATGAAAGTTTTCGGATTGTAAACTCCTGTCCGGAGGGACGAAGACAGTGACGGTACCTCTGGAGGAAGCCCCGGCTAACTCCGTGCCAGCAGCCGCGGTAATACGGGGGGGGCAAGCGTTGTTCGGAATTACTGGGCGTAAAGGGCGCGTAGGCGGCTTCGGAAGTTATGGGTGAAAGCCCCCAGCTTAACTGGGGAATTGCCTGTAAAACCACGGAGCTGGAGTGCTGGAGAGGGAAGTGGAATTCCCAGTGTAGCGGTGAAATGCGTAGATATTGGGAGGAACACCAGTGGCGAAGGCGGCTTCCTGGACAGACACTGACGCT…	d:Bacteria(1.00),p:Acidobacteriota(1.00),c:Subgroup_21(1.00),o:Subgroup_21(1.00),f:Subgroup_21(1.00),g:Subgroup_21(1.00),s:uncultured_bacterium(0.89)
Otu1265	0	0.0001348	0	0	0	9.577e-05	0.000939	CCAGCCTATGGGGCGCTGCAGTGGGGAATTTTGGGCAATGGGCGAAAGCCTGACCCAGCAACGCCGCGTGGAGGAAGAAGGTTTTCGGATCGTAAACTCCTGTCCCACGAGAAGAAGAAAGTGACGGTATCGTGGGAGGAAGCCCCGGCTAACTCCGTGCCAGCAGCCGCGGTAATACGGGGGGGGCAAGCGTTGTTCGGAATTACTGGGCGTAAAGGGCGCGTAGGCGGCTTCGGAAGTCAAGGGTGAAAGCCCCGGGCTCAACTCGGGAACTGCCTTTGAAACCACGGAGCTAGAGTGTTGGAGAGGAAAGCGGAATTTCAGTGTAGCGGTGAAATGCGTAGATATTGGAAGGAACATCTGAGGCGAAGGCGGCTTTCTGGACACACACTGACGCTG…	d:Bacteria(1.00),p:Acidobacteriota(1.00),c:Subgroup_21(1.00),o:Subgroup_21(1.00),f:Subgroup_21(1.00),g:Subgroup_21(1.00),s:uncultured_bacterium(0.97)
Otu8605	0	9.27e-05	0	0	0	0	0	CCAGCCTATGGGGGGCTGCAGTGGGGAATATTGCACAATGGGGGAAACCCTGATGCAGCGACGCCGCGTGAAGGAAGAAGGTTTTCGGATCGTAAACTCCTGTCCTGAGGGAAGAAGCAAGTGACGGTACCTCGGGAGGAAGCCCCGGCTAACTCCGTGCCAGCAGCCGCGGTAATACGGGGGGGGCGAGCGTTGTTCGGAATTACTGGGCGTAAAGGGCGCGCAGGCGGTTTCGTCAGTCATGGGTGAAAGCCCCGGGCTCAACCCGGGAAAGGCCTGTGAAACCACGGAACTGGAGTGCTGGAGAGGGAAGCGGAATTCCCAGTGTAGCGGTGAAATGCGTAGGTATTGGGAGGAACATCGGTGGCGAAGGCGGCTTCCTGGACAGACACTGACGCT…	d:Bacteria(1.00),p:Acidobacteriota(1.00),c:Subgroup_21(1.00),o:Subgroup_21(1.00),f:Subgroup_21(1.00),g:Subgroup_21(1.00),s:uncultured_bacterium(1.00)
Otu4978	0	7.584e-05	0	0	0	0	0	CCAGCCTATGGGTGGCACCAGTGAGGAATATTGCGCAAGGGGGGAAACCCTGACGCAGCAACGCCGCGTGGAGGAAGAAGGCTTTCGAGTCGTAAACTCCTGTCCCCGGGGACGAAGCAAGTGACGGTACCCGGGGAGGAAGCCCCGGCTAACTCCGTGCCAGCAGCCGCGGTAATACGGGGGGGGCAAGCGTTGTTCGGAATTACTGGGCGTAAAGGGCGCGCAGGCGGCCGCAGAAGTTCTGGGTGAAAGCCCCCGGCTTAACCGGGGAAGTGCCTGGAAAACCATGCGGCTGGAGTGCTGGAGAGGCTAGCGGAATTTCGGGTGTAGCGGTGAAATGCGTAGATATCCGAAGGAACACCGGAGGCGAAGGCGGCTAGCTGGACAGACACTGACGCT…	d:Bacteria(1.00),p:Acidobacteriota(1.00),c:Subgroup_21(1.00),o:Subgroup_21(1.00),f:Subgroup_21(1.00),g:Subgroup_21(1.00),s:uncultured_bacterium(0.94)
Otu10504	0	0	0.0001424	7.427e-05	0	0	0	CCAGCCTATGGGGGGCAGCAGTGGGGAATCTTGGGCAGTGGGCGAAAGCCTGACCCAGCGACGCCGCGTGGAGGACGAGGGCCCTCGGGTCGTAAACTCCTGTTCTTGGGGAAGAGAATGACGGTACCCAAGGAGCAAGCCCCGGCTAACTCCGTGCCAGCAGCCGCGGTAATACGGGGGGGGCAAGCGTTGTTCGGAATTACTGGGCGTAAAGGGTGCGTAGGCGGCCTAGGCAGTCTGAGGTGAAAGTCCCCGGCTCAACCGGGGGAGGACCTCAGAAACCCGTAGGCTAGAGAGCTGGAGAGGGAAGCGGAATTCCCGGTGGAGCGGTGAAATGCGTAGATATCGGGAGGAACATCGGAGGCGAAGGCGGCTTCCTGGACAGCATCTGACGCTGAG…	d:Bacteria(1.00),p:Acidobacteriota(1.00),c:Subgroup_21(1.00),o:Subgroup_21(1.00),f:Subgroup_21(1.00),g:Subgroup_21(1.00),s:uncultured_bacterium(1.00)
Otu10520	0	0	7.119e-05	7.427e-05	0	0	0	CCAGCCTATGGGAGGCACCAGTCGGGAATTTTGTCCAATGGGGGAAACCCTGAGACAGCGACGCCGCGTGGAGGACGAAGGCCTTCGGGTCGTAAACTCCTGTCCGAGGGGAAGAAAAAAATGACGGTACCCTTGGAGGAAGCCCCGGCTAACTCCGTGCCAGCAGCCGCGGTAAGACGGGGGGGGCAAGCGTTGTTCGGAATTACTGGGCGTAAAGGGCGCGCAGGCGGCCTGGGAAGTCTTGGGTGAAAGCCCCCAGCTCAACTGGGGAAGTGCCTGAGAAACCACTGGGCTTGAGTGCTGGAGAGGGAAGTGGAATTCCCGGTGGAGCGGTGAAATGCGTAGATATCGGGAGGAACACCAGAGGCGAAGGCGACTTCCTGGACAGACACTGACGCT…	d:Bacteria(1.00),p:Acidobacteriota(1.00),c:Subgroup_21(1.00),o:Subgroup_21(1.00),f:Subgroup_21(1.00),g:Subgroup_21(1.00),s:uncultured_bacterium(1.00)
Otu10964	0	0	0	0.0001485	0	0	0	CCAGCCTACGGGGGGCTCCAGGGAATATTGCACAATGGGCGAAAGCCTGATGCAGCGACACCGCGTGGAGGATGAAGGCCTTCGGGTCGTAAACTCCTGTCCGAGGGGAAGAAGAAGTGACGGTACCCTTGGAGGAAGCCCCGGCTAACTCCGTGCCAGCAGCCGCGGTAAGACGGGGGGGGCAAGCGTTGTTCGGAATTACTGGGCGTAAAGGGCGCGTAGGCGGCCTGGGAAGTCTTGGGTGAAAGCCCTCAGCTCAACTGGGGAATGGCCTGAGAAACCACTGGGCTGGAGTGCTGGAGAGGGAAGCGGAATTCCCGGTGGAGCGGTGAAATGCGTAGATATCGGGAGGAACACCAGAGGCGAAGGCGGCTTCCTGGACAGACACTGACGCTGAGG…	d:Bacteria(1.00),p:Acidobacteriota(1.00),c:Subgroup_21(1.00),o:Subgroup_21(1.00),f:Subgroup_21(1.00),g:Subgroup_21(1.00),s:uncultured_bacterium(0.93)
Otu971	0.0004414	0.0001685	0.0002848	0	9.836e-05	0	0	CCAGCCTATGGGTGGCAGCAGTGAGGAATCTTGCGCAATGGGCGAAAGCCTGACGCAGCGACGCCGCGTGGAGGAAGAAGGCCTTCGGGTCGTAAACTCCTGTCAAGAGGGACGAATGCCGACGGGATGAATAAGCCCGGCGGTTGACGGTACCTCTGAAGGAGGCCCCGGCTAACTCCGTGCCAGCAGCCGCGGTAATACGGAGGGGGCTAGCGTTGTTCGGAATTATTGGGCGTAAAGGGCGCGTAGGCGGCTCTGCAAGTCAGTTGTGAAATCCCTCGGCTTAACCGAGGAACTGCGACTGAAACTGCAGGGCTTGAGTCCCGGAGAGGGTAGCAGAATTCCCAGTGTAGCGGTGAAATGCGTAGATACTGGGAGGAACACCAGTGGCGAAGGCGG…	d:Bacteria(1.00),p:Acidobacteriota(1.00),c:Subgroup_22(1.00),o:Subgroup_22(1.00),f:Subgroup_22(1.00),g:Subgroup_22(1.00),s:uncultured_Acidobacteria(0.28)
Otu11527	0.0001471	0	0	0	9.836e-05	0	0	CCAGCCTATGGGTGGCACCAGTGAGGAATTTTGCGCAATGGGCGAAAGCCTGACGCAGCAACGCCGCGTGGATGATGAAGGCCTTCGGGTCGTAAAATCCTGTCAGGTGGGATGAAAACGCATGGGTTAATATCCTGTGTGACTGACTGTACCACCAGAGGAAGCCCCGGCTAACTCCGTGCCAGCAGCCGCGGTAATACGGAGGGGGCTAGCGTTGTTCGGAATTACTGGGCGTAAAGGGCGCGTAGGCGGTCGGGTGTGTCTGGCGTGAAAGCCCCTGGCTCAACCAGGGAATTGCGTCTTAAACTGCCCGACTCGAGTCCGGGAGAGGAGAGTGGAATTCCCAGTGTAGCGGTGAAATGCGTAGATACTGGGAGGAACACCGGTGGCGAAGGCGGC…	d:Bacteria(1.00),p:Acidobacteriota(1.00),c:Subgroup_22(1.00),o:Subgroup_22(1.00),f:Subgroup_22(1.00),g:Subgroup_22(1.00),s:uncultured_Acidobacteria(0.55)
Otu2309	0.0001471	0	0.0002136	0.0002228	0	0	0	CCAGCCTATGGGGGGCAGCAGCGAGGAATTTTGCGCAATGGGCGAAAGCCTGACGCAGCGACGCCGCGTGGAGGACGAAGGTCTTCGGATCGTAAACTCCTGTCAAGCGGGACGAAACCTGGAGGGATGAATAAGCCCTCCAGTTGACGGTACCGCTGGAGGAAGCCCCGGCTAACTCCGTGCCAGCAGCCGCGGTAATACGGAGGGGGCCAGCGTTGTTCGGAATTATTGGGCGTAAAGGGCGCGTAGGCGGCCTGGCAAGTCAGCCGTGAAATCCCTCGGCTCAACCGAGGAACTGCGACCGATACTGCCGGGCTTGAGTCCCGGAGAGGGTAGCGGAATTCCCAGTGTAGCGGTGAAATGCGTAGATATTGGGAGGAACACCCGTGGCGAAGGCGG…	d:Bacteria(1.00),p:Acidobacteriota(1.00),c:Subgroup_22(1.00),o:Subgroup_22(1.00),f:Subgroup_22(1.00),g:Subgroup_22(1.00),s:uncultured_Acidobacteria(0.26)
Otu3084	0.0001471	0	7.119e-05	7.427e-05	0.0001967	0	0	CCAGCCTATGGGGGGCTGCAGTGAGGAATCTTGCGCAATGGGCGAAAGCCTGACGCAGCAACGCCGCGTGGGTGATGAAGGCCTTCGGGTCGTAAAACCCTGTCAGGTGGGAAGAAATGGCAGTGGGCTAATACCCCGCCGTCTTGACGGTACCACCAGAGGAAGCCCCGGCTAACTCCGTGCCAGCAGCCGCGGTAATACGGAGGGGGCCAGCGTTGTTCGGAATTATTGGGCGTAAAGGGCGCGTAGGCGGCCATGCAAGTCAGCTGTGAAATCCCCTGGCTTACCCAGGGAACTGCTTCTGAAACTGCATGGCTTGAGTCCGGGAGAGGAGAGTGGAATTCCCAGTGTAGCGGTGGAATGCGTAGATATTGGGAGGAACACCAGTGGCGAAGGCGG…	d:Bacteria(1.00),p:Acidobacteriota(1.00),c:Subgroup_22(0.99),o:Subgroup_22(0.99),f:Subgroup_22(0.99),g:Subgroup_22(0.99),s:uncultured_Acidobacteria(0.37)
Otu5253	0.0001471	3.371e-05	7.119e-05	0.0001485	0	0	0	CCAGCCTATGGGTTGCTGCAGTGAGGAATCTTGCGCAATGGGCGAAAGCCTGACGCAGCGACGCCGCGTGGAGGAGGAAGGTCTTCGGATCGTAAACTCCTGTCAAGAGGGACGAATTCAGGATGGATGAATAAGCCAATCTGTTGACGGTACCTCTGGAGGAAGCCCCGGCTAACTCCGTGCCAGCAGCCGCGGTAATACGGAGGGGGCCAGCGTTGTTCGGAATTATTGGGCGTAAAGGGCGCGTAGGCGGTCTGGTAAGTCAGTTGTGAAATCCCTCGGCTCAACCGAGGAACTGCAGCTGAAACTACCAGACTTGAGTCCCGGAGAGGGTGGCGGAATTCCCAGTGTAGCGGTGAAATGCGTAGATACTGGGAGGAACATCGGTGGCGAAGGCGG…	d:Bacteria(1.00),p:Acidobacteriota(1.00),c:Subgroup_22(1.00),o:Subgroup_22(1.00),f:Subgroup_22(1.00),g:Subgroup_22(1.00),s:uncultured_Acidobacteria(0.88)
Otu1645	0	7.584e-05	0.000356	0.0004456	0.0002951	0	7.825e-05	CCAGCCTACGGGAGGCAGCAGTGAGGAATATTGCGCAATGGGGGAAAGCCTGACGCAGCGACGCCGCGTGGAGGAGGAAGGTCTTCGGATCGTAAACCCCTGTCAAGAGGGACGAATTCAGACGGAATGAATAAGTCCGTTTGTTGACGGTACCTTTGAAGGAAGCCCCGGCTAACTCCGTGCCAGCAGCCGCGGTAATACGGAGGGGGCTAGCGTTGTTCGGAATTATTGGGCGTAAAGGGCGCGTAGGCGGCCCGGCAAGTCAGTCGTGAAATCCCTCGGCTCAACTGAGGAACTGCGGCTGATACTGCCGGGCTTGAGTCCCGGAGAGGGTAACGGAATTCCCAGTGTAGCGGTGAATGCGTAGATACTGGGAGGAACACCGGTGGCGAAGGCGGT…	d:Bacteria(1.00),p:Acidobacteriota(0.99),c:Subgroup_22(0.98),o:Subgroup_22(0.98),f:Subgroup_22(0.98),g:Subgroup_22(0.98),s:uncultured_Acidobacteria(0.21)
Otu5209	0	0	0.0002136	0.0001485	0.0003934	0	0	CCAGCCTATGGGTCGCACCAGTGAGGAATTTTGCGCAATGGGCGAAAGCCTGACGCAGCGACGCCGCGTGGAGGACGAAGGCCTTCGGGTCGTAAACTCCTGTCAGGAGGGACGAAAGTCGCGTTGATGAATAAGCTTCGCGATTGACGGTACCTCTGGAGGAAGCCCCGGCTAACTCCGTGCCAGCAGCCGCGGTAATACGGGGGGGGCTAGCGTTGTTCGGATTTATTGGGCGTAAAGGGCGCGTAGGCGGTTCGGTAAGTCAACCGTGAAATCCCTCGGCTCAACCGAGGAACTGCGATTGATACTGCCGGGCTTGAGTCCCGGAGAGGACGGCGGAATTCCCAGTGTAGCGGTGAAACGCGTAGATACTGGGAGGAACACCGGTGGCGAAGGCGG…	d:Bacteria(1.00),p:Acidobacteriota(0.87),c:Subgroup_22(0.87),o:Subgroup_22(0.87),f:Subgroup_22(0.87),g:Subgroup_22(0.87),s:uncultured_Acidobacteria(0.49)
Otu782	0	7.584e-05	0	0	9.836e-05	0	0	CCAGCCTATGGGGTGCAGCAGTGAGGAATATTGCGCAATGGGCGAAAGCCTGACGCAGCGACGCCGCGTGGAGGACGAAGGCCTTCGGGTCGTAAACTCCTGTCAAGGGGGACGAATGTCGTAAGGATGAATAAGCCTTACGTTTGACGGTACCTCTGGAGGAAGCCCCGGCTAACTCCGTGCCAGCAGCCGCGGTAATACGGAGGGGGCCAGCGTTGTTCGGAATTATTGGGCGTAAAGGGCGCGCAGGCGGCCAGGCCAGTCGGAGGTGAAATCCCTCAGCTTAACTGAGGAACTGCCTCCGATACTGCATGGCTTGAGTCCCGGAGAGGGTAGCGGAATTCCTAGTGTAGCGGTGAAATGCGTAGATATTAGGAGGAACACCAGTGGCGAAGGCGG…	d:Bacteria(1.00),p:Acidobacteriota(1.00),c:Subgroup_22(1.00),o:Subgroup_22(1.00),f:Subgroup_22(1.00),g:Subgroup_22(1.00),s:uncultured_Acidobacteria(0.73)
Otu961	0	8.427e-05	0	0	0.0002951	0	0	CCAGCCTATGGGGTGCAGCAGTGAGGAATTTTGCGCAATGGGGGAAACCCTGACGCAGCGACGCCGCGTGGAGGAGGAAGGTCCTCGGATCGTAAACTCCTGTCAAGAGGGAAGAAAGCCGTAGGGATGAATAAGCCTTACGGTTGACGGTACCTCTGAAGGAAGCCCCGGCTAACTCCGTGCCAGCAGCCGCGGTAATACGGAGGGGGCTAGCGTTGTTCGGAATTATTGGGCGTAAAGGGCGCGTAGGCGGCCTGGTAAGTCAGTTGTGAAAGCCCTCGGCTCAACCGAGGAAATGCGACTGATACTGCCGGGCTTGAGTCCCGGAGAGGATAGCGGAATTCCCAGTGTAGCGGTGAAATGCGTAGATATTGGGAGGAACATCGGTGGCGAAGGCGG…	d:Bacteria(1.00),p:Acidobacteriota(1.00),c:Subgroup_22(1.00),o:Subgroup_22(1.00),f:Subgroup_22(1.00),g:Subgroup_22(1.00),s:uncultured_Acidobacteria(0.55)
Otu2777	0	0	0	0	0.0001967	0	0	CCAGCCTATGGGGGGCTGCAGTGAGGAATTTTGCGCAATGGGCGAAAGCCTGACGCAGCGACGCCGCGTGGAGGAGGAAGGCCTTCGGGTCGTAAACTCCTGTCAAGAGGGACGAAATCGGGTGAAATGAATAAGTTCATTCGTTGACGGTACCTCTGGAGGAAGCCCCGGCTAACTCCGTGCCAGCAGCCGCGGTAATACGGAGGGGGCCAGCGTTATTCGGAATTATTGGGCGTAAAGGGCGCGTAGGCGGTTCGGCAAGTCAGCTGTGAAAGCCCTCGGCTCAACCGAGGAATTGCGACTGATACTGCCAGACTTGAGTCCCGGAGAGGGTAGCGGAATTCCCAGTGTAGCGGTGAAATGCGTAGATATTGGGAGGAACACCTGTGGCGAAGGCGG…	d:Bacteria(1.00),p:Acidobacteriota(1.00),c:Subgroup_22(0.99),o:Subgroup_22(0.99),f:Subgroup_22(0.99),g:Subgroup_22(0.99),s:uncultured_Acidobacteria(0.31)
Otu3703	0	4.213e-05	0	0	0	0.0002873	0	CCAGCCTTGGGGGGCAGCAGTGAGGAATTTTGCGCAATGGGCGAAAGCCTGACGCAGCGACGCCGCGTGGAGGACGAAGGCCTTCGGGTCGTAAACTCCTGTCAAGCGGGACGAATCCTGAGAGGATGAATAAGCCCCTCAGTTGACGGTACCGTTGAAGGAAGCCCCGGCTAACTCCGTGCCAGCAGCCGCGGTAATACGGAGGGGGCAAGCGTTGTTCGGAATTATTGGGCGTAAAGGGCGCGTAGGCGGCTGTGCAAGTCGGTGGTGAAAGCCCTCGGCTCAACCGAGGAATTGCCCACGAAACTGCACAGCTGGAGTCCCGGAGAGGGTAGTGGAATTCCCAGTGTAGCGGTGAAATGCGTAGATATTGGGAGGAACACCCGTGGCGAAGGCGGC…	d:Bacteria(1.00),p:Acidobacteriota(1.00),c:Subgroup_22(1.00),o:Subgroup_22(1.00),f:Subgroup_22(1.00),g:Subgroup_22(1.00),s:uncultured_Acidobacteria(0.14)
Otu1141	0	0.0001348	0	0	0	0	0	CCAGCCTATGGGGGGCTCCAGTGAGGAATTTTGCGCAATGGGCGAAAGCCTGACGCAGCGACGCCGCGTGGAGGACGAAGGTCTTCGGATCGTAAACTCCTGTCAGGCGGGACGAAATCCGTGCGGATGAATAAGCCATACGGTTGACGGTACCGCTGGAGGAAGCCCCGGCTAACTCCGTGCCAGCAGCCGCGGTAATACGGAGGGGGCCAGCGTTGTTCGGAATTATTGGGCGTAAAGGGCGCGTAGGCGGCTAAGCAAGTCAGAGGTGAAATCCCTCGGCTCAACCGAGGAACTGCCTCTGATACTGCTTGGCTTGAGTCCCGGAGAGGGTAGTGGAATTCCCAGTGTAGCGGTGAAATGCGTAGATATTGGGAGGAATACCGGTGGCGAAGGCGG…	d:Bacteria(1.00),p:Acidobacteriota(1.00),c:Subgroup_22(1.00),o:Subgroup_22(1.00),f:Subgroup_22(1.00),g:Subgroup_22(1.00),s:uncultured_Acidobacteria(0.82)
Otu1630	0	1.685e-05	0	0.0002228	0	0	0	CCAGCCTACGGGGTGCACCAGTGAGGAATCTTGCGCAATGGGCGAAAGCCTGACGCAGCGACGCCGCGTGGAGGACGAAGGCCTTCGGGTCGTAAACTCCTGTCAAGCGGGACGAATCCTGGACGAATGAATAAGTCGACCAGTTGACGGTACCGCTGGAGGAAGCCCCGGCTAACTCCGTGCCAGCAGCCGCGGTAATACGGAGGGGGCCAGCGTTGTTCGGAATTATTGGGCGTAAAGGGCGCGTAGGCGGCCGCGCAAGTCGGAGGTGAAATCCCTCAGCTCAGCTGAGGAACGGCCTCCGATACTGCATGGCTTGAGTCCCGGAGAGGGTAGTGGAATTCCCAGTGTAGCGGTGAAATGCGTAGATATTGGGAGGAACACCAGTGGCGAAGGCGA…	d:Bacteria(1.00),p:Acidobacteriota(1.00),c:Subgroup_22(1.00),o:Subgroup_22(1.00),f:Subgroup_22(1.00),g:Subgroup_22(1.00),s:uncultured_Acidobacteria(0.23)
Otu403	0	0.000118	0	0	0	0	0	CCAGCCTACGGGATGCACCAGTGAGGAATTTTGCGCAATGGGCGAAAGCCTGACGCAGCGACGCCGCGTGGAGGACGAAGGCCTTCGGGTCGTAAACTCCTGTCAGGCGGGACGAATCCGGAGCGAATGAATAAGTCGCTTCGTTGACGGTACCGCTGAAGGAAGCCCCGGCTAACTCCGTGCCAGCAGCCGCGGTAATACGGAGGGGGCTAGCGTTGTTCGGAATTATTGGGCGTAAAGGGCGCGTAGGCGGTCAGGCAAGTCGGATGTGAAATCCCTCGGCTCAACCGAGGAACTGCATCCGAAACTGGCCGACTTGAGTCCCGGAGAGGGTAGCGGAATTCCCAGTGTAGCGGTGAAATGCGTAGATACTGGGAGGAACACCAGTGGCGAAGGCGG…	d:Bacteria(1.00),p:Acidobacteriota(1.00),c:Subgroup_22(1.00),o:Subgroup_22(1.00),f:Subgroup_22(1.00),g:Subgroup_22(1.00),s:uncultured_Acidobacteria(0.26)
[truncated: 4,535 more rows]
